# Supplementary material for: Identification, characterization and molecular analysis of the viable but nonculturable Rhodococcus biphenylivorans
Source: Sci Rep. 2015 Dec 21;5:18590. doi: 10.1038/srep18590 (PMC4685647; doi:10.1038/srep18590)
Supplement: Supplementary Table S1 [file srep18590-s2.xls]

## Sheet: Table S1
Table S1 qPCR primers used in this study
Primers name	Sequence
Y013_01835-F	CTTCGTGGCCTTCTTTGCTG
Y013_01835-R	CGACATCCACACCGCTGATT
Y013_07505-F	CGCTTCCGGTACGAGTTGAT
Y013_07505-R	GATGACCCGCAATCCCTCC
Y013_08260-F	CACCTGCTCTCGTGACTTCC
Y013_08260-R	CCGTCTCGTCATGGGATTGT
Y013_09740-F	TCGGATTTCGTCTCCTTCGC
Y013_09740-R	TTGCTCAGGGACAGATGCAG
Y013_16920-F	GTGGTCTCCTCGCTGTAACC
Y013_16920-R	GTCGGAGGCCATACCGATAC
Y013_16420-F	CGACATCACGACCATCTGTG
Y013_16420-R	CAGGTCGTGCGAATCGTCTT
Y013_13140-F	TCCTGTTCCGTGTTCGATCC
Y013_13140-R	GCGCTGGTCTACCACTATGT
Y013_11940-F	GTCAACAGCCTTCTGCAACG
Y013_11940-R	CGCATGTACAACCCGAATGC
Y013_22945-F	CAGCATCTGTCGATGTGTCC
Y013_22945-R	CGGCATACGCGGTATGTGA
Y013_18380-F	CAAGGTGTGGTCGCAAAAGG
Y013_18380-R	CGGTTCCGAAGTTCCACAGA
