# Supplementary material for: Identification, characterization and molecular analysis of the viable but nonculturable Rhodococcus biphenylivorans
Source: Sci Rep. 2015 Dec 21;5:18590. doi: 10.1038/srep18590 (PMC4685647; doi:10.1038/srep18590)
Supplement: Supplementary Table S2 [file srep18590-s3.xls]

## Sheet: Table S2
Table S2 Gene expression value of annotated genes.
Gene		Unique reads number		Coverage		RPKM
ID	Length	c_TG9	t_TG9	c_TG9	t_TG9	c_TG9	t_TG9
Y013_00020	894	151	129	0.9787	0.9642	40.0905	46.5969
Y013_00025	735	78	47	0.9469	0.8966	25.1889	20.6498
Y013_00030	645	102	70	0.9814	0.9488	37.5355	35.0464
Y013_00035	765	183	247	0.9974	0.9699	56.7795	104.265
Y013_00040	1548	150	146	0.9864	0.947	22.9997	30.457
Y013_00045	675	137	371	0.9941	0.9881	48.1746	177.49
Y013_00050	324	22	62	0.9074	0.9321	16.1168	61.7947
Y013_00055	510	45	46	0.4824	0.5039	20.9432	29.1268
Y013_00060	1056	148	294	0.5038	0.5095	33.2659	89.9059
Y013_00065	1245	5523	3215	0.996	0.9968	1052.95	833.905
Y013_00070	486	178	187	0.9753	0.9733	86.9331	124.254
Y013_00075	1191	5580	3594	0.9983	0.9992	1112.05	974.476
Y013_00080	360	193	534	0.9889	0.9806	127.25	479.009
Y013_00085	942	6082	1529	0.9958	0.9926	1532.49	524.157
Y013_00090	1449	188	779	0.9917	0.9979	30.7958	173.61
Y013_00095	2211	578	4667	0.9837	0.9986	62.0498	681.638
Y013_00100	2019	414	2483	0.9995	0.999	48.6705	397.141
Y013_00105	2577	362	845	0.9771	0.9953	33.3423	105.888
Y013_00110	2028	232	510	0.9813	0.9931	27.1532	81.2095
Y013_00115	618	670	181	0.9935	0.9806	257.329	94.579
Y013_00120	1332	118	339	0.988	0.997	21.0271	82.1865
Y013_00125	357	439	262	0.986	0.9944	291.876	236.994
Y013_00130	579	1457	871	0.9931	0.9931	597.286	485.785
Y013_00135	1095	185	354	0.9626	0.9945	40.1014	104.398
Y013_00140	627	1940	380	0.9729	0.9745	734.405	195.714
Y013_00145	771	1363	1092	0.9961	0.9883	419.607	457.376
Y013_00150	789	223	585	0.9873	0.9911	67.0856	239.433
Y013_00155	618	118	307	0.9773	0.9968	45.3205	160.419
Y013_00160	462	478	331	0.9784	0.9913	245.577	231.361
Y013_00165	192	10	24	0.9479	0.9479	12.3623	40.3659
Y013_00170	93	2	-	0.9785	-	5.10445	-
Y013_00175	483	469	2124	0.9565	0.9607	230.477	1420.08
Y013_00180	375	1281	2558	0.9973	0.9973	810.811	2202.79
Y013_00185	1191	130	495	0.9908	0.9924	25.908	134.214
Y013_00190	1566	128	694	0.9745	0.993	19.4008	143.111
Y013_00195	441	82	405	0.9524	0.9955	44.1344	296.566
Y013_00200	378	86	624	0.9471	0.9894	54.0018	533.086
Y013_00205	417	99	553	0.9592	0.9952	56.3509	428.247
Y013_00225	9312	1221	12462	0.9957	0.9991	31.1225	432.165
Y013_00230	408	38	329	0.9779	0.9926	22.1068	260.4
Y013_00235	801	187	402	0.9288	0.9813	55.4129	162.068
Y013_00240	786	203	197	0.9733	0.9707	61.3021	80.9373
Y013_00245	948	259	164	0.9905	0.9705	64.8475	55.8651
Y013_00250	762	227	419	0.9882	0.9934	70.7086	177.568
Y013_00255	1371	187	780	0.9964	0.9956	32.3747	183.722
Y013_00260	474	58	224	0.9705	0.9768	29.0437	152.607
Y013_00265	225	46	224	0.96	0.9956	48.5263	321.492
Y013_00280	1158	202	2011	0.9957	0.9991	41.4042	560.8
Y013_00285	1146	139	615	0.9372	0.9476	28.7893	173.299
Y013_00295	600	180	676	0.9917	0.9917	71.207	363.831
Y013_00300	1458	169	168	0.9691	0.965	27.5125	37.2097
Y013_00305	1542	389	283	0.9955	0.9728	59.8779	59.2662
Y013_00310	807	51	136	0.9913	0.9851	15.0002	54.4215
Y013_00315	1332	216	400	0.9985	0.9977	38.4903	96.9752
Y013_00320	891	428	300	0.9955	0.9989	114.016	108.73
Y013_00325	822	94	90	0.944	0.9623	27.143	35.357
Y013_00330	126	4	3	0.8968	0.8968	7.53514	7.68875
Y013_00335	834	344	529	0.9916	0.9892	97.9026	204.83
Y013_00340	654	260	160	0.9969	0.9908	94.362	79.0036
Y013_00345	1119	804	2034	0.9991	0.9991	170.541	586.983
Y013_00350	1257	888	2070	0.9976	0.9984	167.679	531.79
Y013_00355	243	134	379	0.9959	0.9835	130.888	503.66
Y013_00360	219	22	71	0.7717	0.7854	23.8441	104.693
Y013_00365	1305	266	577	0.7057	0.8613	48.3808	142.781
Y013_00370	945	26	97	0.6847	0.7143	6.53045	33.147
Y013_00375	912	191	346	0.8673	0.8322	49.7096	122.514
Y013_00380	2748	1098	3113	0.9061	0.9065	94.8391	365.82
Y013_00385	570	1614	1759	0.9947	0.9965	672.094	996.542
Y013_00390	1023	235	230	0.8162	0.8221	54.5248	72.6034
Y013_00400	1305	31	113	0.7341	0.8989	5.63836	27.9623
Y013_00405	1743	64	158	0.7843	0.8497	8.71534	29.2728
Y013_00410	1344	169	2732	0.9665	0.9926	29.8462	656.427
Y013_00420	657	100	205	0.9909	0.9939	36.1274	100.761
Y013_00425	885	14029	1648	0.9989	0.9989	3762.57	601.338
Y013_00430	486	23046	1473	0.9979	0.9979	11255.4	978.749
Y013_00435	2394	19081	6259	0.9996	0.9996	1891.81	844.278
Y013_00440	912	2405	1282	0.9945	0.9901	625.924	453.94
Y013_00445	897	779	646	0.9911	0.9989	206.133	232.565
Y013_00450	1251	257	313	0.9896	0.9968	48.7615	80.7964
Y013_00455	2034	1054	2450	0.9966	0.9971	122.996	388.973
Y013_00460	1206	182	216	0.9834	0.995	35.82	57.8377
Y013_00465	1674	4931	3982	0.9976	0.9976	699.167	768.158
Y013_00470	423	383	466	0.9953	0.9953	214.912	355.754
Y013_00475	4809	3366	2810	0.9988	0.9994	166.135	188.693
Y013_00480	435	35	115	0.8943	0.9954	19.0977	85.3716
Y013_00485	696	73	148	0.9943	0.9684	24.8952	68.6685
Y013_00490	1662	432	297	0.9946	0.994	61.6956	57.7072
Y013_00495	420	39	99	0.9429	0.9833	22.0403	76.1186
Y013_00500	393	480	563	0.9873	0.9949	289.901	462.616
Y013_00505	630	253	186	0.9683	0.9984	95.3195	95.3404
Y013_00510	273	6847	880	0.9963	0.989	5953.05	1040.94
Y013_00515	474	5179	977	0.9873	0.9916	2593.4	665.612
Y013_00520	2583	1176	1204	0.9938	0.9981	108.065	150.524
Y013_00525	1242	2294	348	0.9992	0.9984	438.403	90.4821
Y013_00530	624	922	1198	0.9984	0.9984	350.71	619.979
Y013_00535	588	237	381	0.9932	0.9915	95.6693	209.244
Y013_00540	480	652	530	0.9938	0.9938	322.41	356.566
Y013_00545	798	1750	707	0.9987	0.9962	520.519	286.102
Y013_00550	795	12245	3264	0.9447	0.9409	3655.89	1325.83
Y013_00555	1107	192	393	0.9946	0.9973	41.1676	114.644
Y013_00560	576	136	242	0.9931	0.9931	56.0426	135.674
Y013_00565	1149	552	604	0.9913	0.9843	114.03	169.755
Y013_00570	1158	730	644	0.9974	0.9922	149.629	179.59
Y013_00585	1386	1855	4690	0.9957	0.9986	317.674	1092.73
Y013_00590	588	10608	7763	0.9983	0.9983	4282.11	4263.41
Y013_00595	663	14441	9526	0.9985	0.9985	5169.94	4639.83
Y013_00600	1278	9759	11520	0.9992	0.9992	1812.49	2910.89
Y013_00605	744	146	37	0.9906	0.9489	46.5781	16.0596
Y013_00610	921	127	35	0.8295	0.7068	32.73	12.2719
Y013_00615	618	33	13	0.7104	0.6036	12.6744	6.79297
Y013_00620	1164	59	15	0.7517	0.4665	12.031	4.16143
Y013_00625	2190	100	51	0.8498	0.7438	10.8382	7.52023
Y013_00630	870	63	13	0.8839	0.6713	17.1879	4.82535
Y013_00635	657	40	25	0.9574	0.9726	14.4509	12.2879
Y013_00640	312	23	14	0.7788	0.9712	17.4975	14.4903
Y013_00645	1182	133	126	0.9975	0.9746	26.7077	34.4237
Y013_00650	831	1485	709	0.9976	0.9976	424.157	275.518
Y013_00655	1338	92	25	0.938	0.793	16.3205	6.03377
Y013_00660	648	53	38	0.9398	0.9707	19.4134	18.9371
Y013_00665	1191	85	15	0.9715	0.7347	16.9398	4.06709
Y013_00670	561	32	1	0.9911	0.1604	13.5391	0.575628
Y013_00675	1230	54	4	0.948	0.2927	10.4205	1.05017
Y013_00680	1329	90	2	0.9654	0.1354	16.0738	0.48597
Y013_00685	765	68	8	0.9791	0.3399	21.0984	3.37702
Y013_00690	888	110	11	0.9651	0.6419	29.4023	4.00023
Y013_00695	1377	141	19	0.9949	0.5047	24.3045	4.45579
Y013_00700	192	1	2	0.4688	0.7692	1.23623	5.52013
Y013_00710	804	29	16	0.6294	0.5	8.56138	6.42641
Y013_00715	378	91	9	0.9497	0.9127	57.1414	7.68875
Y013_00720	501	62	4	0.9561	0.4351	29.3735	2.57826
Y013_00725	996	116	40	0.9819	0.9418	27.644	12.969
Y013_00730	1026	88	15	0.9483	0.7758	20.3581	4.72116
Y013_00735	477	26	2	0.914	0.3774	12.9377	1.35399
Y013_00740	963	88	18	0.9969	0.8276	21.6899	6.03602
Y013_00745	1191	128	266	0.9605	0.995	25.5094	72.1231
Y013_00750	606	356	271	0.9884	0.9917	139.437	144.411
Y013_00755	792	362	1419	0.9874	0.9949	108.489	578.578
Y013_00760	1995	989	1605	0.9915	0.9975	117.667	259.799
Y013_00765	366	2511	1904	0.9945	0.9918	1628.42	1679.93
Y013_00770	2661	1003	2355	0.9974	0.997	89.4659	285.793
Y013_00775	1422	256	954	0.9944	0.9972	42.7309	216.647
Y013_00780	411	41	88	0.9805	0.9805	23.6779	69.1426
Y013_00785	420	128	491	0.9881	0.9881	72.3373	377.517
Y013_00790	3369	3067	4582	0.992	0.9863	216.08	439.196
Y013_00795	312	1369	2362	0.9968	0.9968	1041.48	2444.73
Y013_00800	264	518	1785	0.9848	0.9924	465.723	2183.43
Y013_00805	1458	943	1434	0.9979	0.9979	153.517	317.612
Y013_00810	1104	177	445	0.9792	0.9982	38.0545	130.165
Y013_00815	846	98	497	0.9858	0.9941	27.4952	189.71
Y013_00820	1539	361	313	0.9942	0.9987	55.6763	65.6766
Y013_00825	939	262	204	0.9883	0.9915	66.2273	70.1567
Y013_00830	936	437	418	0.9915	0.9936	110.817	144.213
Y013_00835	399	39	779	0.9875	0.995	23.2003	630.477
Y013_00840	1290	207	2996	0.9992	0.9992	38.0875	749.992
Y013_00845	471	76	517	0.9745	0.9936	38.2996	354.466
Y013_00850	165	232	389	0.9636	0.9939	333.738	761.326
Y013_00855	2133	396	729	0.9325	0.9376	44.0662	110.368
Y013_00860	1542	452	188	0.9929	0.9877	69.5754	39.3712
Y013_00865	615	42	236	0.8992	0.9967	16.2097	123.92
Y013_00870	972	171	269	0.9949	0.9979	41.7572	89.3698
Y013_00875	528	90	280	0.9621	0.9981	40.4585	171.249
Y013_00880	729	52	224	0.9849	0.9863	16.9308	99.226
Y013_00885	765	102	345	0.9961	0.9922	31.6476	145.634
Y013_00890	192	324	1990	0.9844	0.9948	400.54	3347.01
Y013_00895	1659	219	1149	0.9928	0.9982	31.3328	223.655
Y013_00900	2292	307	1506	0.9738	0.9969	31.7926	212.185
Y013_00905	3402	2671	5606	0.9994	0.9979	186.355	532.137
Y013_00910	567	119	290	0.9136	0.9894	49.8156	165.166
Y013_00915	492	63	381	0.9736	0.9858	30.3932	250.072
Y013_00920	759	364	523	0.9974	0.9987	113.831	222.518
Y013_00925	615	567	2739	0.9854	0.9967	218.831	1438.21
Y013_00930	183	1244	1422	0.9945	0.9891	1613.51	2509.3
Y013_00935	804	517	1734	0.9963	0.9938	152.629	696.463
Y013_00940	864	54	350	0.9688	0.9954	14.8348	130.815
Y013_00945	645	184	274	0.9953	0.9953	67.7111	137.182
Y013_00950	732	468	298	0.9891	0.9891	151.753	131.465
Y013_00955	972	142	793	0.9907	0.9938	34.6756	263.458
Y013_00960	438	146	333	0.9795	0.9932	79.1189	245.513
Y013_00965	288	33	102	0.9028	0.9167	27.1971	114.37
Y013_00970	945	83	138	0.8116	0.9714	20.8472	47.1576
Y013_00975	3627	292	798	0.9523	0.9939	19.109	71.0494
Y013_00980	1584	2072	976	0.9918	0.9956	310.482	198.975
Y013_00985	1308	240	178	0.9977	0.9702	43.5517	43.9458
Y013_00990	339	303	141	0.9853	0.9912	212.151	134.315
Y013_00995	2514	199	262	0.9185	0.9837	18.7884	33.6543
Y013_01000	1569	743	2164	0.9866	0.9955	112.4	445.389
Y013_01010	447	242	1139	0.9799	0.9978	128.502	822.851
Y013_01015	243	38	409	0.9877	0.9918	37.1175	543.528
Y013_01020	591	48	286	0.8714	0.9848	19.2777	156.273
Y013_01025	708	90	157	0.9901	0.9859	30.1725	71.6096
Y013_01030	1002	1607	444	0.997	0.987	380.671	143.094
Y013_01035	2361	150	621	0.917	0.9953	15.0798	84.9377
Y013_01040	906	190	64	0.9879	0.9536	49.7768	22.8116
Y013_01045	342	658	1643	0.9942	0.9971	456.669	1551.37
Y013_01050	810	65	330	0.9765	0.9914	19.0471	131.563
Y013_01055	753	91	150	0.8459	0.9907	28.6846	64.3282
Y013_01060	315	2133	425	0.9937	0.9841	1607.24	435.696
Y013_01065	375	70	124	0.9787	0.9787	44.3066	106.781
Y013_01070	1509	77	120	0.8979	0.9636	12.1116	25.6801
Y013_01075	1134	94	61	0.97	0.9638	19.6751	17.3709
Y013_01080	1317	213	122	0.9894	0.9787	38.388	29.9143
Y013_01085	267	167	170	0.9326	0.9663	148.459	205.609
Y013_01090	783	611	684	0.9911	0.9949	185.217	282.097
Y013_01095	1188	250	360	0.9891	0.9949	49.9488	97.8568
Y013_01100	939	218	110	0.9776	0.9755	55.1052	37.8296
Y013_01105	1527	118	93	0.924	0.9915	18.3419	19.6675
Y013_01110	504	14	22	0.9127	0.8968	6.59324	14.096
Y013_01115	843	2935	4627	0.9988	0.9988	826.385	1772.46
Y013_01120	825	616	1194	0.9976	0.9964	177.226	467.364
Y013_01125	729	1394	1308	0.9959	0.9973	453.876	579.409
Y013_01130	558	3132	2189	0.9928	0.9964	1332.26	1266.82
Y013_01135	939	389	816	0.9947	0.9957	98.3299	280.627
Y013_01140	696	137	222	0.8922	0.9511	46.7211	103.003
Y013_01145	834	1239	428	0.9928	0.9832	352.62	165.723
Y013_01150	1110	256	1090	0.8937	0.9288	54.7417	317.109
Y013_01155	249	581	167	0.992	0.988	553.832	216.582
Y013_01160	1119	57	202	0.8338	0.7945	12.0906	58.2943
Y013_01165	1218	233	1323	0.9754	0.9934	45.4057	350.766
Y013_01170	1155	3434	4533	0.9991	0.9991	705.7	1267.38
Y013_01175	837	976	642	0.8961	0.8686	276.774	247.693
Y013_01180	1782	422	541	0.9691	0.963	56.2091	98.038
Y013_01185	1356	1346	419	0.9912	0.983	235.606	99.7836
Y013_01190	855	5204	497	0.9977	0.9953	1444.68	187.713
Y013_01195	1644	1470	666	0.9927	0.9964	212.235	130.821
Y013_01200	858	1174	1831	0.9977	0.9918	324.775	689.137
Y013_01205	402	36	43	0.9751	0.9502	21.2558	34.542
Y013_01210	567	72	170	0.97	0.9877	30.1405	96.8212
Y013_01215	1374	758	1123	0.992	0.9862	130.944	263.936
Y013_01220	1071	330	436	0.9907	0.9953	73.1351	131.462
Y013_01225	1527	2940	10875	0.9961	0.9993	456.993	2299.83
Y013_01230	1257	243	1144	0.9833	0.9881	45.8852	293.897
Y013_01235	1470	104	1015	0.9946	0.998	16.7926	222.974
Y013_01240	1083	639	1092	0.9631	0.9908	140.047	325.611
Y013_01245	744	129	304	0.996	0.9933	41.1546	131.949
Y013_01250	1734	225	950	0.9867	0.9983	30.7989	176.921
Y013_01260	444	77	27	0.9955	0.982	41.1632	19.6375
Y013_01265	498	27	57	0.9699	0.996	12.8687	36.9616
Y013_01270	600	2431	648	0.9983	0.995	961.691	348.762
Y013_01275	1029	2564	794	0.9981	0.9951	591.431	249.178
Y013_01280	2880	8346	14764	0.9997	0.9997	687.84	1655.45
Y013_01285	291	73	135	0.9828	0.9759	59.5431	149.812
Y013_01290	459	529	889	0.9978	0.9978	273.555	625.452
Y013_01295	1029	241	640	0.9864	0.9796	55.5908	200.849
Y013_01300	1446	78	216	0.9523	0.9737	12.8035	48.2381
Y013_01305	939	143	304	0.9989	0.9702	36.147	104.547
Y013_01310	663	90	206	0.9744	0.9955	32.2204	100.336
Y013_01315	924	82	227	0.9578	0.9697	21.0641	79.3339
Y013_01320	693	235	361	0.9942	0.987	80.4889	168.22
Y013_01325	894	150	161	0.8926	0.9206	39.825	58.1558
Y013_01330	798	133	110	0.9937	0.9724	39.5595	44.5138
Y013_01335	888	328	104	0.9955	0.9899	87.6723	37.8203
Y013_01340	969	235	540	0.9948	0.9917	57.5633	179.959
Y013_01345	270	2695	2945	0.9852	0.9963	2369.17	3522.3
Y013_01350	2286	6035	4257	0.9724	0.9488	626.618	601.357
Y013_01355	1248	9536	263	0.9904	0.9896	1813.65	68.0528
Y013_01360	3696	9808	716	0.9978	0.9949	629.869	62.5584
Y013_01365	1671	2756	426	0.9982	0.9874	391.475	82.3262
Y013_01370	666	856	105	0.9835	0.9234	305.071	50.912
Y013_01375	732	605	250	0.9973	0.9877	196.176	110.289
Y013_01380	1338	426	1139	0.9978	0.9993	75.571	274.899
Y013_01385	1080	211	526	0.9769	0.9861	46.3725	157.278
Y013_01390	603	114	309	0.927	0.9967	44.8734	165.48
Y013_01395	756	569	2702	0.9815	0.9987	178.646	1154.17
Y013_01400	480	84	518	0.9875	0.9979	41.5374	348.492
Y013_01405	519	162	1046	0.9769	0.9942	74.0882	650.832
Y013_01410	441	748	795	0.9977	0.9932	402.592	582.148
Y013_01415	450	6592	675	0.9978	0.9956	3477.01	484.391
Y013_01420	756	85	172	0.9841	0.9974	26.6869	73.4702
Y013_01425	906	1173	1254	0.9912	0.9823	307.306	446.966
Y013_01430	1806	560	2152	0.9873	0.9695	73.599	384.795
Y013_01435	627	200	1026	0.9697	0.992	75.7119	528.427
Y013_01440	2436	3300	2839	0.9992	0.9971	321.542	376.351
Y013_01445	984	375	4443	0.9959	0.999	90.4561	1458.1
Y013_01450	285	51	363	0.9825	0.9965	42.4744	411.307
Y013_01455	489	149	769	0.9796	0.9959	72.3234	507.835
Y013_01460	795	473	898	0.9233	0.922	141.22	364.766
Y013_01465	387	2807	2648	0.9948	0.9974	1721.6	2209.59
Y013_01470	807	7222	7196	0.9988	0.9988	2124.15	2879.54
Y013_01475	810	161	585	0.9975	0.9988	47.1783	233.225
Y013_01480	606	128	223	0.9967	0.9785	50.1348	118.833
Y013_01485	681	92	140	0.9457	0.9809	32.0658	66.3874
Y013_01490	597	39	146	0.9363	0.9899	15.5057	78.9739
Y013_01495	174	458	132	0.9943	0.977	624.767	244.979
Y013_01500	723	1368	1137	0.9972	0.9972	449.107	507.84
Y013_01505	1146	280	733	0.9834	0.9808	57.9929	206.55
Y013_01510	195	31	187	0.9179	0.9949	37.7336	309.679
Y013_01515	1044	2180	6504	0.9962	0.9981	495.63	2011.8
Y013_01520	672	174	231	0.9568	0.9866	61.4585	111.006
Y013_01525	909	517	140	0.9978	0.9846	134.998	49.7358
Y013_01530	681	620	148	0.9809	0.9927	216.096	70.181
Y013_01535	834	3990	502	0.9988	0.994	1135.56	194.376
Y013_01540	729	2209	436	0.9986	0.9781	719.233	193.136
Y013_01545	1530	5459	2608	0.9993	0.9941	846.883	550.454
Y013_01550	585	682	523	0.988	0.9915	276.713	288.703
Y013_01555	1413	1390	1050	0.9894	0.9873	233.493	239.967
Y013_01560	714	54	148	0.9636	0.9762	17.9514	66.9373
Y013_01565	963	34	161	0.8235	0.9969	8.3802	53.9889
Y013_01570	867	137	189	0.9792	0.9792	37.5062	70.3959
Y013_01575	1467	8644	7626	0.9993	0.9993	1398.58	1678.69
Y013_01580	1041	436	884	0.9155	0.9164	99.4117	274.225
Y013_01585	258	428	125	0.9961	0.9845	393.755	156.457
Y013_01590	2091	3069	978	0.999	0.9971	348.373	151.039
Y013_01595	990	2083	298	0.999	0.9919	499.408	97.2044
Y013_01600	768	1000	226	0.9987	0.9922	309.058	95.0281
Y013_01605	1668	16375	2335	0.9988	0.9988	2330.17	452.06
Y013_01610	1293	841	767	0.9822	0.9907	154.383	191.559
Y013_01615	1143	359	1698	0.9764	0.9956	74.5504	479.729
Y013_01620	711	2055	1037	0.9986	0.9972	686.031	470.992
Y013_01625	576	58	55	0.9722	0.9566	23.9005	30.8351
Y013_01630	471	117	212	0.9894	0.966	58.9612	145.352
Y013_01635	3894	492	1213	0.9823	0.9964	29.9896	100.593
Y013_01640	951	34	24	0.6656	0.6351	8.48594	8.14959
Y013_01645	1224	306	487	0.9722	0.9886	59.3392	128.485
Y013_01650	267	66	82	0.97	0.9625	58.6725	99.1762
Y013_01655	711	650	91	0.9578	0.9339	216.993	41.3311
Y013_01660	930	819	504	0.9957	0.9817	209.027	175.006
Y013_01665	765	144	286	0.9804	0.9752	44.6789	120.728
Y013_01670	2505	774	1484	0.9988	0.9988	73.339	191.307
Y013_01675	1038	2706	785	0.999	0.9981	618.774	244.218
Y013_01680	1023	1170	1178	0.9941	0.9971	271.464	371.856
Y013_01685	687	319	223	0.9854	0.9942	110.214	104.822
Y013_01690	153	34	11	0.9412	0.9739	52.746	23.217
Y013_01695	1137	227	163	0.9815	0.9947	47.3879	46.2948
Y013_01700	984	603	546	0.9949	0.9929	145.453	179.185
Y013_01705	687	1672	1256	0.9985	0.9971	577.672	590.388
Y013_01710	1272	404	376	0.9914	0.9976	75.3869	95.4565
Y013_01715	2769	534	1532	0.9996	0.9996	45.7741	178.665
Y013_01720	963	19346	12424	0.999	0.999	4768.33	4166.2
Y013_01725	102	5	7	0.9608	0.9706	11.6351	22.1617
Y013_01730	1479	1044	1021	0.9993	0.9966	167.546	222.927
Y013_01735	360	4370	1543	0.9972	0.9972	2881.25	1384.1
Y013_01740	237	2271	2142	0.9873	0.9958	2274.42	2918.61
Y013_01745	1374	735	947	0.9993	0.9971	126.97	222.571
Y013_01750	1728	323	1089	0.9913	0.9977	44.367	203.511
Y013_01755	195	16458	3060	0.9949	0.9949	20032.9	5067.47
Y013_01760	381	202	86	0.9711	0.9239	125.843	72.8917
Y013_01765	483	618	731	0.9917	0.9876	303.699	488.737
Y013_01770	1215	190	525	0.9844	0.9926	37.1175	139.536
Y013_01835	1374	1367	4441	0.9927	0.9985	236.148	1043.76
Y013_01840	786	108	120	0.9746	0.9885	32.6139	49.3019
Y013_01845	876	279	304	0.9886	0.9897	75.5965	112.066
Y013_01850	684	212	410	0.9737	0.9912	73.5667	193.568
Y013_01855	303	340	377	0.9967	0.9967	266.341	401.794
Y013_01860	522	597	944	0.9866	0.9828	271.46	583.991
Y013_01865	471	421	1065	0.9979	0.9894	212.16	730.186
Y013_01870	897	820	1538	0.8874	0.903	216.982	553.693
Y013_01875	819	171	359	0.9963	0.9988	49.558	141.552
Y013_01880	375	876	1865	0.9947	0.9973	554.465	1606.03
Y013_01885	741	386	1488	0.9933	0.9973	123.643	648.469
Y013_01890	654	66	408	0.9924	0.9939	23.9534	201.459
Y013_01895	666	162	520	0.994	0.9985	57.7354	252.135
Y013_01900	1998	424	732	0.995	0.9985	50.37	118.31
Y013_01905	1284	239	241	0.9681	0.979	44.1809	60.6117
Y013_01910	459	30	72	0.8475	0.8562	15.5135	50.6553
Y013_01915	1596	200	217	0.9856	0.9843	29.744	43.9068
Y013_01920	1944	3338	9351	0.9985	0.999	407.56	1553.34
Y013_01925	1398	1129	494	0.9957	0.9986	191.685	114.11
Y013_01930	1254	88	190	0.9537	0.9864	16.6566	48.9284
Y013_01935	1443	279	151	0.9924	0.9092	45.8923	33.7921
Y013_01940	576	48	14	0.9132	0.7951	19.7797	7.84893
Y013_01945	1098	772	773	0.9973	0.9973	166.885	227.343
Y013_01950	1359	291	621	0.9897	0.9993	50.8247	147.563
Y013_01955	696	1936	2985	0.9971	0.9971	660.234	1384.97
Y013_01960	2286	879	3156	0.9952	0.9987	91.2671	445.826
Y013_01965	948	358	712	0.9388	0.9483	89.6347	242.536
Y013_01970	726	900	1200	0.9959	0.9959	294.244	533.764
Y013_01975	438	2577	1745	0.9977	0.9977	1396.5	1286.55
Y013_01980	1236	174	871	0.9895	0.9911	33.4143	227.564
Y013_01985	1560	352	647	0.9891	0.9917	53.5574	133.932
Y013_01990	1014	174	2219	0.998	0.9941	40.7299	706.682
Y013_01995	570	75	357	0.986	0.9825	31.2312	202.254
Y013_02000	495	3752	1722	0.998	0.998	1799.12	1123.4
Y013_02035	669	576	1625	0.9985	0.9985	204.361	784.39
Y013_02040	2079	933	6034	0.9986	0.999	106.519	937.25
Y013_02045	585	92	727	0.9709	0.9949	37.3279	401.313
Y013_02050	672	742	647	0.9926	0.9985	262.081	310.914
Y013_02055	903	311	448	0.9745	0.9922	81.7475	160.212
Y013_02060	1128	121	432	0.9681	0.9929	25.4611	123.674
Y013_02065	1083	117	367	0.9797	0.9834	25.6424	109.432
Y013_02070	903	1254	2068	0.9934	0.9934	329.618	739.55
Y013_02075	1197	2151	1536	0.9983	0.995	426.528	414.383
Y013_02080	804	5621	970	0.9988	0.9963	1659.43	389.601
Y013_02085	825	340	799	0.9855	0.9952	97.8198	312.75
Y013_02090	645	70	213	0.955	0.9969	25.7597	106.641
Y013_02095	753	6376	4262	0.9987	0.9973	2009.81	1827.78
Y013_02100	579	839	646	0.9965	0.9965	343.942	360.295
Y013_02105	597	360	354	0.9849	0.995	143.13	191.485
Y013_02110	1197	347	642	0.9933	0.9967	68.8077	173.199
Y013_02115	330	111	307	0.9697	0.9788	79.8382	300.42
Y013_02120	1797	293	862	0.9944	0.9967	38.7009	154.904
Y013_02125	1209	205	598	0.9909	0.9975	40.2466	159.727
Y013_02130	1752	276	422	0.8191	0.8174	37.3918	77.7827
Y013_02135	558	127	226	0.9695	0.9624	54.0221	130.791
Y013_02140	2313	23407	6602	0.9996	0.9996	2401.99	921.732
Y013_02145	783	238	404	0.9949	0.9949	72.1468	166.619
Y013_02150	876	134	429	0.9829	0.9817	36.308	158.146
Y013_02155	684	1498	1318	0.9971	0.9956	519.825	622.249
Y013_02160	1275	1190	1113	1	0.9992	221.533	281.897
Y013_02165	660	121	144	0.9591	0.9833	43.5154	70.4569
Y013_02170	1233	64	93	0.9189	0.9448	12.3202	24.357
Y013_02175	336	31	19	0.9107	0.9315	21.899	18.2608
Y013_02180	1029	492	255	0.9981	0.9913	113.488	80.0257
Y013_02185	444	101	100	0.964	0.9527	53.9933	72.7314
Y013_02190	465	785	351	0.9914	0.9892	400.699	243.758
Y013_02195	1026	2598	482	0.9961	0.9971	601.026	151.707
Y013_02200	780	825	191	0.9962	0.9872	251.05	79.0758
Y013_02205	1014	528	823	0.9882	0.9951	123.594	262.1
Y013_02210	1368	1111	1291	0.9985	0.9971	192.766	304.751
Y013_02215	123	26	23	0.8943	0.9268	50.173	60.3848
Y013_02220	435	9734	2032	0.9977	0.9954	5311.34	1508.48
Y013_02225	1734	977	1302	0.9965	0.9994	133.736	242.475
Y013_02230	792	1250	1244	0.9949	0.9949	374.616	507.224
Y013_02235	657	563	515	0.9954	0.9817	203.397	253.132
Y013_02240	504	11284	1379	0.994	0.9881	5314.15	883.565
Y013_02245	300	9254	112	0.9933	0.96	7321.67	120.56
Y013_02250	918	1664	221	0.9967	0.9935	430.241	77.7418
Y013_02255	1788	2139	1861	0.9435	0.9441	283.952	336.112
Y013_02260	270	1836	1151	0.9481	0.937	1614.03	1376.63
Y013_02265	1140	3900	4906	0.9991	0.9991	812.01	1389.72
Y013_02270	1611	204	393	0.7846	0.8374	30.0564	78.7774
Y013_02275	1413	329	428	0.995	0.9894	55.2657	97.8152
Y013_02280	2667	11658	4706	0.9996	0.9996	1037.53	569.815
Y013_02285	519	260	244	0.9904	0.9807	118.907	151.819
Y013_02290	1824	212	540	0.972	0.9819	27.5875	95.6035
Y013_02295	855	30	53	0.7895	0.9263	8.32831	20.0177
Y013_02300	216	9	6	0.8611	0.8657	9.88987	8.9702
Y013_02305	357	160	46	0.9916	0.9328	106.378	41.6097
Y013_02310	1248	153	87	0.9784	0.9784	29.099	22.5118
Y013_02315	381	39	45	0.9843	0.9055	24.2964	38.141
Y013_02320	405	31	4	0.8025	0.5605	18.168	3.18941
Y013_02325	1188	2908	1462	0.9992	0.9949	581.005	397.407
Y013_02330	567	1054	418	0.9947	0.9841	441.224	238.066
Y013_02335	1110	679	862	0.9964	0.9937	145.194	250.778
Y013_02340	603	157	195	0.9768	0.9917	61.7994	104.429
Y013_02345	597	1179	118	0.9899	0.9648	468.75	63.8282
Y013_02350	1098	149	514	0.9745	0.9891	32.2096	151.17
Y013_02355	564	127	1022	0.9894	0.9982	53.4474	585.163
Y013_02360	510	35	472	0.9353	0.9863	16.2892	298.866
Y013_02365	618	1252	3778	0.9935	0.9984	480.859	1974.14
Y013_02370	942	135	1671	0.9575	0.9607	34.0161	572.836
Y013_02375	1314	139	1478	0.879	0.9954	25.1085	363.232
Y013_02380	492	38	270	0.9675	0.9858	18.3324	177.216
Y013_02385	117	5	61	0.9231	0.9915	10.1435	168.364
Y013_02390	1185	176	1222	0.9789	0.9873	35.253	333.01
Y013_02395	3345	340	2893	0.9698	0.9839	24.126	279.291
Y013_02400	843	36	234	0.8873	0.9822	10.1362	89.6382
Y013_02405	321	205	2076	0.9938	0.9969	151.583	2088.46
Y013_02410	612	81	672	0.9542	0.9984	31.4149	354.587
Y013_02415	303	320	1376	0.9736	0.9967	250.674	1466.5
Y013_02420	1248	160	1544	0.9872	0.9984	30.4304	399.519
Y013_02425	1215	1721	2319	0.9967	0.9992	336.207	616.353
Y013_02430	2019	255	457	0.741	0.8608	29.9782	73.0945
Y013_02440	1032	1069	520	0.9981	0.9942	245.867	162.715
Y013_02445	921	254	552	0.9957	0.9935	65.46	193.546
Y013_02450	1482	216	629	0.9946	0.9973	34.5945	137.059
Y013_02455	417	39	73	0.8753	0.9592	22.1988	56.5316
Y013_02460	1599	176	150	0.9719	0.8699	26.1256	30.2934
Y013_02465	663	43	21	0.991	0.8824	15.3942	10.2285
Y013_02470	1503	165	51	0.9907	0.8044	26.0571	10.9576
Y013_02475	1236	41	17	0.9102	0.2994	7.87349	4.44156
Y013_02480	930	80	63	0.9753	0.9473	20.4178	21.8757
Y013_02485	558	56	33	0.9444	0.9462	23.8208	19.0979
Y013_02490	684	229	779	0.9751	0.9868	79.4659	367.778
Y013_02495	1020	135	283	0.9912	0.9804	31.4149	89.5965
Y013_02500	606	50	277	0.9802	0.9901	19.5839	147.609
Y013_02505	1251	2251	2204	0.9984	0.9976	427.09	568.93
Y013_02510	483	521	602	0.9959	0.9834	256.031	402.489
Y013_02515	609	84	330	0.798	0.8391	32.7389	174.985
Y013_02520	2238	240	1132	0.9428	0.9517	25.4538	163.339
Y013_02525	915	182	364	0.9869	0.9967	47.2119	128.465
Y013_02530	984	56	169	0.9451	0.9787	13.5081	55.4621
Y013_02535	984	23	114	0.5457	0.8486	5.54797	37.4123
Y013_02540	1017	12690	4435	0.999	0.999	2961.71	1408.24
Y013_02545	1212	2642	2866	0.9992	0.9992	517.406	763.622
Y013_02550	786	637	1316	0.9924	0.9975	192.362	540.677
Y013_02555	234	349	360	0.9915	0.9915	354.006	496.811
Y013_02560	2763	1952	1044	0.9993	0.9986	167.687	122.018
Y013_02565	339	122	68	0.9794	0.9853	85.4204	64.776
Y013_02570	1251	225	146	0.9936	0.9864	42.6901	37.6878
Y013_02575	123	112	6	0.9919	0.8699	216.13	15.7526
Y013_02580	459	3031	76	0.9978	0.9477	1567.38	53.4694
Y013_02585	378	6	5	0.6931	0.582	3.76757	4.27153
Y013_02590	789	106	211	0.9468	0.9392	31.8882	86.3595
Y013_02595	1770	191	285	0.987	0.9847	25.6131	51.9968
Y013_02600	114	8	26	0.8772	0.9825	16.6566	73.6501
Y013_02605	762	80	317	0.9829	0.9895	24.9193	134.341
Y013_02610	909	130	681	0.9879	0.9978	33.9454	241.929
Y013_02615	1542	472	1528	0.9831	0.9974	72.654	319.995
Y013_02620	1146	2531	2174	0.9991	0.9983	524.215	612.604
Y013_02625	2103	2704	3443	0.9981	0.999	305.189	528.692
Y013_02630	978	1133	1440	0.999	0.9939	274.975	475.476
Y013_02635	966	242	436	0.9969	0.9969	59.462	145.752
Y013_02640	342	510	195	0.9766	0.9912	353.953	184.125
Y013_02645	966	727	924	0.9917	0.9938	178.632	308.887
Y013_02650	798	80	374	0.9825	0.9875	23.7952	151.347
Y013_02655	945	97	466	0.9979	0.9894	24.3636	159.242
Y013_02660	1584	143	371	0.8958	0.9287	21.428	75.6351
Y013_02665	819	7265	3982	0.9475	0.9463	2105.49	1570.08
Y013_02670	1446	16322	22106	0.9986	0.9986	2679.21	4936.81
Y013_02675	1254	2548	5612	0.8668	0.866	482.285	1445.19
Y013_02680	789	5418	7406	0.9975	0.9987	1629.91	3031.18
Y013_02685	1254	4141	4327	0.9976	0.9952	783.807	1114.28
Y013_02690	492	1318	932	0.9959	0.9878	635.846	611.724
Y013_02695	420	1046	1310	0.9976	0.9929	591.131	1007.23
Y013_02700	1053	2005	155	0.7825	0.754	451.947	47.5344
Y013_02705	1116	18	47	0.509	0.8091	3.82834	13.6
Y013_02710	1632	1880	1453	0.8903	0.8842	273.426	287.508
Y013_02715	567	2197	832	0.9982	0.9982	919.705	473.855
Y013_02720	2805	16164	21973	0.9989	0.9986	1367.78	2529.65
Y013_02725	549	82	186	0.9563	0.9745	35.4522	109.407
Y013_02730	1905	1204	472	0.9454	0.9722	150.014	80.0114
Y013_02735	1281	758	2334	0.9852	0.9789	140.45	588.378
Y013_02740	960	110	722	0.9885	0.9938	27.1971	242.868
Y013_02745	981	127	564	0.9969	0.998	30.7281	185.659
Y013_02750	750	171	558	0.976	0.9933	54.1173	240.258
Y013_02755	807	151	755	0.9678	0.9827	44.4125	302.119
Y013_02760	1077	300	1024	0.9842	0.9916	66.1161	307.036
Y013_02765	681	375	177	0.9912	0.9633	130.703	83.9327
Y013_02770	831	215	133	0.9928	0.9892	61.41	51.6839
Y013_02775	810	86	495	0.9827	0.9494	25.2008	197.344
Y013_02780	834	155	269	0.9736	0.9964	44.1131	104.158
Y013_02785	186	105	24	0.9946	0.9624	133.992	41.668
Y013_02790	432	3246	2842	0.9954	0.9861	1783.47	2124.44
Y013_02795	1242	8553	5510	0.9984	0.9984	1634.55	1432.63
Y013_02800	1068	6291	328	0.9148	0.9139	1398.14	99.1762
Y013_02805	1326	196	193	0.991	0.9849	35.0844	47.0022
Y013_02810	210	291	109	0.9667	0.9571	328.909	167.615
Y013_02815	516	279	221	0.9903	0.9961	128.338	138.308
Y013_02820	582	336	445	0.9931	0.9966	137.031	246.912
Y013_02825	447	30	40	0.7338	0.7875	15.93	28.8973
Y013_02835	13734	60	55	0.0478	0.0484	1.03695	1.29321
Y013_02840	672	42	161	0.9598	0.939	14.8348	77.368
Y013_02845	1866	325	1297	0.9957	0.9973	41.3403	224.457
Y013_02850	2241	465	2630	0.9955	0.9987	49.2507	378.982
Y013_02855	1050	72	353	0.9524	0.9981	16.2759	108.565
Y013_02860	345	27	41	0.7536	0.8087	18.5757	38.3769
Y013_02865	258	21	23	0.8488	0.8566	19.3197	28.7881
Y013_02870	180	8	10	0.7556	0.7611	10.5492	17.9404
Y013_02875	1038	1121	639	0.9952	0.9961	256.336	198.796
Y013_02880	1236	3187	1826	0.9976	0.9992	612.019	477.075
Y013_02885	381	292	436	0.9921	0.9974	181.911	369.544
Y013_02890	369	565	1046	0.9946	0.9973	363.432	915.398
Y013_02895	1416	503	437	0.9901	0.9951	84.3153	99.6605
Y013_02900	216	35	125	0.9398	0.9722	38.4606	186.879
Y013_02915	1353	299	408	0.9948	0.9985	52.4536	97.3794
Y013_02920	543	480	382	0.9853	0.9761	209.818	227.179
Y013_02925	1071	458	278	0.9879	0.9851	101.503	83.8224
Y013_02930	255	171	138	0.9765	0.9804	159.169	174.761
Y013_02935	1023	319	274	0.9951	0.9961	74.0145	86.4928
Y013_02940	867	16	90	0.511	0.6551	4.38029	33.5219
Y013_02945	1098	93	449	0.9599	0.9745	20.104	132.053
Y013_02950	1026	202	990	0.9932	0.999	46.7311	311.597
Y013_02955	666	1082	1866	0.997	0.9985	385.616	904.778
Y013_02960	939	395	242	0.9979	0.9968	99.8466	83.2251
Y013_02965	834	76	154	0.9388	0.994	21.6296	59.6293
Y013_02970	729	1326	1095	0.9918	0.9986	431.735	485.055
Y013_02975	591	3713	1959	0.9983	0.9983	1491.21	1070.41
Y013_02980	801	293	513	0.9313	0.9313	86.8234	206.819
Y013_02985	1242	697	737	0.9436	0.934	133.203	191.624
Y013_03000	1419	155	233	0.9542	0.9584	25.9269	53.0247
Y013_03005	159	56	38	0.956	0.8868	83.5974	77.1776
Y013_03010	1509	717	996	0.9954	0.9934	112.78	213.145
Y013_03015	315	263	35	0.9968	0.7302	198.174	35.8808
Y013_03020	669	1582	103	0.9746	0.9253	561.283	49.7183
Y013_03025	828	43	22	0.9239	0.8019	12.3265	8.58019
Y013_03030	246	4	4	0.4797	0.561	3.85946	5.25085
Y013_03035	396	18	10	0.8384	0.6894	10.7889	8.15473
Y013_03040	1161	129	44	0.919	0.9483	26.373	12.2384
Y013_03045	4161	185	151	0.9154	0.8887	10.553	11.7188
Y013_03050	1395	81	73	0.9484	0.9211	13.782	16.8987
Y013_03055	1524	78	128	0.916	0.9252	12.1482	27.1225
Y013_03060	876	201	56	0.9943	0.9669	54.462	20.6438
Y013_03065	162	2	-	0.7593	-	2.93033	-
Y013_03070	354	72	47	0.9746	0.8955	48.276	42.8745
Y013_03075	411	64	48	0.9903	0.9951	36.9607	37.7141
Y013_03080	372	39	44	0.9866	0.9651	24.8842	38.1957
Y013_03085	114	2	2	0.7895	0.886	4.16415	5.66539
Y013_03090	264	16	10	0.7121	0.6667	14.3853	12.2321
Y013_03095	1374	166	81	0.9956	0.9774	28.6763	19.0372
Y013_03100	477	216	152	0.9581	0.9979	107.482	102.903
Y013_03105	141	34	30	0.9929	0.9787	57.235	68.7079
Y013_03110	138	6	2	0.9203	0.7826	10.3199	4.68011
Y013_03120	1488	206	525	0.9899	0.998	32.8599	113.936
Y013_03125	3009	825	1339	0.9993	0.9987	65.0779	143.702
Y013_03130	1479	175	894	0.9926	0.998	28.0848	195.197
Y013_03135	132	43	55	0.9773	0.9773	77.3208	134.553
Y013_03140	888	98	28	0.9088	0.8435	26.1948	10.1824
Y013_03145	1506	204	90	0.9754	0.9382	32.1519	19.2984
Y013_03150	1077	89	254	0.9424	0.9694	19.6144	76.1593
Y013_03155	963	163	116	0.9948	0.9896	40.1757	38.8988
Y013_03160	579	687	543	0.9775	0.9845	281.631	302.849
Y013_03165	381	22	45	0.9265	0.916	13.7056	38.141
Y013_03170	1473	223	951	0.9579	0.9599	35.9338	208.489
Y013_03175	204	9	27	0.8382	0.8824	10.4716	42.7404
Y013_03180	1356	110	72	0.9358	0.9425	19.2546	17.1466
Y013_03185	771	54	25	0.9831	0.6952	16.6242	10.4711
Y013_03190	192	1	1	0.4688	0.4688	1.23623	1.68191
Y013_03195	450	26	7	0.9289	0.9133	13.7139	5.02331
Y013_03200	2259	1523	2150	0.9987	0.9982	160.024	307.346
Y013_03205	585	140	202	0.9897	0.9932	56.8033	111.507
Y013_03210	990	241	119	0.9869	0.9485	57.7808	38.8165
Y013_03215	1089	55	51	0.6474	0.6465	11.9877	15.1233
Y013_03220	459	7	1	0.6296	0.1961	3.61982	0.703545
Y013_03225	405	6	5	0.6691	0.4568	3.5164	3.98676
Y013_03230	972	52	7	0.8025	0.4455	12.6981	2.32561
Y013_03235	840	45	2	0.7464	0.2143	12.7155	0.768875
Y013_03240	474	14	5	0.5464	0.4979	7.01054	3.40641
Y013_03245	1314	1	2	0.0685	0.1065	0.180637	0.491518
Y013_03265	864	4	4	0.1944	0.184	1.09887	1.49503
Y013_03270	1308	36	24	0.5849	0.4205	6.53276	5.92527
Y013_03275	666	147	62	0.461	0.4775	52.3896	30.0623
Y013_03280	1050	11	13	0.5095	0.4648	2.48659	3.99815
Y013_03285	792	63	148	0.8573	0.7487	18.8807	60.345
Y013_03290	552	85	143	0.9764	0.9928	36.5495	83.6569
Y013_03300	705	80	110	0.9745	0.983	26.9341	50.3858
Y013_03305	1755	2	1	0.0593	0.0513	0.270492	0.184004
Y013_03345	936	8	7	0.2543	0.4209	2.02869	2.41505
Y013_03350	732	19	28	0.724	0.8811	6.1609	12.3524
Y013_03355	759	43	18	0.8538	0.7879	13.4471	7.65836
Y013_03360	693	48	21	0.9076	0.811	16.4403	9.78568
Y013_03365	1701	94	55	0.8865	0.8395	13.1167	10.4415
Y013_03370	330	11	15	0.9273	0.8303	7.91189	14.6785
Y013_03375	303	21	8	0.9769	0.7789	16.4505	8.52613
Y013_03380	1176	112	160	0.8384	0.932	22.6054	43.9357
Y013_03385	1731	186	108	0.8527	0.8209	25.5045	20.148
Y013_03390	1320	261	346	0.8735	0.8682	46.9319	84.6461
Y013_03395	879	136	68	0.9977	0.9192	36.7241	24.9819
Y013_03400	141	55	11	0.9787	0.9574	92.586	25.1929
Y013_03405	300	77	22	0.9533	0.85	60.9216	23.6813
Y013_03410	150	26	13	0.9533	0.9067	41.1418	27.987
Y013_03415	846	149	66	0.9905	0.9941	41.804	25.1929
Y013_03420	402	109	27	0.9776	0.8905	64.3579	21.6891
Y013_03425	969	871	68	0.9959	0.9886	213.352	22.6616
Y013_03430	936	880	194	0.9936	0.9733	223.156	66.9315
Y013_03435	2328	2339	799	0.9854	0.9884	238.478	110.833
Y013_03440	831	107	313	0.9627	0.9976	30.5622	121.632
Y013_03445	1227	152	80	0.9674	0.9421	29.4036	21.0548
Y013_03450	492	286	147	0.9939	0.9939	137.976	96.4844
Y013_03455	705	497	402	0.9887	0.9915	167.328	184.137
Y013_03460	1290	668	1133	0.9977	0.9961	122.91	283.625
Y013_03470	711	234	1210	0.9831	0.9958	78.1174	549.567
Y013_03475	1746	811	5212	0.988	0.9994	110.25	963.973
Y013_03480	765	31497	6124	0.9987	0.9987	9772.58	2585.11
Y013_03485	1503	24443	12338	0.9993	0.9987	3860.09	2650.88
Y013_03490	624	4615	4205	0.9984	0.9968	1755.45	2176.14
Y013_03495	264	1552	1538	0.9962	0.9962	1395.37	1881.3
Y013_03500	297	44	224	0.9596	0.9663	35.164	243.555
Y013_03505	549	1	18	0.1639	0.2714	0.432344	10.5878
Y013_03510	1488	102	263	0.9483	0.9677	16.2704	57.0765
Y013_03515	324	8	20	0.7407	0.9475	5.86066	19.9338
Y013_03545	414	1191	60	0.9952	0.9807	682.831	46.8011
Y013_03550	171	11	22	0.7778	0.7895	15.2686	41.5462
Y013_03555	114	2	4	0.886	0.9035	4.16415	11.3308
Y013_03560	1716	425	99	0.9843	0.8566	58.7859	18.6304
Y013_03565	1599	249	28	0.9919	0.7573	36.9617	5.65476
Y013_03570	2037	271	48	0.9872	0.7698	31.5777	7.60948
Y013_03575	780	50	5	0.9923	0.3462	15.2152	2.07005
Y013_03580	255	37	5	0.9529	0.8275	34.44	6.33191
Y013_03590	411	123	273	0.9586	0.983	71.0338	214.499
Y013_03595	1155	263	219	0.9931	0.9844	54.0475	61.2304
Y013_03600	1068	2	7	0.088	0.1919	0.444488	2.11656
Y013_03640	1482	1837	1276	0.9622	0.9622	294.213	278.04
Y013_03645	759	265	363	0.9842	0.9776	82.8716	154.444
Y013_03650	900	228	129	0.9811	0.9911	60.1304	46.2862
Y013_03655	684	97	81	0.9942	0.9956	33.6602	38.2414
Y013_03660	648	64	70	0.9259	0.9599	23.4426	34.8841
Y013_03665	1284	271	420	0.993	0.9805	50.0963	105.63
Y013_03670	1485	194	233	0.9859	0.9865	31.0082	50.6681
Y013_03675	597	82	24	0.9698	0.8224	32.6018	12.982
Y013_03680	423	35	13	0.8345	0.7447	19.6394	9.92448
Y013_03685	345	44	16	0.9971	0.9072	30.2716	14.9763
Y013_03690	771	23	-	0.8236	-	7.08068	-
Y013_03695	711	21	10	0.7173	0.6357	7.01054	4.54188
Y013_03700	108	7	-	0.8981	-	15.3842	-
Y013_03705	273	2705	165	0.9963	0.9853	2351.83	195.176
Y013_03710	420	33	19	0.9381	0.9095	18.6495	14.6086
Y013_03715	609	61	71	0.9737	0.9901	23.7747	37.6483
Y013_03725	900	541	288	0.9578	0.9489	142.678	103.337
Y013_03730	759	184	167	0.996	0.996	57.541	71.0525
Y013_03735	687	318	276	0.9913	0.9942	109.868	129.735
Y013_03740	801	3381	1079	0.9988	0.9975	1001.88	435.004
Y013_03745	255	1238	305	0.9961	0.9843	1152.34	386.246
Y013_03755	111	1	-	0.8108	-	2.13835	-
Y013_03765	1191	68	210	0.7884	0.8354	13.5519	56.9393
Y013_03770	1434	210	329	0.9881	0.9888	34.7594	74.0886
Y013_03775	1293	299	430	0.9946	0.9954	54.8876	107.393
Y013_03780	252	22	44	0.9603	0.9762	20.7216	56.3841
Y013_03785	657	48	97	0.9802	0.9833	17.3411	47.6772
Y013_03790	951	84	56	0.8149	0.7108	20.9653	19.0157
Y013_03795	753	63	44	0.9761	0.9788	19.8585	18.8696
Y013_03800	495	37	11	0.9434	0.8242	17.7418	7.17616
Y013_03805	1281	85	63	0.9274	0.9212	15.7497	15.8817
Y013_03810	498	49	15	0.9398	0.8052	23.3544	9.72673
Y013_03815	360	16	5	0.9	0.525	10.5492	4.4851
Y013_03820	1173	131	106	0.971	0.9923	26.5079	29.1818
Y013_03830	1491	670	81	0.9873	0.888	106.659	17.5433
Y013_03835	435	1	1	0.2069	0.2069	0.545648	0.742362
Y013_03845	1455	78	44	0.7918	0.7093	12.7243	9.7655
Y013_03850	897	80	88	0.8473	0.961	21.1689	31.6807
Y013_03855	1233	2563	585	0.9603	0.9505	493.386	153.214
Y013_03860	246	67	1	0.5325	0.3659	64.646	1.31271
Y013_03865	792	91	103	0.7121	0.7134	27.2721	41.9969
Y013_03905	597	6	1	0.1541	0.1508	2.3855	0.540917
Y013_03910	441	69	57	0.9932	0.9955	37.1375	41.7389
Y013_03915	1068	97	416	0.9972	0.9953	21.5577	125.784
Y013_03925	111	233	10	0.9189	0.8739	498.235	29.0926
Y013_03955	2493	370	308	0.9988	0.9868	35.2274	39.8964
Y013_03960	1131	70	51	0.931	0.9142	14.6905	14.5617
Y013_03965	702	334	247	0.9929	0.9943	112.93	113.623
Y013_03970	702	99	104	0.9601	0.9473	33.4734	47.8411
Y013_03975	2367	523	594	0.9983	0.9848	52.4451	81.0388
Y013_03980	735	126	176	0.9605	0.9932	40.6897	77.3268
Y013_03985	2418	659	973	0.952	0.9793	64.689	129.946
Y013_03990	816	277	254	0.9865	0.989	80.5733	100.519
Y013_03995	1068	358	92	0.9785	0.8118	79.5634	27.8177
Y013_04000	462	374	153	0.9481	0.9264	192.146	106.943
Y013_04005	642	35	25	0.9019	0.933	12.94	12.5751
Y013_04010	549	68	12	0.6976	0.5373	29.3994	7.05852
Y013_04015	1146	167	365	0.9878	0.9991	34.5886	102.852
Y013_04020	900	767	1536	0.9922	0.9911	202.281	551.129
Y013_04025	3570	1259	2856	0.9961	0.9969	83.7065	258.342
Y013_04030	678	124	319	0.9912	0.9867	43.4104	151.938
Y013_04035	861	87	442	0.993	0.9861	23.9838	165.777
Y013_04040	888	72	120	0.911	0.9144	19.2451	43.6388
Y013_04045	264	138	195	0.9697	0.9621	124.073	238.526
Y013_04050	864	254	572	0.9907	0.9907	69.7785	213.79
Y013_04055	840	167	236	0.9845	0.9762	47.1888	90.7272
Y013_04060	876	91	181	0.9338	0.9372	24.6569	66.7236
Y013_04065	852	420	493	0.993	0.9812	117.007	186.858
Y013_04070	480	324	288	0.9938	0.9896	160.216	193.756
Y013_04075	1770	66602	13244	0.9994	0.9994	8931.32	2416.3
Y013_04080	387	292	93	0.9845	0.938	179.091	77.6027
Y013_04085	1494	3717	2860	0.9993	0.998	590.532	618.188
Y013_04090	192	6469	970	0.9948	0.9948	7997.19	1631.46
Y013_04095	855	4395	3544	0.9988	0.9988	1220.1	1338.54
Y013_04100	813	1061	1406	0.9803	0.9951	309.761	558.47
Y013_04105	1482	818	457	0.9656	0.8036	131.011	99.5802
Y013_04110	1359	36022	7460	0.9993	0.9978	6291.44	1772.65
Y013_04115	996	964	474	0.996	0.989	229.731	153.682
Y013_04120	1032	354	243	0.9845	0.8973	81.4189	76.0381
Y013_04125	255	2373	1175	0.9961	0.9961	2208.81	1488
Y013_04130	963	941	901	0.9958	0.9948	231.934	302.137
Y013_04135	2757	383	846	0.9898	0.996	32.9734	99.092
Y013_04140	894	540	264	0.9989	0.9452	143.37	95.3611
Y013_04145	927	165	178	0.9946	0.9968	42.248	62.0076
Y013_04150	1131	3562	767	0.9885	0.9876	747.537	218.997
Y013_04160	747	202	46	0.917	0.8313	64.1848	19.8858
Y013_04165	1464	190	295	0.9788	0.998	30.8045	65.0707
Y013_04170	738	67	91	0.897	0.9593	21.5487	39.819
Y013_04175	417	55	64	0.9928	0.9784	31.306	49.562
Y013_04180	501	82	78	0.978	0.9721	38.8488	50.2761
Y013_04185	153	19	10	0.9216	0.7908	29.4757	21.1064
Y013_04190	1371	107	155	0.9774	0.9876	18.5246	36.5089
Y013_04195	1503	105	106	0.9701	0.9395	16.5818	22.7746
Y013_04200	765	69	34	0.9399	0.8013	21.4087	14.3523
Y013_04205	543	653	250	0.9724	0.9558	285.44	148.677
Y013_04210	1611	1322	598	0.9963	0.9249	194.777	119.87
Y013_04215	1740	160	365	0.9598	0.9713	21.8259	67.7405
Y013_04220	777	120	421	0.9717	0.9949	36.6574	174.971
Y013_04225	996	224	71	0.996	0.9367	53.3814	23.0199
Y013_04230	897	155	38	0.9309	0.757	41.0148	13.6803
Y013_04235	2154	1904	321	0.9717	0.9587	209.808	48.1243
Y013_04240	381	1658	223	0.9974	0.9895	1032.91	189.01
Y013_04245	141	12	14	0.9574	0.9787	20.2006	32.0637
Y013_04250	339	8170	3461	0.9971	0.9971	5720.37	3296.91
Y013_04255	333	13	16	0.9249	0.6907	9.26618	15.516
Y013_04260	675	144	111	0.9852	0.9778	50.6361	53.1036
Y013_04265	22194	3897	3636	0.9762	0.9257	41.677	52.9046
Y013_04270	570	675	546	0.9912	0.9614	281.08	309.33
Y013_04275	387	1217	361	0.9922	0.9922	746.417	301.232
Y013_04280	1059	133	59	0.9924	0.9858	29.8097	17.9912
Y013_04285	366	185	24	0.9617	0.9781	119.975	21.1756
Y013_04290	516	64	22	0.7868	0.7267	29.4396	13.7682
Y013_04295	933	93	55	0.9207	0.8725	23.6594	19.0364
Y013_04300	1428	138	106	0.9559	0.9335	22.9378	23.9708
Y013_04305	657	123	85	0.9939	0.9954	44.4367	41.779
Y013_04310	1383	260	108	0.9653	0.9284	44.6224	25.2178
Y013_04315	228	24	19	0.9254	0.8816	24.9849	26.9106
Y013_04320	492	87	99	0.998	0.9756	41.9716	64.9793
Y013_04325	885	288	143	0.9977	0.9989	77.2415	52.1792
Y013_04330	234	66	16	0.9786	0.9615	66.9468	22.0805
Y013_04335	1035	178	256	0.9816	0.8531	40.8208	79.8738
Y013_04340	744	206	279	0.9099	0.9449	65.7198	121.098
Y013_04375	1803	-	18	-	0.0566	-	3.2239
Y013_04385	174	10	9	0.9828	0.9425	13.6412	16.7031
Y013_04390	1197	763	793	0.9992	0.9983	151.298	213.936
Y013_04395	225	2404	414	0.9911	0.9867	2536.03	594.186
Y013_04400	1044	186	208	0.9665	0.9684	42.2877	64.338
Y013_04405	1440	17642	1904	0.9986	0.9986	2907.95	426.982
Y013_04410	450	678	286	0.9956	0.9867	357.618	205.238
Y013_04415	486	82	45	0.9424	0.9012	40.0479	29.9007
Y013_04420	717	6699	1442	0.9986	0.993	2217.65	649.458
Y013_04425	1419	236	411	0.9866	0.9944	39.4758	93.5329
Y013_04430	1137	118	334	0.9859	0.956	24.6333	94.8617
Y013_04435	873	112	423	0.9359	0.9828	30.4513	156.47
Y013_04440	411	2381	1128	0.9976	0.9903	1375.05	886.282
Y013_04445	951	458	397	0.9979	0.9916	114.311	134.808
Y013_04450	1452	617	435	0.9986	0.9917	100.86	96.7448
Y013_04455	900	149	154	0.9856	0.92	39.2957	55.2565
Y013_04460	669	399	149	0.9955	0.988	141.563	71.9225
Y013_04465	1404	293	141	0.9964	0.9922	49.5339	32.4307
Y013_04470	1119	163	159	0.9741	0.9294	34.5748	45.8851
Y013_04475	939	116	142	0.9904	0.9894	29.322	48.8346
Y013_04480	2184	2016	2718	0.9995	0.9991	219.099	401.885
Y013_04485	1680	689	387	0.9851	0.9905	97.3445	74.3886
Y013_04490	1158	330	257	0.9957	0.9862	67.6405	71.6687
Y013_04495	2853	25953	7838	0.9996	0.9993	2159.17	887.173
Y013_04500	627	10247	2982	0.9984	0.9984	3879.1	1535.84
Y013_04505	474	15397	2748	0.9979	0.9958	7710.09	1872.16
Y013_04510	738	1041	1974	0.9932	0.9973	334.808	863.765
Y013_04515	462	3443	3061	0.9913	0.9978	1768.87	2139.57
Y013_04520	405	355	309	0.9877	0.9951	208.053	246.382
Y013_04525	762	64	214	0.9816	0.9869	19.9355	90.6909
Y013_04530	324	23	76	0.9753	0.9846	16.8494	75.7484
Y013_04535	864	69	126	0.8993	0.9282	18.9556	47.0936
Y013_04540	603	98	156	0.9851	0.9851	38.5754	83.5434
Y013_04545	618	103	68	0.9951	0.979	39.5595	35.5325
Y013_04550	1038	252	88	0.9682	0.895	57.6242	27.3773
Y013_04555	396	154	171	0.9975	0.9924	92.3054	139.446
Y013_04560	417	429	89	0.9976	0.9712	244.187	68.9221
Y013_04565	222	14	18	0.8964	0.9009	14.9684	26.1833
Y013_04570	1017	203	343	0.9912	0.9951	47.378	108.913
Y013_04575	396	99	160	0.9571	0.9697	59.3392	130.476
Y013_04585	1431	784	1183	0.9986	0.9972	130.04	266.962
Y013_04590	699	598	346	0.9971	0.9957	203.061	159.847
Y013_04595	1116	2607	1847	0.9973	0.9991	554.471	534.451
Y013_04600	834	85	118	0.9724	0.9772	24.191	45.69
Y013_04605	897	188	191	0.981	0.9543	49.747	68.7616
Y013_04610	984	500	413	0.9959	0.9878	120.608	135.538
Y013_04615	972	72	113	0.9877	0.9527	17.582	37.542
Y013_04620	627	113	293	0.9585	0.9187	42.7772	150.905
Y013_04625	1755	1103	2091	0.9983	0.9983	149.176	384.753
Y013_04630	951	285	118	0.9769	0.9369	71.1322	40.0688
Y013_04635	1185	2037	309	0.9831	0.9966	408.013	84.2064
Y013_04640	1770	251	922	0.9859	0.9983	33.6591	168.214
Y013_04645	945	190	1139	0.9725	0.9873	47.7225	389.221
Y013_04650	825	189	900	0.9685	0.9927	54.3763	352.284
Y013_04655	231	38	127	0.9264	0.9654	39.0457	177.54
Y013_04660	984	177	718	0.9837	0.9959	42.6953	235.632
Y013_04665	558	302	564	0.9767	0.9946	128.462	326.4
Y013_04670	918	453	430	0.9739	0.9815	117.127	151.262
Y013_04690	1278	724	946	0.9945	0.993	134.465	239.037
Y013_04695	651	70	291	0.9094	0.9831	25.5222	144.35
Y013_04700	222	21	106	0.9685	0.9865	22.4527	154.191
Y013_04705	2985	749	2674	0.9977	0.9997	59.5579	289.282
Y013_04710	1422	184	1025	0.9965	0.9979	30.7128	232.771
Y013_04715	1200	317	1899	0.9842	0.9983	62.7017	511.032
Y013_04720	516	66	380	0.9922	0.9981	30.3596	237.815
Y013_04725	930	211	888	0.9925	0.9946	53.8519	308.344
Y013_04730	1188	151	921	0.9579	0.9958	30.1691	250.35
Y013_04735	912	98	692	0.9945	0.9989	25.5054	245.028
Y013_04740	1251	294	1428	0.9744	0.9992	55.7817	368.617
Y013_04745	1074	1028	1481	0.9898	0.9963	227.191	445.303
Y013_04750	501	2635	637	0.98	0.9561	1248.37	410.588
Y013_04755	261	7	15	0.8429	0.8966	6.36589	18.559
Y013_04760	399	25	64	0.9474	0.9599	14.872	51.7979
Y013_04765	2487	171	654	0.9582	0.996	16.3201	84.9194
Y013_04770	1071	159	601	0.9953	0.9935	35.2378	181.213
Y013_04775	813	67	131	0.9077	0.9938	19.5608	52.0338
Y013_04780	381	1631	2067	0.979	0.9816	1016.09	1751.94
Y013_04785	195	518	452	0.9949	0.9949	630.517	748.529
Y013_04790	654	3754	3736	0.9969	0.9969	1362.44	1844.73
Y013_04795	366	92	302	0.9481	0.9918	59.6635	266.459
Y013_04800	2994	527	9613	0.9796	0.9997	41.7792	1036.84
Y013_04805	690	348	982	0.9159	0.9087	119.71	459.586
Y013_04825	309	2	5	0.3366	0.4013	1.53629	5.22536
Y013_04830	861	132	54	0.1672	0.1684	36.3892	20.2533
Y013_04910	159	38	78	0.9497	0.9937	56.7268	158.417
Y013_04915	252	127	72	0.9802	0.9444	119.62	92.2649
Y013_04920	1695	223	826	0.9941	0.9853	31.2275	157.368
Y013_04925	1044	2227	6447	0.9837	0.9981	506.316	1994.17
Y013_04930	2319	276	1504	0.9991	0.9974	28.2494	209.436
Y013_04935	453	81	242	0.9912	0.9956	42.4413	172.513
Y013_04940	453	154	552	0.9757	0.989	80.6908	393.501
Y013_04945	873	87	352	0.9931	0.9885	23.6541	130.207
Y013_04950	2160	1434	4157	0.9958	0.9986	157.579	621.486
Y013_04955	543	69	41	0.9871	0.7882	30.1614	24.3831
Y013_04960	1809	153	60	0.9795	0.8082	20.075	10.7107
Y013_04970	405	20	9	0.9136	0.9457	11.7213	7.17616
Y013_04975	111	1	3	0.8108	0.8378	2.13835	8.72777
Y013_04985	237	3	9	0.5949	0.4895	3.00452	12.2631
Y013_04990	660	59	112	0.8879	0.9894	21.2183	54.7998
Y013_04995	663	36	22	0.8778	0.7481	12.8882	10.7155
Y013_05000	1143	262	54	0.9913	0.9274	54.4072	15.2564
Y013_05005	1218	333	720	0.9943	0.9926	64.8931	190.893
Y013_05010	834	80	31	0.9209	0.9125	22.768	12.0033
Y013_05015	1389	136	55	0.9928	0.8603	23.2401	12.7869
Y013_05020	3423	390	382	0.95	0.9635	27.0433	36.038
Y013_05025	1458	52	58	0.6886	0.7586	8.4654	12.8462
Y013_05030	171	378	14	0.9883	0.9123	524.683	26.4385
Y013_05035	1461	10520	9909	0.9979	0.9993	1709.1	2190.2
Y013_05040	909	148	206	0.9945	0.9868	38.6455	73.1826
Y013_05045	774	70	248	0.991	0.9651	21.4664	103.47
Y013_05050	987	98	333	0.9807	0.9878	23.5673	108.951
Y013_05055	921	163	436	0.9935	0.9935	42.0078	152.873
Y013_05060	1086	90	126	0.965	0.8343	19.6705	37.4667
Y013_05065	519	65	62	0.9672	0.9807	29.7268	38.5771
Y013_05070	120	8	4	0.9417	0.8667	15.8238	10.7642
Y013_05075	969	94	485	0.9917	0.9917	23.0253	161.63
Y013_05080	372	2493	1787	0.9973	0.9973	1590.67	1551.27
Y013_05085	2724	1016	2006	0.989	0.9956	88.5295	237.809
Y013_05090	1371	227	110	0.9891	0.8381	39.2998	25.9096
Y013_05095	990	134	42	0.9949	0.9273	32.1271	13.6999
Y013_05100	1035	127	58	0.9894	0.9836	29.1249	18.0964
Y013_05105	825	88	47	0.9612	0.9479	25.3181	18.3971
Y013_05110	1332	187	65	0.997	0.9722	33.3226	15.7585
Y013_05115	615	53	122	0.9268	0.9512	20.4551	64.0604
Y013_05125	534	44	136	0.9457	0.985	19.5575	82.2437
Y013_05130	639	27	68	0.7371	0.8028	10.0292	34.3647
Y013_05135	873	55	126	0.9359	0.9908	14.9537	46.6081
Y013_05140	543	56	301	0.9945	0.9908	24.4788	179.008
Y013_05145	1485	98	165	0.5448	0.5448	15.6639	35.8808
Y013_05150	540	60	114	0.9759	0.9685	26.373	68.1735
Y013_05160	2286	8200	1670	0.9983	0.9991	851.411	235.909
Y013_05165	540	144	44	0.9722	0.8815	63.2951	26.3126
Y013_05170	1413	236	209	0.9851	0.9809	39.6435	47.7649
Y013_05180	147	663	207	0.9932	0.9932	1070.53	454.734
Y013_05185	522	1905	1017	0.9962	0.9866	866.216	629.152
Y013_05190	1605	380	104	0.9931	0.9801	56.1966	20.9249
Y013_05195	1692	497	114	0.9976	0.9947	69.72	21.7575
Y013_05200	1893	424	124	0.9641	0.9789	53.1639	21.1532
Y013_05205	300	42	10	0.6433	0.6167	33.2299	10.7642
Y013_05210	792	217	81	0.9899	0.8662	65.0334	33.0267
Y013_05215	546	216	63	0.9853	0.9872	93.8994	37.2608
Y013_05220	1302	392	241	0.9777	0.9793	71.4623	59.7738
Y013_05225	2472	705	653	0.8847	0.8742	67.6928	85.304
Y013_05230	2106	1268	401	0.9815	0.971	142.91	61.4881
Y013_05235	1305	2728	628	0.9992	0.99	496.176	155.401
Y013_05240	717	5972	457	0.9986	0.9972	1976.98	205.827
Y013_05245	555	17689	530	0.9982	0.9982	7565.05	308.381
Y013_05250	360	8519	254	0.9972	0.9972	5616.78	227.843
Y013_05255	399	43660	1049	0.9975	0.9975	25972.4	848.999
Y013_05260	249	61219	1219	0.996	0.992	58356.4	1580.92
Y013_05265	1032	217	409	0.9787	0.9971	49.9093	127.982
Y013_05270	669	124	378	0.9806	0.997	43.9944	182.461
Y013_05275	1020	253	700	0.9931	0.9961	58.8738	221.617
Y013_05280	837	1245	1065	0.9869	0.9964	353.058	410.893
Y013_05285	1029	1635	1106	0.9981	0.999	377.141	347.092
Y013_05290	618	1060	204	0.9951	0.9903	407.117	106.597
Y013_05295	498	99	148	0.994	0.9839	47.1854	95.9704
Y013_05300	885	415	700	0.991	0.9977	111.303	255.423
Y013_05305	1422	7574	4395	0.9951	0.9993	1264.23	998.077
Y013_05310	951	525	2087	0.9937	0.9968	131.033	708.674
Y013_05315	1038	104	506	0.8873	0.9461	23.7814	157.419
Y013_05320	804	295	688	0.9701	0.9988	87.0899	276.336
Y013_05325	1314	1456	2049	0.9992	0.9985	263.007	503.56
Y013_05330	810	1864	1581	0.9975	0.9988	546.214	630.306
Y013_05335	666	13	17	0.6321	0.8078	4.63309	8.24289
Y013_05340	1584	231	391	0.9899	0.9968	34.6145	79.7125
Y013_05345	789	299	54	0.9797	0.9734	89.9489	22.1015
Y013_05350	486	81	46	0.965	0.9609	39.5595	30.5651
Y013_05355	180	26	32	0.8111	0.9278	34.2849	57.4093
Y013_05360	414	1	2	0.2174	0.2198	0.573326	1.56004
Y013_05365	363	129	203	0.978	0.9504	84.3499	180.59
Y013_05370	774	93	102	0.9328	0.876	28.5196	42.5563
Y013_05375	843	79	239	0.9703	0.9786	22.2434	91.5535
Y013_05380	735	129	544	0.9891	0.9864	41.6585	239.01
Y013_05390	987	46	36	0.7497	0.7031	11.0622	11.7785
Y013_05395	255	59	45	0.902	0.902	54.9178	56.9872
Y013_05400	636	2467	915	0.9969	0.9937	920.691	464.589
Y013_05405	1158	57	249	0.633	0.6408	11.6834	69.4377
Y013_05410	156	24	62	0.9808	0.9615	36.5164	128.343
Y013_05415	615	1741	1062	0.9967	0.9967	671.932	557.64
Y013_05420	1128	3618	1398	0.9982	0.9991	761.309	400.224
Y013_05425	1323	8806	2543	0.9985	0.9992	1579.87	620.714
Y013_05430	384	762	139	0.9844	0.987	471.005	116.893
Y013_05435	1755	1006	894	0.9977	0.9897	136.058	164.5
Y013_05440	420	223	280	0.9905	0.9667	126.025	215.285
Y013_05445	1119	226	365	0.9759	0.9955	47.938	105.334
Y013_05450	1455	279	362	0.4357	0.512	45.5138	80.3434
Y013_05455	867	37	564	0.917	0.9908	10.1294	210.07
Y013_05460	1572	120	683	0.8664	0.9078	18.1188	140.305
Y013_05465	1032	426	2226	0.9971	0.999	97.9787	696.547
Y013_05470	711	312	779	0.9761	0.9944	104.157	353.812
Y013_05475	141	44	74	0.9929	0.9858	74.0688	169.48
Y013_05480	630	52	68	0.9444	0.9508	19.5914	34.8556
Y013_05485	900	112	162	0.7756	0.8122	29.5377	58.1269
Y013_05490	648	1565	343	0.9043	0.8997	573.246	170.932
Y013_05495	567	1267	806	0.9841	0.9947	530.39	459.047
Y013_05500	534	232	236	0.9925	0.9813	103.121	142.717
Y013_05505	201	2	11	0.6269	0.8905	2.36176	17.6726
Y013_05510	1014	84	151	0.9773	0.9951	19.6627	48.0888
Y013_05515	627	265	130	0.9888	0.9809	100.318	66.9546
Y013_05520	1290	121	69	0.9628	0.8845	22.2637	17.2729
Y013_05525	1401	50	79	0.8872	0.8501	8.47098	18.2093
Y013_05530	1119	28	22	0.5693	0.6077	5.93922	6.34888
Y013_05535	2202	107	52	0.8038	0.6671	11.5337	7.6259
Y013_05540	1158	93	42	0.7824	0.8282	19.0623	11.7124
Y013_05545	1599	363	88	0.9919	0.9787	53.884	17.7721
Y013_05550	939	12828	374	0.9989	0.9968	3242.61	128.621
Y013_05555	747	3301	151	0.9987	0.9987	1048.88	65.2771
Y013_05560	1917	1039	119	0.9984	0.9922	128.646	20.0461
Y013_05565	837	2794	46	0.9952	0.9247	792.324	17.7475
Y013_05570	288	6097	32	0.9965	0.9653	5024.88	35.8808
Y013_05575	714	42	36	0.8838	0.9916	13.9622	16.282
Y013_05580	1140	60	81	0.8746	0.7711	12.4925	22.9448
Y013_05585	510	24	34	0.3451	0.3412	11.1697	21.5285
Y013_05590	1290	407	490	0.9969	0.9845	74.887	122.662
Y013_05595	2109	282	986	0.991	0.9862	31.7376	150.975
Y013_05600	2307	398	6332	0.9952	0.9974	40.9484	886.335
Y013_05605	2394	393	3771	0.9678	0.9992	38.9646	508.671
Y013_05610	513	221	469	0.9825	0.9942	102.253	295.23
Y013_05615	210	121	249	0.9476	0.9667	136.763	382.9
Y013_05620	465	36	37	0.9269	0.9183	18.376	25.6953
Y013_05625	477	62	29	0.9874	0.891	30.8514	19.6329
Y013_05630	420	186	57	0.9643	0.9762	105.115	43.8259
Y013_05635	672	69	44	0.9033	0.8661	24.3715	21.1441
Y013_05640	1749	272	726	0.988	0.9983	36.9131	134.045
Y013_05645	276	60909	335	0.9964	0.9928	52381	391.959
Y013_05650	1326	20703	886	0.997	0.997	3705.88	215.772
Y013_05655	444	309	245	0.9865	0.9977	165.187	178.192
Y013_05660	228	747	105	0.9956	0.9868	777.656	148.717
Y013_05665	3537	1567	1869	0.9994	0.9975	105.156	170.639
Y013_05670	942	126	218	0.9947	0.9915	31.7484	74.7327
Y013_05675	648	47	61	0.9491	0.9815	17.2157	30.399
Y013_05680	927	312	512	0.9989	0.9978	79.8871	178.359
Y013_05685	615	484	433	0.9951	0.9902	186.798	227.362
Y013_05690	957	144	453	0.9801	0.9875	35.7151	152.859
Y013_05695	507	96	1079	0.9862	0.9961	44.9433	687.256
Y013_05700	1326	96	132	0.8929	0.954	17.1842	32.1466
Y013_05705	3159	1256	1807	0.9984	0.9959	94.3717	184.72
Y013_05710	273	363	454	0.989	0.989	315.606	537.029
Y013_05715	855	14611	6472	0.9988	0.9988	4056.16	2444.43
Y013_05720	291	123	236	0.9828	0.9794	100.326	261.893
Y013_05725	663	7598	1060	0.9985	0.9985	2720.12	516.294
Y013_05730	732	60	97	0.9863	0.9658	19.4555	42.7923
Y013_05735	726	103	145	0.9862	0.9848	33.6746	64.4965
Y013_05740	1233	759	876	0.9716	0.97	146.11	229.428
Y013_05745	774	44	182	0.978	0.9755	13.4932	75.9338
Y013_05750	1569	182	860	0.9688	0.9732	27.5328	177.003
Y013_05755	1155	123	598	0.9835	0.9905	25.277	167.195
Y013_05760	1521	158	753	0.9467	0.9888	24.6564	159.871
Y013_05765	1491	197	706	0.9913	0.998	31.361	152.909
Y013_05770	1080	287	1017	0.9954	0.9981	63.0754	304.09
Y013_05775	1542	223	973	0.9442	0.9981	34.3259	203.767
Y013_05780	1626	125	734	0.9422	0.9963	18.247	145.774
Y013_05785	1833	296	980	0.9907	0.9831	38.3293	172.651
Y013_05790	849	277	540	0.9976	0.9988	77.4415	205.395
Y013_05795	1041	516	1346	0.9933	0.999	117.652	417.541
Y013_05800	432	9314	3889	0.9977	0.9977	5117.46	2907.09
Y013_05805	420	11832	7858	0.9976	0.9976	6686.68	6041.82
Y013_05810	486	879	533	0.9979	0.9979	429.293	354.157
Y013_05815	648	82	239	0.9877	0.9938	30.0359	119.104
Y013_05820	1596	178	739	0.9912	0.9975	26.4721	149.526
Y013_05825	879	669	1072	0.992	0.9943	180.65	393.832
Y013_05830	723	148	223	0.9834	0.9931	48.5876	99.6028
Y013_05835	1218	115	207	0.9951	0.9713	22.4105	54.8817
Y013_05840	984	382	1091	0.9959	0.9888	92.1446	358.042
Y013_05845	1047	99	611	0.9351	0.9981	22.4435	188.451
Y013_05850	1533	119	597	0.9811	0.9993	18.425	125.758
Y013_05855	1587	223	1022	0.9956	0.9975	33.3526	207.959
Y013_05860	939	306	403	0.9872	0.9968	77.3495	138.594
Y013_05865	372	597	361	0.9973	0.9866	380.919	313.378
Y013_05870	2043	710	1490	0.9951	0.9956	82.4882	235.517
Y013_05875	1386	1122	1473	0.9921	0.9928	192.146	343.198
Y013_05880	492	123	185	0.9776	0.9654	59.3392	121.426
Y013_05885	786	373	883	0.9962	0.9975	112.639	362.78
Y013_05890	978	51	148	0.8988	0.9928	12.3775	48.8683
Y013_05895	414	48	112	0.9807	0.9879	27.5196	87.362
Y013_05900	1209	182	420	0.9992	0.9917	35.7311	112.183
Y013_05905	438	254	316	0.9886	0.9795	137.645	232.98
Y013_05910	390	54	88	0.9641	0.9641	32.8648	72.8657
Y013_05915	1170	97	180	0.988	0.9761	19.6783	49.6811
Y013_05920	696	64	111	0.9569	0.9713	21.8259	51.5013
Y013_05925	1044	955	2352	0.999	0.999	217.122	727.514
Y013_05930	582	103	1573	0.9983	0.9983	42.0064	872.792
Y013_05935	1749	118	247	0.7667	0.8948	16.0138	45.6049
Y013_05940	276	120	174	0.9964	0.971	103.199	203.585
Y013_05945	1080	419	1164	0.9935	0.9972	92.0856	348.044
Y013_05950	456	234	132	0.9715	0.9956	121.802	93.479
Y013_05955	615	1517	2754	0.9854	0.9886	585.48	1446.08
Y013_05960	873	621	1856	0.9931	0.9977	168.841	686.544
Y013_05965	1128	1256	3109	0.9991	0.9991	264.291	890.054
Y013_05970	1662	24424	8725	0.9994	0.9994	3488.09	1695.27
Y013_05975	684	95	45	0.9211	0.9269	32.9662	21.2452
Y013_05980	1011	87	171	0.9407	0.9911	20.4254	54.6198
Y013_05985	417	2063	1997	0.9784	0.9976	1174.26	1546.49
Y013_05990	1077	4485	4790	0.9991	0.9991	988.436	1436.23
Y013_05995	1926	245	1355	0.9772	0.9969	30.1934	227.189
Y013_06000	975	430	662	0.9969	0.9918	104.68	219.259
Y013_06005	351	12846	6105	0.9972	0.9972	8686.85	5616.73
Y013_06010	675	797	447	0.9926	0.9985	280.257	213.85
Y013_06020	1092	52	237	0.9066	0.967	11.3027	70.0859
Y013_06025	750	25	72	0.8787	0.8853	7.91189	31.001
Y013_06030	1107	284	1787	0.9892	0.9991	60.8937	521.293
Y013_06035	1101	75	417	0.8365	0.8937	16.1687	122.308
Y013_06040	1512	752	1682	0.9974	0.9993	118.05	359.235
Y013_06045	1746	6465	8946	0.996	0.9977	878.873	1654.59
Y013_06050	780	346	707	0.9897	0.9936	105.289	292.705
Y013_06055	1011	1425	6182	0.9941	0.9931	334.553	1974.62
Y013_06060	741	3395	1789	0.9906	0.9933	1087.48	779.645
Y013_06065	477	1447	896	0.9937	0.9958	720.032	606.589
Y013_06070	1437	1934	3162	0.9882	0.9972	319.449	710.575
Y013_06075	441	493	160	0.9932	0.9977	265.344	117.162
Y013_06080	2184	2448	789	0.9973	0.9913	266.048	116.662
Y013_06085	336	816	43	0.8899	0.878	576.438	41.327
Y013_06090	3012	845	209	0.9001	0.8974	66.5891	22.4076
Y013_06095	1338	142	186	0.63	0.722	25.1903	44.8912
Y013_06100	1551	40	79	0.4055	0.4223	6.12139	16.4483
Y013_06105	861	1461	2216	0.9803	0.9826	402.762	831.135
Y013_06110	465	110	674	0.9634	0.9957	56.1489	468.071
Y013_06115	960	104	552	0.9427	0.9708	25.7137	185.683
Y013_06120	606	32	126	0.8119	0.8746	12.5337	67.1433
Y013_06125	1410	1262	480	0.8972	0.9057	212.443	109.933
Y013_06130	183	1881	161	0.9836	0.9727	2439.72	284.105
Y013_06135	93	2	12	0.9785	0.9892	5.10445	41.668
Y013_06145	522	35	45	0.9636	0.9808	15.9147	27.8386
Y013_06150	186	1	2	0.4839	0.5323	1.27611	3.47234
Y013_06155	246	9	11	0.8171	0.9593	8.68378	14.4398
Y013_06160	1161	164	1596	0.9922	0.9957	33.5284	443.921
Y013_06165	738	103	494	0.9797	0.9959	33.127	216.16
Y013_06170	1143	197	954	0.9843	0.993	40.9093	269.53
Y013_06175	699	106	460	0.9771	0.9986	35.994	212.513
Y013_06180	471	44	214	0.9682	0.9873	22.1735	146.723
Y013_06185	837	932	551	0.9869	0.994	264.297	212.584
Y013_06190	360	71	24	0.6611	0.6694	46.812	21.5285
Y013_06200	465	171	293	0.9591	0.9849	87.286	203.479
Y013_06205	423	380	524	0.9905	0.9976	213.228	400.033
Y013_06210	2727	11438	6904	0.9985	0.9989	995.558	817.562
Y013_06215	1314	201	542	0.9642	0.9772	36.308	133.201
Y013_06220	918	665	3708	0.9837	0.9978	171.941	1304.37
Y013_06225	279	462	2346	0.9785	0.9964	393.042	2715.37
Y013_06230	1245	1044	8175	0.9944	0.9992	199.037	2120.43
Y013_06235	1434	498	2905	0.9972	0.9965	82.4293	654.187
Y013_06240	507	763	131	0.9862	0.9665	357.206	83.4388
Y013_06245	813	31	109	0.8106	0.8745	9.0505	43.2953
Y013_06250	1128	237	66	0.9929	0.9415	49.8702	18.8947
Y013_06255	1653	507	198	0.9933	0.9964	72.8009	38.6809
Y013_06275	966	67	24	0.9793	0.766	16.4626	8.02304
Y013_06280	966	107	102	0.9845	0.9679	26.2911	34.0979
Y013_06285	573	67	93	0.9564	0.9756	27.7538	52.4123
Y013_06290	438	51	28	0.8151	0.847	27.6374	20.6438
Y013_06295	390	58	38	0.9949	0.9462	35.2992	31.4647
Y013_06300	747	46	86	0.9639	0.9665	14.6163	37.1777
Y013_06305	288	38	69	0.9792	0.9549	31.3179	77.368
Y013_06310	1854	192	415	0.993	0.9978	24.5806	72.2842
Y013_06315	447	23	67	0.9128	0.9195	12.213	48.403
Y013_06320	444	30	92	0.9842	0.9865	16.0376	66.9129
Y013_06335	246	201	400	0.9959	0.9837	193.938	525.085
Y013_06340	1896	667	899	0.9905	0.9989	83.5005	153.118
Y013_06345	1290	780	717	0.9713	0.9822	143.518	179.488
Y013_06350	693	711	711	0.9885	0.9899	243.522	331.315
Y013_06355	2016	1926	1403	0.995	0.9965	226.76	224.736
Y013_06360	129	10	6	0.9535	0.8372	18.3998	15.0199
Y013_06365	1392	2210	2625	0.9907	0.9993	376.838	608.969
Y013_06370	384	267	130	0.987	0.9792	165.037	109.324
Y013_06375	417	159	182	0.9856	0.9976	90.5029	140.942
Y013_06380	558	99	205	0.9964	0.9982	42.1117	118.638
Y013_06385	426	64	128	0.9812	0.9601	35.6592	97.0298
Y013_06390	759	458	553	0.9895	0.9987	143.227	235.282
Y013_06395	831	1631	914	0.9988	0.9928	465.859	355.181
Y013_06400	1410	402	736	0.9965	0.9908	67.6719	168.563
Y013_06405	570	63	209	0.8895	0.993	26.2342	118.407
Y013_06410	732	58	268	0.9727	0.9973	18.807	118.23
Y013_06415	918	95	1261	0.9869	0.9956	24.5631	443.585
Y013_06420	1317	128	1252	0.9894	0.9985	23.0688	306.989
Y013_06425	543	89	749	0.9816	0.9945	38.9038	445.438
Y013_06430	1059	705	2518	0.9953	0.9981	158.014	767.829
Y013_06435	651	415	88	0.9877	0.9908	151.31	43.6522
Y013_06440	1602	204	323	0.9769	0.9969	30.2252	65.1096
Y013_06445	813	87	202	0.9852	0.9754	25.3998	80.2353
Y013_06450	759	80	427	0.9776	0.996	25.0178	181.673
Y013_06455	1152	571	1941	0.9965	0.9991	117.648	544.099
Y013_06460	1044	5231	7188	0.999	0.999	1189.28	2223.37
Y013_06465	354	107	325	0.9633	0.9661	71.7434	296.473
Y013_06470	159	1	13	0.566	0.7736	1.49281	26.4029
Y013_06475	1263	468	1235	0.9794	0.9992	87.9517	315.768
Y013_06480	1716	1098	4752	0.9988	0.9965	151.875	894.26
Y013_06485	729	325	1731	0.9794	0.9973	105.817	766.786
Y013_06490	945	174	1773	0.9958	0.9979	43.7038	605.873
Y013_06495	1335	202	1903	0.9843	0.9963	35.9147	460.323
Y013_06500	744	72	396	0.9516	0.9906	22.97	171.881
Y013_06505	891	580	535	0.9966	0.9899	154.508	193.901
Y013_06510	873	6161	265	0.9989	0.9851	1675.09	98.0249
Y013_06515	999	528	167	0.996	0.995	125.45	53.9828
Y013_06520	807	128	92	0.9591	0.9814	37.6477	36.8145
Y013_06525	798	68	75	0.9925	0.9687	20.2259	30.3503
Y013_06530	1026	103	180	0.9932	0.9981	23.8282	56.6539
Y013_06535	207	45	62	0.9565	0.9662	51.5993	96.7222
Y013_06540	1947	650	543	0.9938	0.9923	79.2408	90.0614
Y013_06545	933	193	395	0.9957	0.9979	49.0995	136.716
Y013_06550	1905	1775	2690	0.9932	0.9958	221.159	455.997
Y013_06555	669	85	285	0.9851	0.9746	30.1574	137.57
Y013_06560	729	137	242	0.9877	0.9877	44.6061	107.199
Y013_06565	261	384	954	0.9808	0.9923	349.215	1180.36
Y013_06570	972	158	639	0.9763	0.9938	38.5827	212.295
Y013_06575	2361	215	206	0.8827	0.8657	21.6144	28.1758
Y013_06580	840	37	52	0.994	0.9786	10.455	19.9907
Y013_06585	840	60	171	0.8655	0.9774	16.9541	65.7388
Y013_06590	783	29	155	0.9387	0.9476	8.79099	63.9256
Y013_06595	672	31	178	0.8646	0.9896	10.9495	85.5373
Y013_06600	408	30	201	0.8824	0.9828	17.4527	159.089
Y013_06605	663	144	463	0.9925	0.997	51.5526	225.513
Y013_06610	1446	390	730	0.9952	0.9965	64.0174	163.027
Y013_06615	897	1791	1401	0.9855	0.9967	473.92	504.371
Y013_06620	1284	7472	2698	0.9992	0.9984	1381.25	678.55
Y013_06625	1107	103	253	0.9747	0.9982	22.0847	73.8036
Y013_06630	1170	1250	432	0.9991	0.994	253.586	119.235
Y013_06635	999	6718	766	0.999	0.994	1596.16	247.61
Y013_06640	702	94	85	0.9872	0.9715	31.7828	39.1009
Y013_06645	2196	657	1046	0.9977	0.9959	71.0125	153.817
Y013_06650	957	89	198	0.9749	0.9885	22.0739	66.8125
Y013_06655	717	7448	1044	0.947	0.901	2465.6	470.204
Y013_06660	597	1897	462	0.9966	0.9782	754.214	249.904
Y013_06665	1419	4432	870	0.9993	0.9986	741.343	197.989
Y013_06670	702	346	178	0.9744	0.9986	116.988	81.8819
Y013_06675	513	98	233	0.9961	0.9864	45.343	146.671
Y013_06695	1473	2735	1041	0.9986	0.9939	440.713	228.22
Y013_06700	777	325	420	0.9987	0.982	99.2805	174.555
Y013_06705	1197	88	49	0.939	0.9799	17.4498	13.2192
Y013_06710	1011	441	712	0.9842	0.996	103.535	227.423
Y013_06715	1593	1882	2945	0.9944	0.9987	280.418	597
Y013_06720	1773	293	1126	0.9825	0.9893	39.2248	205.085
Y013_06725	1014	1394	2330	0.9961	0.9961	326.307	742.032
Y013_06730	504	258	314	0.9881	0.998	121.504	201.189
Y013_06735	1941	2025	1137	0.9979	0.9969	247.629	189.165
Y013_06740	522	419	402	0.9943	0.9923	190.522	248.691
Y013_06745	1842	1163	2655	0.9929	0.9957	149.862	465.457
Y013_06750	759	2475	693	0.9934	0.9974	773.989	294.847
Y013_06755	1146	931	455	0.9948	0.993	192.826	128.213
Y013_06760	1206	218	172	0.8582	0.8383	42.9053	46.056
Y013_06765	1509	1795	1246	0.998	0.998	282.343	266.645
Y013_06770	1029	93	200	0.8144	0.966	21.4521	62.7653
Y013_06775	678	26	298	0.8923	0.9971	9.10218	141.936
Y013_06780	1110	11	88	0.4649	0.7324	2.35218	25.6014
Y013_06785	612	15	6	0.5931	0.384	5.81757	3.16595
Y013_06790	1251	76	73	0.9784	0.9488	14.4198	18.8439
Y013_06795	1476	353	2473	0.9986	0.9993	56.7662	541.056
Y013_06800	300	149	564	0.9667	0.9967	117.887	607.103
Y013_06805	651	136	207	0.9739	0.9954	49.5861	102.682
Y013_06810	2451	1137	410	0.9918	0.9812	110.108	54.0189
Y013_06815	1380	969	137	0.9949	0.9971	166.666	32.0587
Y013_06820	1986	347	31	0.995	0.7054	41.4717	5.04066
Y013_06825	678	71	9	0.9425	0.7773	24.8559	4.28665
Y013_06830	1281	333	23	0.9922	0.6893	61.7016	5.79807
Y013_06835	642	37	46	0.9782	0.9564	13.6794	23.1381
Y013_06840	2109	252	1094	0.9967	0.9981	28.3613	167.512
Y013_06845	1026	75	196	0.9688	0.9903	17.3506	61.6898
Y013_06850	1080	293	620	0.9741	0.9926	64.394	185.384
Y013_06855	1236	168	506	0.9935	0.9911	32.2621	132.202
Y013_06860	867	43	24	0.7232	0.7243	11.772	8.93916
Y013_06865	831	27	56	0.9061	0.9122	7.71195	21.7616
Y013_06870	957	1826	3475	0.9979	0.9958	452.888	1172.59
Y013_06875	786	2303	5454	0.9885	0.9987	695.461	2240.77
Y013_06880	849	189	160	0.9682	0.987	52.8391	60.8579
Y013_06885	1551	202	420	0.9974	0.9929	30.913	87.4465
Y013_06890	1248	91	271	0.9391	0.9984	17.3073	70.1228
Y013_06895	543	27	83	0.9705	0.9908	11.8023	49.3609
Y013_06900	1503	162	405	0.9301	0.9734	25.5834	87.0163
Y013_06905	759	372	347	0.9816	0.9842	116.333	147.636
Y013_06910	1317	126	215	0.9628	0.9863	22.7084	52.7178
Y013_06915	1158	37	136	0.9715	0.9827	7.58394	37.9258
Y013_06920	978	287	747	0.9867	0.9928	69.6538	246.653
Y013_06925	780	1152	1497	0.9962	0.9987	350.558	619.772
Y013_06930	834	603	615	0.9856	0.9928	171.614	238.13
Y013_06935	831	134	253	0.9266	0.9904	38.2741	98.316
Y013_06940	2163	218	422	0.9847	0.9926	23.9222	63.0029
Y013_06945	843	119	328	0.9656	0.9964	33.5059	125.647
Y013_06950	1230	986	1198	0.9959	0.9992	190.271	314.526
Y013_06955	1761	1759	5910	0.9943	0.9983	237.087	1083.76
Y013_06960	1008	315	258	0.9871	0.9881	74.174	82.654
Y013_06965	1050	195	317	0.9819	0.979	44.0805	97.4933
Y013_06970	474	15	48	0.8291	0.7848	7.51129	32.7015
Y013_06975	3276	218	382	0.9176	0.9737	15.7948	37.6551
Y013_06980	1002	354	660	0.9361	0.9501	83.8566	212.707
Y013_06985	2082	1313	4079	0.999	0.9995	149.688	632.671
Y013_06990	420	1202	1049	0.9905	0.9976	679.292	806.549
Y013_06995	231	1507	2450	0.9957	0.9957	1548.47	3424.99
Y013_07025	2124	895	3382	0.9882	0.9991	100.016	514.19
Y013_07030	1002	528	1491	0.995	0.999	125.074	480.524
Y013_07035	543	500	693	0.9963	0.9945	218.561	412.134
Y013_07040	558	41	39	0.9982	0.9803	17.4402	22.5702
Y013_07045	645	82	21	0.9535	0.9612	30.1756	10.5139
Y013_07050	792	110	55	0.8321	0.8321	32.9662	22.4255
Y013_07055	420	148	151	0.9833	0.9881	83.64	116.1
Y013_07060	549	186	154	0.9945	0.9818	80.416	90.5843
Y013_07065	801	93	132	0.9925	0.9963	27.5583	53.2165
Y013_07070	837	1033	968	0.9904	0.994	292.939	373.469
Y013_07075	279	289	469	0.9857	0.9892	245.864	542.842
Y013_07080	1059	2046	1730	0.9991	0.9991	458.576	527.539
Y013_07085	1185	312	696	0.9865	0.9975	62.4939	189.669
Y013_07090	999	209	710	0.999	0.99	49.6572	229.508
Y013_07095	414	76	236	0.9662	0.9662	43.5727	184.084
Y013_07100	1422	183	2200	0.9845	0.9979	30.5459	499.606
Y013_07105	1023	535	809	0.9775	0.998	124.131	255.375
Y013_07110	621	1261	773	0.9839	0.9903	481.976	401.969
Y013_07115	1086	2975	1216	0.9982	0.9982	650.218	361.583
Y013_07120	1782	310	623	0.6358	0.6818	41.291	112.898
Y013_07125	1278	109	430	0.9358	0.9961	20.244	108.653
Y013_07130	1578	407	444	0.9949	0.9937	61.2194	90.8617
Y013_07135	1845	439	492	0.9957	0.994	56.4768	86.114
Y013_07140	705	174	400	0.9291	0.9589	58.5817	183.221
Y013_07145	858	623	1372	0.9907	0.9965	172.346	516.383
Y013_07150	1806	544	1541	0.9956	0.9939	71.4962	275.543
Y013_07160	312	1154	930	0.9904	0.9904	877.916	962.572
Y013_07165	942	175	218	0.9926	0.9989	44.0949	74.7327
Y013_07170	486	168	177	0.9753	0.9733	82.0493	117.609
Y013_07175	402	219	166	0.9975	0.995	129.306	133.348
Y013_07180	348	117	38	0.9741	0.9023	79.801	35.2622
Y013_07185	183	14	12	0.9672	0.8197	18.1584	21.1756
Y013_07205	750	372	731	0.9973	0.992	117.729	314.746
Y013_07210	492	123	348	0.9715	0.9756	59.3392	228.412
Y013_07215	1218	134	206	0.9795	0.9984	26.1131	54.6166
Y013_07220	1629	1277	1138	0.9988	0.9994	186.068	225.593
Y013_07225	729	84	127	0.9767	0.9822	27.3498	56.2576
Y013_07230	477	191	685	0.9727	0.9937	95.0422	463.743
Y013_07235	906	150	360	0.9901	0.9945	39.2975	128.315
Y013_07240	690	241	759	0.9797	0.9986	82.9029	355.22
Y013_07245	507	73	327	0.8639	0.9921	34.1756	208.279
Y013_07250	888	68	572	0.9966	0.9932	18.176	208.012
Y013_07255	1119	60	1041	0.9589	0.992	12.7269	300.418
Y013_07260	786	80	123	0.9682	0.986	24.1585	50.5344
Y013_07270	1395	2651	4244	0.9964	0.9993	451.063	982.44
Y013_07275	1215	2654	1867	0.9984	0.9967	518.473	496.218
Y013_07280	1704	1827	422	0.9941	0.9959	254.49	79.9738
Y013_07290	525	23	331	0.7371	0.9981	10.3985	203.598
Y013_07295	3015	7227	10607	0.9997	0.9987	568.948	1136.08
Y013_07300	606	100	215	0.9835	0.9703	39.1678	114.57
Y013_07305	1026	128	329	0.9211	0.9932	29.6118	103.551
Y013_07310	1446	5967	6288	0.9979	0.9945	979.466	1404.26
Y013_07315	891	399	471	0.9888	0.9944	106.291	170.706
Y013_07320	1314	10545	2103	0.9977	0.9947	1904.82	516.831
Y013_07325	255	21654	638	0.9961	0.9961	20155.8	807.951
Y013_07330	2145	286	947	0.9967	0.9986	31.6476	142.57
Y013_07335	255	644	361	0.9765	0.9961	599.442	457.164
Y013_07340	900	218	384	0.9944	0.9989	57.4931	137.782
Y013_07345	1089	198	495	0.9927	0.9972	43.1558	146.785
Y013_07350	399	40	112	0.9925	0.9549	23.7952	90.6463
Y013_07355	1065	842	374	0.9915	0.9962	187.657	113.404
Y013_07360	3342	593	1146	0.9988	0.9976	42.1163	110.735
Y013_07365	3324	417	1476	0.9874	0.9792	29.7767	143.394
Y013_07370	786	42	152	0.9962	0.9669	12.6832	62.449
Y013_07375	342	14	27	0.9327	0.9035	9.71636	25.4943
Y013_07380	1365	9	16	0.3092	0.3516	1.56499	3.78523
Y013_07395	1737	614	312	0.9977	0.9919	83.9016	58.0042
Y013_07400	729	79	46	0.9767	0.9945	25.7218	20.3768
Y013_07405	1140	118	167	0.9886	0.9833	24.5685	47.306
Y013_07410	435	48	71	0.954	0.9632	26.1911	52.7077
Y013_07415	2517	226	244	0.9436	0.9503	21.3121	31.3048
Y013_07420	1455	207	78	0.9869	0.9629	33.7683	17.3116
Y013_07425	855	135	168	0.9602	0.9228	37.4774	63.4524
Y013_07430	1233	1147	875	0.9895	0.9927	220.801	229.166
Y013_07435	945	184	355	0.9799	0.9735	46.2155	121.311
Y013_07440	657	594	460	0.9878	0.895	214.597	226.098
Y013_07445	231	991	1037	0.9957	0.9957	1018.27	1449.68
Y013_07450	705	148	723	0.9844	0.9943	49.8281	331.172
Y013_07455	1665	2263	5537	0.9976	0.997	322.606	1073.9
Y013_07460	1206	317	808	0.9884	0.9975	62.3898	216.356
Y013_07465	801	465	928	0.9888	0.9888	137.791	374.128
Y013_07470	486	74	216	0.963	0.9856	36.1407	143.523
Y013_07475	423	96	283	0.9835	0.9835	53.8682	216.048
Y013_07480	939	199	397	0.9968	0.9968	50.3024	136.531
Y013_07485	255	299	3091	0.9804	0.9961	278.312	3914.39
Y013_07490	1476	170	878	0.9417	0.9973	27.3378	192.094
Y013_07495	216	31	149	0.9815	0.9954	34.0651	222.76
Y013_07500	282	208	364	0.9716	0.9823	175.072	416.828
Y013_07505	615	470	922	0.9919	0.9967	181.395	484.128
Y013_07510	498	58	110	0.9739	0.9699	27.644	71.3293
Y013_07515	759	78	117	0.9473	0.9868	24.3924	49.7793
Y013_07520	1269	217	439	0.9937	0.9945	40.5882	111.714
Y013_07525	885	93	479	0.9921	0.9955	24.9426	174.782
Y013_07530	1236	4946	6618	0.9968	0.9984	949.811	1729.07
Y013_07535	1314	4080	3260	0.9985	0.9985	736.998	801.174
Y013_07540	1131	1714	1162	0.9991	0.9991	359.708	331.779
Y013_07545	510	155	111	0.9922	0.9941	72.1378	70.2842
Y013_07550	1410	877	559	0.9993	0.9943	147.633	128.026
Y013_07555	489	213	108	0.9448	0.9366	103.389	71.3214
Y013_07560	552	40	51	0.8279	0.9873	17.1998	29.8357
Y013_07565	2883	2766	8890	0.9851	0.9872	227.724	995.777
Y013_07570	669	28575	15832	0.9985	0.9985	10138.2	7642.13
Y013_07575	645	48	42	0.6899	0.9628	17.6638	21.0278
Y013_07580	1785	165	149	0.9989	0.9742	21.9405	26.9558
Y013_07585	1722	1932	821	0.9965	0.9954	266.303	153.962
Y013_07590	678	5046	1118	0.9985	0.9912	1766.52	532.497
Y013_07595	666	258	937	0.9219	0.9775	91.949	454.329
Y013_07600	1470	6302	7184	0.9959	0.9993	1017.57	1578.17
Y013_07605	627	35	86	0.9426	0.9793	13.2496	44.2931
Y013_07610	186	5	12	0.8978	0.8871	6.38056	20.834
Y013_07615	168	3	7	0.9226	0.9702	4.23851	13.4553
Y013_07620	1245	116	47	0.9261	0.9004	22.1152	12.1908
Y013_07625	1278	802	802	0.9914	0.989	148.952	202.651
Y013_07630	1086	5663	1253	0.9816	0.9788	1237.71	372.586
Y013_07635	1371	1939	1498	0.9898	0.9964	335.693	352.841
Y013_07640	330	542	407	0.9818	0.9848	389.841	398.277
Y013_07645	495	243	575	0.9737	0.9859	116.521	375.118
Y013_07650	348	616	401	0.9914	0.9885	420.149	372.109
Y013_07655	990	482	343	0.9949	0.9949	115.562	111.883
Y013_07660	1368	175	176	0.9708	0.9942	30.3636	41.5462
Y013_07665	555	30	44	0.9279	0.9586	12.8301	25.6014
Y013_07670	765	94	223	0.9987	0.9987	29.1654	94.1344
Y013_07675	1086	102	279	0.9761	0.9807	22.2932	82.962
Y013_07680	927	105	280	0.9892	0.9935	26.8851	97.5401
Y013_07685	870	69	167	0.9793	0.9862	18.8248	61.9872
Y013_07690	1494	449	625	0.9933	0.996	71.3341	135.093
Y013_07695	711	120	294	0.9719	0.9747	40.0602	133.531
Y013_07700	381	54	165	0.9843	0.9869	33.6411	139.85
Y013_07705	2445	137	220	0.8123	0.8556	13.2997	29.0569
Y013_07710	786	72	42	0.9809	0.9275	21.7426	17.2557
Y013_07715	681	28	59	0.8928	0.975	9.75916	27.9776
Y013_07720	1191	71	172	0.9018	0.9891	14.1497	46.636
Y013_07725	513	31	156	0.9493	0.9727	14.3432	98.2001
Y013_07730	1215	91	342	0.9506	0.9951	17.7773	90.8981
Y013_07735	534	37	128	0.9513	0.9457	16.4461	77.4058
Y013_07740	1308	169	214	0.9992	0.9946	30.6677	52.8337
Y013_07745	684	156	405	0.9737	0.9883	54.134	191.207
Y013_07750	570	254	197	0.9877	0.9579	105.77	111.608
Y013_07755	783	376	208	0.9911	0.986	113.98	85.784
Y013_07760	1641	182	1429	0.9781	0.997	26.3248	281.208
Y013_07765	327	219	314	0.9572	0.9939	158.964	310.089
Y013_07770	663	62	179	0.9894	0.9955	22.1963	87.1855
Y013_07775	417	52	119	0.9784	0.964	29.5984	92.1543
Y013_07780	894	588	2196	0.9978	0.9978	156.114	793.231
Y013_07785	414	89	554	0.9831	0.9928	51.026	432.13
Y013_07790	1461	179	817	0.9849	0.9938	29.0807	180.583
Y013_07795	1791	315	1840	0.9994	0.9961	41.7462	331.762
Y013_07800	378	560	170	0.9788	0.9974	351.64	145.232
Y013_07805	441	28	62	0.6417	0.6485	15.0703	45.4002
Y013_07810	363	6	8	0.5702	0.6529	3.92325	7.11686
Y013_07815	318	40	52	0.978	0.9811	29.8562	52.8057
Y013_07820	282	15	41	0.7872	0.9787	12.6254	46.9504
Y013_07825	1152	16	36	0.2786	0.3108	3.29662	10.0915
Y013_07830	936	69	94	0.2297	0.2308	17.4975	32.4307
Y013_07835	783	2320	1138	0.9655	0.9617	703.279	469.338
Y013_07840	1335	28541	4692	0.9431	0.9161	5074.46	1134.96
Y013_07845	465	330	130	0.9957	0.929	168.447	90.2808
Y013_07850	1506	984	897	0.6574	0.662	155.086	192.341
Y013_07855	258	6194	2581	0.9961	0.9961	5698.4	3230.52
Y013_07860	1371	2473	809	0.9942	0.992	428.142	190.553
Y013_07865	561	220	114	0.9822	0.9554	93.0811	65.6216
Y013_07870	4563	1271	2265	0.9976	0.9969	66.1145	160.296
Y013_07875	801	116	262	0.9875	0.9838	34.3738	105.627
Y013_07880	765	66	120	0.6157	0.6928	20.4778	50.6553
Y013_07895	522	161	280	0.954	0.9962	73.2077	173.218
Y013_07900	1731	1659	3156	0.9977	0.9988	227.484	588.769
Y013_07905	1515	195	545	0.996	0.9967	30.5509	116.169
Y013_07910	1398	556	917	0.9993	0.9979	94.3994	211.82
Y013_07915	471	73	334	0.9682	0.9788	36.7878	228.997
Y013_07920	1047	92	245	0.9876	0.9924	20.8566	75.5656
Y013_07925	1515	201	410	0.9452	0.967	31.4909	87.3929
Y013_07930	1044	1774	1220	0.999	0.999	403.325	377.367
Y013_07935	1158	543	819	0.9974	0.9965	111.299	228.392
Y013_07940	1161	914	1010	0.9914	0.9957	186.86	280.927
Y013_07945	699	82	1065	0.9471	0.9943	27.8444	492.014
Y013_07950	813	126	348	0.9828	0.9791	36.7859	138.227
Y013_07955	1500	195	278	0.9847	0.978	30.8564	59.8492
Y013_07960	702	96	96	0.9858	0.8775	32.459	44.161
Y013_07965	624	66	178	0.9856	0.9776	25.105	92.1171
Y013_07970	336	24	2	0.878	0.2679	16.9541	1.92219
Y013_07975	996	63	16	0.988	0.6606	15.0135	5.18759
Y013_07980	315	17	20	0.819	0.8508	12.8097	20.5033
Y013_07985	369	9	12	0.8022	0.4932	5.78919	10.5017
Y013_07990	1239	228	842	0.9935	0.9944	43.6782	219.455
Y013_07995	1086	278	159	0.9936	0.9899	60.7598	47.2794
Y013_08000	1284	92	119	0.9891	0.979	17.0069	29.9286
Y013_08005	420	50	40	0.9762	0.9643	28.2568	30.755
Y013_08010	336	99	409	0.9851	0.9881	69.9355	393.087
Y013_08015	441	125	754	0.9751	0.9977	67.278	552.125
Y013_08020	1752	631	4222	0.9897	0.9989	85.4864	778.196
Y013_08025	777	359	1717	0.9833	0.9987	109.667	713.599
Y013_08030	156	64	31	0.9615	0.9679	97.3771	64.1715
Y013_08035	1029	345	182	0.9854	0.9951	79.5803	57.1164
Y013_08040	1041	119	590	0.9923	0.9885	27.133	183.023
Y013_08045	804	54	93	0.9341	0.9602	15.9419	37.3535
Y013_08050	1215	115	79	0.8971	0.8848	22.4659	20.9969
Y013_08055	1218	2167	4095	0.9713	0.9992	422.292	1085.7
Y013_08060	117	13	13	0.9915	0.9316	26.373	35.8808
Y013_08065	1128	238	683	0.9858	0.9947	50.0806	195.531
Y013_08070	285	76	122	0.986	0.9895	63.2951	138.236
Y013_08075	855	1069	1182	0.986	0.9883	296.765	446.433
Y013_08080	1476	234	104	0.9756	0.8313	37.6297	22.7537
Y013_08085	1167	188	79	0.9949	0.9666	38.2374	21.8605
Y013_08090	615	84	69	0.9041	0.922	32.4195	36.2309
Y013_08115	465	2	15	0.1935	0.2559	1.02089	10.417
Y013_08120	309	38	194	0.9773	0.9579	29.1895	202.744
Y013_08125	855	86	138	0.9754	0.9836	23.8745	52.1216
Y013_08130	3252	287	125	0.9428	0.8776	20.9475	12.4126
Y013_08135	459	689	138	0.9935	0.9564	356.294	97.0893
Y013_08140	333	69	43	0.973	0.979	49.182	41.6993
Y013_08145	906	281	181	0.9967	0.9989	73.6173	64.5142
Y013_08150	408	280	48	0.9608	0.8627	162.892	37.9914
Y013_08160	1530	118	108	0.8248	0.834	18.3059	22.7949
Y013_08165	2124	1431	1396	0.9953	0.9976	159.914	212.244
Y013_08170	879	148	219	0.9454	0.9909	39.9645	80.4563
Y013_08175	525	80	84	0.9562	0.9924	36.1687	51.6684
Y013_08180	1107	1728	918	0.9955	0.991	370.508	267.793
Y013_08185	915	174	291	0.9978	0.9989	45.1367	102.701
Y013_08190	789	115	219	0.9886	0.9835	34.5957	89.6338
Y013_08195	1581	480	455	0.9987	0.9728	72.0628	92.9361
Y013_08200	762	272	207	0.9987	0.9882	84.7258	87.7244
Y013_08205	1149	319	2059	0.993	0.9939	65.898	578.684
Y013_08210	687	582	1041	0.9985	0.9956	201.08	489.327
Y013_08215	1287	1848	1131	0.9868	0.9907	340.82	283.785
Y013_08220	1494	3227	1796	0.9946	0.992	512.684	388.204
Y013_08225	234	461	204	0.9786	0.9829	467.613	281.526
Y013_08230	1575	396	1411	0.9937	0.9994	59.6783	289.302
Y013_08235	1725	7253	1615	0.9977	0.9959	997.999	302.335
Y013_08240	1134	562	1901	0.9938	0.9965	117.632	541.345
Y013_08245	1503	2001	5370	0.9973	0.9993	316.002	1153.77
Y013_08250	411	8485	2723	0.9976	0.9976	4900.18	2139.49
Y013_08255	1071	8741	15252	0.9991	0.9991	1937.19	4598.77
Y013_08260	579	4818	8543	0.9931	0.9983	1975.1	4764.71
Y013_08265	945	60	80	0.9397	0.9397	15.0703	27.3378
Y013_08270	294	969	890	0.9898	0.9932	782.309	977.569
Y013_08275	1611	24371	17405	0.9994	0.9994	3590.7	3488.86
Y013_08280	303	31334	16832	0.9967	0.9967	24545.7	17939
Y013_08285	1722	23735	9102	0.9994	0.9994	3271.58	1706.9
Y013_08290	1077	1092	2288	0.9991	0.9991	240.663	686.033
Y013_08295	468	155	641	0.9722	0.9957	78.6118	442.3
Y013_08300	669	244	1164	0.9761	0.991	86.5696	561.865
Y013_08305	489	657	449	0.998	0.9939	318.903	296.512
Y013_08310	1059	2505	538	0.9981	0.9773	561.453	164.056
Y013_08315	1173	619	820	0.9949	0.9966	125.255	225.746
Y013_08320	1452	301	461	0.9952	0.9924	49.2041	102.527
Y013_08325	1866	1054	1854	0.9962	0.9968	134.07	320.851
Y013_08330	849	580	323	0.9965	0.9882	162.152	122.857
Y013_08335	690	81	86	0.9928	0.9957	27.8636	40.2489
Y013_08340	456	16	41	0.6952	0.8048	8.32831	29.0351
Y013_08345	369	51	59	0.9919	0.9729	32.8054	51.6334
Y013_08350	1341	167	317	0.9888	0.9888	29.559	76.337
Y013_08355	480	279	1267	0.9812	0.9979	137.964	852.394
Y013_08360	444	1461	3234	0.9977	0.9977	781.032	2352.13
Y013_08365	291	114	83	0.9416	0.8763	92.9851	92.1064
Y013_08370	303	14	8	0.8911	0.7459	10.967	8.52613
Y013_08375	1533	110	31	0.9485	0.6849	17.0315	6.53017
Y013_08380	3984	311	115	0.9455	0.8517	18.5286	9.32145
Y013_08385	96	-	2	-	0.9375	-	6.72765
Y013_08390	1443	55	32	0.8614	0.7907	9.04686	7.16124
Y013_08395	1368	48	25	0.8224	0.8026	8.32831	5.90145
Y013_08400	1455	116	34	0.9498	0.7581	18.9233	7.54607
Y013_08405	1350	83	55	0.9659	0.8267	14.593	13.1563
Y013_08410	576	81	125	0.9774	0.9705	33.3783	70.0797
Y013_08415	606	52	169	0.9752	0.9818	20.3672	90.0573
Y013_08420	1143	79	339	0.958	0.9738	16.4052	95.7763
Y013_08425	819	45	77	0.9414	0.9792	13.0416	30.3607
Y013_08430	1002	137	245	0.993	0.976	32.453	78.9593
Y013_08435	813	86	78	0.9742	0.9852	25.1079	30.982
Y013_08440	555	768	1166	0.9964	0.9964	328.45	678.438
Y013_08445	1062	1531	2639	0.9962	0.9981	342.178	802.453
Y013_08450	606	410	1298	0.9901	0.9983	160.588	691.683
Y013_08455	414	431	1036	0.9758	0.9928	247.103	808.098
Y013_08460	369	263	1195	0.9892	0.9919	169.173	1045.79
Y013_08465	114	31	383	0.9912	0.9912	64.5444	1084.92
Y013_08470	366	1273	2405	0.9809	0.9836	825.561	2121.97
Y013_08475	438	348	164	0.9977	0.9977	188.585	120.913
Y013_08480	798	2097	987	0.9975	0.9962	623.731	399.41
Y013_08485	546	103	666	0.9853	0.9982	44.7761	393.9
Y013_08490	1314	137	1333	0.9932	0.9985	24.7472	327.597
Y013_08495	444	118	495	0.9865	0.9865	63.0813	360.02
Y013_08500	180	56	187	0.9944	0.9889	73.8443	335.486
Y013_08505	648	210	926	0.9769	0.9861	76.9212	461.467
Y013_08510	408	177	574	0.9877	0.9951	102.971	454.314
Y013_08515	540	209	622	0.9815	0.9889	91.8659	371.964
Y013_08520	399	274	858	0.9749	0.9975	162.997	694.415
Y013_08525	186	33	506	0.8978	0.9892	42.1117	878.501
Y013_08530	567	385	2159	0.9859	0.9982	161.168	1229.63
Y013_08535	318	250	919	0.9937	0.9937	186.601	933.24
Y013_08540	369	258	1057	0.9919	0.9973	165.957	925.025
Y013_08545	285	91	429	0.9754	0.9965	75.7876	486.091
Y013_08550	237	49	251	0.9831	0.9831	49.0738	342.003
Y013_08555	417	195	3206	0.9448	0.9952	110.994	2482.75
Y013_08560	798	164	1269	0.9373	0.9937	48.7801	513.527
Y013_08565	393	98	631	0.9822	0.9949	59.1882	518.491
Y013_08570	282	42	298	0.9291	0.9539	35.351	341.249
Y013_08575	834	282	2883	0.9964	0.9976	80.2573	1116.31
Y013_08580	306	93	1621	0.9739	0.9902	72.1378	1710.67
Y013_08585	684	138	917	0.9883	0.9956	47.8878	432.93
Y013_08590	654	127	1492	0.9572	0.9969	46.0922	736.709
Y013_08595	306	103	1146	0.9673	0.9967	79.8946	1209.39
Y013_08600	1656	112	160	0.8357	0.8901	16.0531	31.2007
Y013_08605	624	4	5	0.1715	0.2003	1.52152	2.58756
Y013_08610	1056	40	157	0.6061	0.7812	8.99079	48.011
Y013_08615	867	65	122	0.955	0.9504	17.7949	45.4408
Y013_08620	882	22	49	0.4887	0.5	5.92046	17.9404
Y013_08625	1278	4	1	0.223	0.0704	0.742901	0.252682
Y013_08650	996	109	189	0.3896	0.3876	25.9758	61.2784
Y013_08655	18405	1	11	0.0049	0.0127	0.0128963	0.193002
Y013_08660	5841	15	46	0.0349	0.0353	0.609545	2.54317
Y013_08665	5808	14	11	0.047	0.0384	0.572141	0.611605
Y013_08675	7248	268	1619	0.447	0.4779	8.77644	72.1329
Y013_08680	27369	321	1009	0.1299	0.1451	2.78386	11.9052
Y013_08685	20880	1301	7303	0.8415	0.8727	14.7893	112.947
Y013_08690	354	96	196	0.9831	0.9746	64.3679	178.796
Y013_08695	1962	5795	852	0.9964	0.9954	701.061	140.231
Y013_08700	270	6043	432	0.9963	0.9778	5312.4	516.684
Y013_08705	1668	1020	574	0.997	0.9934	145.146	111.127
Y013_08710	1284	372	462	0.9875	0.9977	68.7669	116.193
Y013_08715	549	93	234	0.9891	0.9818	40.208	137.641
Y013_08720	525	31	86	0.9695	0.9867	14.0154	52.8986
Y013_08725	1524	304	1434	0.9954	0.9967	47.3468	303.857
Y013_08730	1299	1322	618	0.9946	0.9954	241.559	153.633
Y013_08735	1461	113	81	0.9877	0.8973	18.3582	17.9036
Y013_08740	1434	66	205	0.8424	0.9986	10.9244	46.1646
Y013_08745	684	49	134	0.9942	0.9956	17.0036	63.2635
Y013_08750	507	15	14	0.7377	0.8777	7.02239	8.91713
Y013_08755	1986	120	84	0.9512	0.8595	14.3418	13.6586
Y013_08760	813	125	94	0.9877	0.9877	36.494	37.3372
Y013_08770	1209	300	955	0.9777	0.9983	58.8975	255.083
Y013_08775	1242	234	556	0.996	0.9903	44.7194	144.563
Y013_08780	294	86	168	0.9932	0.9694	69.4309	184.53
Y013_08785	96	22	41	0.9896	0.9792	54.3943	137.917
Y013_08790	666	116	35	0.979	0.9505	41.3414	16.9707
Y013_08795	804	84	68	0.9689	0.9764	24.7985	27.3123
Y013_08800	441	609	129	0.9864	0.9773	327.778	94.4617
Y013_08805	156	21	13	0.9679	0.9295	31.9519	26.9106
Y013_08810	678	549	251	0.9941	0.9971	192.196	119.55
Y013_08815	1374	481	276	0.9665	0.8574	83.0921	64.8675
Y013_08820	1233	1832	221	0.9611	0.8589	352.666	57.8807
Y013_08825	2013	368	77	0.994	0.9275	43.3916	12.3524
Y013_08835	1485	71	49	0.8761	0.7791	11.3484	10.6555
Y013_08840	1104	125	78	0.9873	0.9692	26.8746	22.8155
Y013_08845	1272	1210	250	0.9882	0.9843	225.787	63.4684
Y013_08850	1056	304	441	0.9924	0.9943	68.33	134.859
Y013_08855	1251	155	239	0.9968	0.9976	29.4087	61.6943
Y013_08860	804	196	317	0.9925	0.9863	57.8631	127.323
Y013_08865	1203	557	254	0.9859	0.9958	109.898	68.1825
Y013_08870	462	586	284	0.9957	0.9827	301.063	198.509
Y013_08875	312	169	82	0.9936	0.9904	128.568	84.8719
Y013_08880	195	37	16	0.9744	0.8821	45.0369	26.4966
Y013_08885	1008	250	207	0.9663	0.9871	58.8682	66.3154
Y013_08890	564	179	130	0.9858	0.984	75.3313	74.4336
Y013_08895	1176	3009	278	0.9932	0.9957	607.318	76.3383
Y013_08900	579	20	14	0.7945	0.6788	8.19885	7.80826
Y013_08905	1164	506	153	0.9983	0.9734	103.181	42.4466
Y013_08910	1191	2958	5760	0.9941	0.9933	589.506	1561.76
Y013_08915	2103	1862	6385	0.9781	0.9886	210.156	980.452
Y013_08920	471	576	1081	0.9936	0.9958	290.271	741.156
Y013_08925	375	842	1448	0.9973	0.9973	532.945	1246.93
Y013_08930	534	37	23	0.8858	0.8221	16.4461	13.9089
Y013_08935	516	34	36	0.969	0.9709	15.6398	22.5298
Y013_08940	630	45	21	0.9905	0.6095	16.9541	10.7642
Y013_08945	660	300	320	0.9848	0.9909	107.889	156.571
Y013_08950	1161	459	171	0.9793	0.969	93.8387	47.5629
Y013_08955	1149	721	137	0.9983	0.9826	148.942	38.504
Y013_08960	795	474	141	0.9862	0.9799	141.518	57.2739
Y013_08965	864	50	53	0.9792	0.9028	13.7359	19.8092
Y013_08970	894	81	47	0.9541	0.9217	21.5055	16.9772
Y013_08975	1047	115	197	0.9866	0.9933	26.0707	60.7609
Y013_08980	333	35	67	0.955	0.967	24.9474	64.9734
Y013_08985	366	54	177	0.9781	0.9617	35.0199	156.17
Y013_08990	456	70	126	0.9846	0.989	36.4363	89.2299
Y013_08995	1677	88	31	0.6983	0.5337	12.4552	5.96944
Y013_09000	813	50	39	0.8167	0.8499	14.5976	15.491
Y013_09005	492	30	77	0.9309	0.9858	14.473	50.5394
Y013_09010	3972	4122	28387	0.9997	0.9997	246.32	2307.89
Y013_09015	3507	4086	32217	0.9991	0.9997	276.544	2966.57
Y013_09020	636	28	120	0.6903	0.7028	10.4497	60.9297
Y013_09025	615	26	132	0.8081	0.8407	10.0346	69.3112
Y013_09030	1248	72	184	0.859	0.8189	13.6937	47.6111
Y013_09035	1356	59	139	0.8791	0.8864	10.3275	33.1024
Y013_09040	1251	108	219	0.8593	0.8625	20.4912	56.5316
Y013_09045	999	74	188	0.995	0.998	17.582	60.7711
Y013_09050	1080	165	112	0.9065	0.9546	36.2628	33.4888
Y013_09055	1374	138	256	0.976	0.9869	23.8393	60.167
Y013_09060	861	103	154	0.9861	0.9756	28.3946	57.7594
Y013_09065	792	192	282	0.9886	0.9912	57.541	114.982
Y013_09070	1074	776	608	0.9972	0.9953	171.498	182.812
Y013_09075	387	744	1235	0.9922	0.9922	456.314	1030.53
Y013_09080	528	1773	2708	0.9981	0.9981	797.033	1656.23
Y013_09085	714	714	3480	0.9944	0.9916	237.357	1573.93
Y013_09090	435	575	1424	0.9908	0.9977	313.747	1057.12
Y013_09095	837	1077	3407	0.9988	0.9988	305.416	1314.47
Y013_09100	426	495	1741	0.9977	0.9977	275.802	1319.76
Y013_09110	426	149	1397	0.9765	0.9977	83.0192	1058.99
Y013_09115	576	84	1294	0.9375	0.9931	34.6145	725.465
Y013_09120	168	65	518	0.9821	0.994	91.8345	995.693
Y013_09140	492	1883	1406	0.998	0.998	908.42	922.837
Y013_09145	861	14859	4172	0.9988	0.9977	4096.27	1564.75
Y013_09150	1047	423	1992	0.957	0.9962	95.8949	614.395
Y013_09155	1272	404	803	0.9929	0.9976	75.3869	203.861
Y013_09160	702	246	764	0.9829	0.9957	83.1763	351.448
Y013_09165	1143	73	252	0.9536	0.993	15.1593	71.1966
Y013_09170	453	19	112	0.8985	0.9823	9.95536	79.8408
Y013_09175	1620	85	733	0.8315	0.8623	12.4539	146.115
Y013_09180	597	27	91	0.7621	0.7554	10.7347	49.2234
Y013_09185	861	22	34	0.3972	0.5052	6.06487	12.7521
Y013_09190	441	32	176	0.9524	0.9864	17.2232	128.878
Y013_09195	987	44	86	0.8511	0.9645	10.5813	28.1375
Y013_09200	633	41	138	0.9763	0.9874	15.3738	70.4012
Y013_09205	894	169	401	0.943	0.9687	44.8695	144.848
Y013_09210	297	132	1041	0.9798	0.9966	105.492	1131.88
Y013_09215	447	90	60	0.9799	0.9597	47.79	43.3459
Y013_09220	384	22	24	0.8177	0.8203	13.5986	20.183
Y013_09225	1182	146	2087	0.9687	0.9975	29.3182	570.177
Y013_09230	261	3	24	0.3755	0.8736	2.72824	29.6945
Y013_09235	300	24	148	0.95	0.9967	18.9885	159.311
Y013_09240	1146	134	360	0.9712	0.9852	27.7538	101.443
Y013_09245	870	469	289	0.9966	0.9954	127.954	107.271
Y013_09250	387	296	140	0.9922	0.9664	181.544	116.821
Y013_09255	987	116	197	0.9838	0.9686	27.896	64.4546
Y013_09260	564	203	137	0.9823	0.9823	85.4316	78.4416
Y013_09265	216	34	15	0.9676	0.9583	37.3617	22.4255
Y013_09270	1098	195	462	0.9718	0.9882	42.1535	135.877
Y013_09275	384	955	680	0.9974	0.9922	590.301	571.85
Y013_09280	210	4604	1569	0.9952	0.9952	5203.76	2412.73
Y013_09285	201	3388	788	0.995	0.995	4000.82	1266
Y013_09290	921	9797	2932	0.9967	0.9924	2524.85	1028.04
Y013_09295	990	255	1201	0.8455	0.8929	61.1374	391.753
Y013_09300	1671	201	664	0.8211	0.9114	28.551	128.321
Y013_09305	819	93	385	0.9951	0.9988	26.9526	151.803
Y013_09310	606	60	462	0.9934	0.995	23.5007	246.192
Y013_09315	651	93	618	0.9908	0.9908	33.9081	306.558
Y013_09320	1326	244	2185	0.9555	0.9759	43.6765	532.124
Y013_09325	1947	2027	3589	0.9964	0.999	247.109	595.268
Y013_09330	489	117	251	0.9877	0.9939	56.7909	165.756
Y013_09335	162	20	40	0.8086	0.8086	29.3033	79.7351
Y013_09340	534	110	358	0.9775	0.9963	48.8937	216.494
Y013_09345	978	168	581	0.9888	0.9918	40.7729	191.841
Y013_09350	1566	829	3145	0.9987	0.9987	125.651	648.535
Y013_09355	1011	299	1303	0.9921	0.999	70.1975	416.196
Y013_09360	1422	429	2137	0.9951	0.9986	71.6076	485.299
Y013_09365	870	220	1198	0.992	0.9931	60.0213	444.675
Y013_09370	291	64	176	0.9588	0.9622	52.2022	195.31
Y013_09375	990	347	1641	0.9909	0.997	83.1947	535.277
Y013_09380	984	365	952	0.997	0.998	88.0439	312.426
Y013_09385	1071	574	1486	0.9991	0.9991	127.211	448.058
Y013_09390	102	258	88	0.9902	0.9902	600.373	278.604
Y013_09395	237	8531	2083	0.9958	0.9958	8543.84	2838.22
Y013_09400	861	756	760	0.9872	0.9954	208.411	285.046
Y013_09405	858	91	128	0.951	0.9895	25.1742	48.1756
Y013_09410	666	110	224	0.9429	0.9985	39.2031	108.612
Y013_09415	417	24	56	0.9472	0.9544	13.6608	43.3667
Y013_09420	936	76	433	0.9092	0.985	19.2726	149.388
Y013_09425	1299	433	1613	0.9646	0.9715	79.1189	400.987
Y013_09430	954	425	1611	0.9969	0.999	105.741	545.321
Y013_09435	831	114	758	0.994	0.9892	32.5616	294.559
Y013_09440	690	113	223	0.9826	0.9957	38.8715	104.366
Y013_09445	1182	927	608	0.9958	0.9839	186.15	166.108
Y013_09450	747	5570	961	0.992	0.9893	1769.85	415.439
Y013_09460	318	16	23	0.9434	0.9748	11.9425	23.3564
Y013_09465	1587	2283	910	0.9994	0.9943	341.453	185.169
Y013_09470	330	17	122	0.9394	0.9939	12.2275	119.385
Y013_09475	555	164	294	0.9802	0.9694	70.1379	171.064
Y013_09480	1335	487	686	0.997	0.9978	86.5863	165.939
Y013_09485	903	62	70	0.9158	0.9003	16.2969	25.0331
Y013_09490	1194	61	45	0.8786	0.8141	12.1263	12.1706
Y013_09495	1095	1933	347	0.9973	0.9854	419.005	102.334
Y013_09500	1167	404	256	0.9923	0.9991	82.1698	70.8392
Y013_09505	678	109	57	0.9941	0.8982	38.1591	27.1488
Y013_09510	750	484	221	0.996	0.9827	153.174	95.1559
Y013_09515	1047	248	277	0.9962	0.9952	56.222	85.4354
Y013_09520	510	120	87	0.9529	0.9529	55.8487	55.0876
Y013_09525	501	236	118	0.994	0.984	111.809	76.0587
Y013_09530	810	1218	157	0.9988	0.9852	356.914	62.5921
Y013_09535	618	6589	222	0.9984	0.9903	2530.65	116.003
Y013_09540	753	145	196	0.9615	0.9641	45.7062	84.0555
Y013_09545	666	387	312	0.979	0.982	137.924	151.281
Y013_09550	534	216	94	0.9588	0.9794	96.0095	56.8449
Y013_09555	873	235	216	0.9931	0.9863	63.8933	79.8995
Y013_09560	888	1255	626	0.9977	0.9955	335.454	227.649
Y013_09565	1038	1807	740	0.999	0.9942	413.202	230.218
Y013_09570	924	10196	2358	0.9989	0.9978	2619.14	824.094
Y013_09575	291	2911	819	0.9828	0.9931	2374.38	908.857
Y013_09580	915	1452	10012	0.9934	0.9989	376.658	3533.5
Y013_09585	477	967	7508	0.9874	0.9979	481.182	5082.89
Y013_09590	1263	294	1103	0.9929	0.9992	55.2517	282.018
Y013_09595	744	1735	807	0.9987	0.9973	553.513	350.272
Y013_09600	354	422	381	0.9944	0.9944	282.951	347.557
Y013_09605	858	6047	549	0.9988	0.9988	1672.84	206.628
Y013_09610	222	18093	192	0.9955	0.991	19344.6	279.288
Y013_09615	564	612	142	0.9876	0.984	257.557	81.3044
Y013_09620	1008	787	232	0.9901	0.9722	185.317	74.3245
Y013_09625	858	161	757	0.9685	0.9965	44.539	284.914
Y013_09630	1020	1587	2861	0.9794	0.9882	369.299	905.779
Y013_09635	273	4639	1947	0.9963	0.989	4033.33	2303.08
Y013_09640	1077	111	438	0.7697	0.8199	24.463	131.33
Y013_09645	546	25251	11235	0.9982	0.9982	10977.1	6644.85
Y013_09650	156	619	600	0.9936	0.9936	941.82	1242.03
Y013_09655	255	413	819	0.9922	0.9922	384.425	1037.17
Y013_09660	627	788	1622	0.9936	0.9984	298.305	835.388
Y013_09665	1593	789	2387	0.9987	0.9994	117.561	483.884
Y013_09670	444	1039	941	0.9977	0.9977	555.436	684.402
Y013_09675	960	750	1574	0.9833	0.9885	185.435	529.466
Y013_09680	792	166	472	0.6894	0.7576	49.749	192.452
Y013_09685	987	316	462	0.8207	0.8207	75.9926	151.157
Y013_09690	1527	743	1945	0.9935	0.9935	115.492	411.325
Y013_09695	567	1461	1195	0.9982	0.9929	611.602	680.596
Y013_09700	147	20	63	0.898	0.9456	32.2934	138.397
Y013_09705	1443	493	1461	0.9945	0.9986	81.0928	326.956
Y013_09710	189	272	386	0.9947	0.9947	341.593	659.524
Y013_09715	357	1430	906	0.9972	0.9972	950.757	819.53
Y013_09720	1251	2741	4849	0.9976	0.9984	520.06	1251.7
Y013_09725	492	801	930	0.9959	0.998	386.428	610.411
Y013_09730	444	1229	1125	0.9977	0.9977	657.008	818.228
Y013_09735	420	307	718	0.9952	0.9976	173.497	552.052
Y013_09740	783	166	1430	0.9885	0.9987	50.3208	589.765
Y013_09745	1059	552	3042	0.9906	0.9953	123.721	927.616
Y013_09750	2301	1261	1883	0.9987	0.9983	130.077	264.264
Y013_09755	897	1187	2855	0.9978	0.9989	314.094	1027.82
Y013_09760	1290	6181	22479	0.9992	0.9992	1137.29	5627.2
Y013_09765	1191	79	48	0.9437	0.8203	15.7441	13.0147
Y013_09770	1413	196	199	0.9922	0.9894	32.9242	45.4795
Y013_09775	402	26	29	0.8532	0.8955	15.3514	23.2958
Y013_09780	894	65	40	0.9799	0.9183	17.2575	14.4486
Y013_09785	1275	106	32	0.9608	0.7945	19.7332	8.10484
Y013_11400	3312	2681	1362	0.805	0.8146	192.136	132.798
Y013_11405	381	1700	458	0.9974	0.9948	1059.07	388.191
Y013_11410	1575	1618	886	0.9987	0.9981	243.837	181.659
Y013_11415	324	61	77	0.9907	0.9784	44.6875	76.7451
Y013_11420	1644	1016	468	0.9945	0.9964	146.688	91.9282
Y013_11425	759	207	167	0.9908	0.9974	64.7337	71.0525
Y013_11430	369	45	37	0.9621	0.9214	28.9459	32.3802
Y013_11435	462	60	78	0.9481	0.9675	30.8256	54.5202
Y013_11440	900	897	235	0.9878	0.9922	236.566	84.3199
Y013_11445	231	2	14	0.4113	0.7273	2.05504	19.5714
Y013_11450	2121	423	919	0.9967	0.9962	47.3371	139.92
Y013_11455	708	222	442	0.9915	0.9958	74.4254	201.602
Y013_11460	1023	2931	5128	0.9941	0.9961	680.052	1618.74
Y013_11465	609	152	496	0.9819	0.9918	59.2418	263.008
Y013_11470	1836	24838	45668	0.9995	0.9995	3211.04	8032.38
Y013_11480	1821	677	4903	0.9907	0.9973	88.243	869.474
Y013_11485	1314	3787	3130	0.9992	0.9992	684.072	769.226
Y013_11490	1347	1002	5483	0.9985	0.9993	176.564	1314.48
Y013_11495	858	357	3011	0.958	0.993	98.7603	1133.26
Y013_11500	609	396	210	0.9967	0.9934	154.34	111.354
Y013_11505	1179	310	284	0.9847	0.9915	62.4093	77.7874
Y013_11510	468	410	231	0.9936	0.9829	207.941	159.394
Y013_11515	1083	399	173	0.9861	0.9954	87.4472	51.5849
Y013_11520	174	73	154	0.977	0.9943	99.5807	285.809
Y013_11525	4287	341	636	0.9363	0.9748	18.88	47.908
Y013_11530	1173	233	277	0.9719	0.9881	47.1476	76.2582
Y013_11535	1236	1029	972	0.9951	0.9927	197.605	253.953
Y013_11540	1224	104	110	0.8668	0.8897	20.1676	29.0212
Y013_11545	1728	169	168	0.9641	0.8999	23.2137	31.3957
Y013_11550	1230	214	580	0.987	0.9976	41.2962	152.275
Y013_11555	756	80	116	0.9775	0.9894	25.1171	49.5497
Y013_11560	903	113	194	0.948	0.9945	29.7025	69.3775
Y013_11565	432	1255	580	0.9977	0.9977	689.543	433.56
Y013_11570	417	5883	2120	0.9976	0.9976	3348.61	1641.74
Y013_11575	522	403	21	0.9789	0.9119	183.247	12.9913
Y013_11580	1449	291	97	0.9979	0.9296	47.6679	21.6176
Y013_11585	579	155	473	0.9845	0.981	63.5411	263.808
Y013_11590	936	195	548	0.4541	0.4797	49.4493	189.064
Y013_11595	567	519	359	0.9824	0.9859	217.263	204.464
Y013_11600	1170	850	913	0.9949	0.9957	172.439	251.994
Y013_11605	477	247	95	0.9937	0.9874	122.908	64.3147
Y013_11610	297	120	49	0.9933	0.9933	95.9017	53.2776
Y013_11615	1833	9902	6553	0.9973	0.9989	1282.22	1154.47
Y013_11620	378	30	25	0.9894	0.9868	18.8378	21.3576
Y013_11625	1386	59	52	0.9113	0.9156	10.1039	12.1156
Y013_11630	645	98	47	0.9783	0.9736	36.0635	23.5311
Y013_11635	747	345	867	0.9344	0.9973	109.623	374.803
Y013_11640	693	759	1570	0.9697	0.9711	259.962	731.596
Y013_11645	3405	1545	2351	0.983	0.9841	107.699	222.967
Y013_11650	675	1850	573	0.9926	0.9956	650.533	274.129
Y013_11655	690	49	52	0.9884	0.9971	16.8558	24.3366
Y013_11660	1203	73	87	0.9834	0.9809	14.4032	23.3538
Y013_11665	1509	113	169	0.9775	0.9947	17.7742	36.1661
Y013_11670	1131	187	454	0.9973	0.9938	39.2447	129.628
Y013_11675	555	217	130	0.9477	0.9982	92.8044	75.6406
Y013_11680	381	503	970	0.9633	0.9895	313.361	822.151
Y013_11685	1482	627	872	0.9933	0.9993	100.42	190.009
Y013_11690	738	190	246	0.9878	0.9919	61.1081	107.642
Y013_11695	1680	3395	3956	0.9994	0.9988	479.658	760.417
Y013_11700	1770	849	820	0.9944	0.9864	113.851	149.605
Y013_11705	1536	20664	665	0.9993	0.9961	3193.19	139.809
Y013_11710	813	2135	288	0.9988	0.9975	623.317	114.395
Y013_11715	753	891	445	0.9947	0.9973	280.856	190.84
Y013_11720	1227	514	79	0.987	0.9747	99.4306	20.7916
Y013_11725	1119	512	125	0.9875	0.9893	108.603	36.0732
Y013_11730	609	136	92	0.867	0.8703	53.0058	48.7838
Y013_11735	516	125	1224	0.9903	0.9903	57.4992	766.014
Y013_11740	1050	104	1084	0.9457	0.9952	23.5096	333.384
Y013_11745	741	68	419	0.9703	0.9919	21.7817	182.6
Y013_11750	1173	121	263	0.9523	0.9599	24.4844	72.404
Y013_11755	822	129	207	0.9696	0.9866	37.2494	81.3211
Y013_11760	474	63	133	0.9768	0.9937	31.5474	90.6104
Y013_11765	873	269	314	0.9874	0.9828	73.1374	116.15
Y013_11775	183	27	1	0.9508	0.4918	35.0199	1.76463
Y013_11780	1062	98	32	0.9699	0.9482	21.903	9.73039
Y013_11785	447	21	15	0.9642	0.8434	11.151	10.8365
Y013_11790	438	12	14	0.863	0.7215	6.50293	10.3219
Y013_11795	1122	517	60	0.9884	0.8467	109.37	17.2688
Y013_11800	453	82	31	0.9956	0.9912	42.9652	22.0988
Y013_11805	747	85	65	0.9116	0.8474	27.0085	28.0994
Y013_11810	1152	58	59	0.6432	0.6615	11.9503	16.5388
Y013_11815	849	70	42	0.96	0.987	19.5701	15.9752
Y013_11820	1020	89	160	0.9676	0.999	20.7105	50.6553
Y013_11825	414	13	6	0.3599	0.2826	7.45323	4.68011
Y013_11830	1071	85	25	0.9776	0.8824	18.8378	7.53799
Y013_11835	1935	250	134	0.9494	0.9633	30.6663	22.3629
Y013_11840	714	373	88	0.9958	0.9944	123.997	39.8006
Y013_11845	693	1028	211	0.9683	0.9798	352.096	98.3227
Y013_11850	294	608	89	0.9898	0.9898	490.86	97.7569
Y013_11855	1221	93	265	0.9296	0.982	18.0788	70.0866
Y013_11860	1416	156	58	0.9823	0.9633	26.1495	13.2272
Y013_11870	918	17	7	0.2081	0.1786	4.3955	2.46241
Y013_11875	777	41	55	0.9704	0.9408	12.5246	22.8584
Y013_11880	105	-	4	-	0.8667	-	12.302
Y013_11885	1011	108	122	0.9822	0.9792	25.3556	38.9685
Y013_11890	1227	437	545	0.987	0.9984	84.5354	143.436
Y013_11895	423	140	120	0.9905	0.9905	78.5578	91.6106
Y013_11900	2577	325	229	0.9798	0.962	29.9344	28.6963
Y013_11905	1041	32	40	0.9097	0.8463	7.29627	12.4084
Y013_11910	1146	28	45	0.8918	0.7251	5.79929	12.6804
Y013_11915	603	30	21	0.7446	0.8209	11.8088	11.2462
Y013_11920	1032	57	63	0.8207	0.8895	13.1098	19.7136
Y013_11925	1158	55	51	0.9292	0.8566	11.2734	14.2222
Y013_11930	810	48	44	0.879	0.863	14.0656	17.5417
Y013_11935	1485	90	176	0.9872	0.9939	14.3853	38.2729
Y013_11940	1020	143	399	0.9598	0.9853	33.2765	126.322
Y013_11945	459	376	49	0.6928	0.6972	194.436	34.4737
Y013_11950	534	111	35	0.9682	0.8895	49.3382	21.1656
Y013_11955	1011	28	17	0.8981	0.635	6.57368	5.43003
Y013_11960	657	51	10	0.9285	0.7352	18.425	4.91518
Y013_11965	612	564	403	0.9951	0.9967	218.741	212.647
Y013_11970	924	136	209	0.987	0.9924	34.9356	73.0431
Y013_11975	1206	250	214	0.9876	0.9826	49.2033	57.3022
Y013_11980	1971	11431	8859	0.9949	0.9959	1376.57	1451.45
Y013_11985	723	148	720	0.9986	0.9959	48.5876	321.587
Y013_11990	1263	157	629	0.9937	0.9929	29.5052	160.824
Y013_11995	1686	3	2	0.0587	0.0605	0.422343	0.383069
Y013_12000	417	43	48	0.9185	0.8921	24.4756	37.1715
Y013_12005	1293	162	59	0.9954	0.9288	29.7384	14.7353
Y013_12010	189	16	10	0.8889	0.8624	20.0937	17.0861
Y013_12015	651	194	422	0.9908	0.9954	70.733	209.332
Y013_12020	1398	800	225	0.98	0.9313	135.826	51.9733
Y013_12025	921	99	94	0.9989	0.987	25.5139	32.9589
Y013_12030	1404	96	97	0.9793	0.9729	16.2295	22.3105
Y013_12035	300	43	47	0.9467	0.9467	34.0211	50.5919
Y013_12040	1653	535	591	0.957	0.8899	76.8215	115.457
Y013_12045	1002	109	48	0.8463	0.7994	25.8202	15.4696
Y013_12050	762	32	6	0.9843	0.3451	9.96774	2.54273
Y013_12055	342	106	74	0.9561	0.9737	73.5667	69.8732
Y013_12060	489	119	72	0.9714	0.9775	57.7617	47.5476
Y013_12065	1113	115	83	0.9578	0.9973	24.5247	24.0817
Y013_12070	1329	131	46	0.9707	0.8269	23.3963	11.1773
Y013_12075	894	70	38	0.9743	0.9653	18.585	13.7262
Y013_12080	927	52	54	0.8641	0.9223	13.3145	18.8113
Y013_12085	942	1654	535	0.9979	0.9968	416.76	183.404
Y013_12090	621	2156	671	0.9936	0.9952	824.06	348.928
Y013_12095	1338	190	89	0.9828	0.9776	33.7054	21.4802
Y013_12100	426	61	55	0.9906	0.9906	33.9877	41.6925
Y013_12105	969	470	464	0.9825	0.9969	115.127	154.632
Y013_12110	300	21	9	0.6533	0.6767	16.615	9.68782
Y013_12115	288	85	34	0.8889	0.8472	70.0532	38.1234
Y013_12120	1677	1469	416	0.9994	0.9976	207.917	80.106
Y013_12125	225	223	40	0.9733	0.9244	235.247	57.4093
Y013_12130	1188	241	324	0.9916	0.9975	48.1507	88.0711
Y013_12135	552	413	274	0.9837	0.9819	177.588	160.294
Y013_12140	1053	208	288	0.9953	0.9991	46.8853	88.322
Y013_12145	1065	178	154	0.9737	0.9643	39.6709	46.6956
Y013_12150	579	57	73	0.9724	0.981	23.3667	40.7145
Y013_12155	780	111	367	0.9974	0.9962	33.7777	151.941
Y013_12160	861	300	240	0.9942	0.9803	82.7027	90.0146
Y013_12165	1635	2607	196	0.9994	0.9847	378.464	38.7118
Y013_12170	747	272	111	0.9987	0.9652	86.4271	47.9852
Y013_12175	1158	2948	1951	0.9974	0.9983	604.255	544.068
Y013_12180	849	1122	959	0.9976	0.9941	313.68	364.767
Y013_12190	981	7	2	0.2732	0.104	1.69368	0.658364
Y013_12205	294	3	10	0.6939	0.7925	2.42201	10.9839
Y013_12210	996	10	4	0.3594	0.1837	2.3831	1.2969
Y013_12220	303	8	-	0.7261	-	6.26685	-
Y013_12225	999	4	-	0.2232	-	0.950377	-
Y013_12235	549	14	6	0.4426	0.3971	6.05281	3.52926
Y013_12240	843	83	106	0.9407	0.9419	23.3696	40.6053
Y013_12245	693	191	599	0.8874	0.8889	65.4187	279.125
Y013_12250	1275	143	127	0.9427	0.9404	26.6212	32.1661
Y013_12255	1005	177	166	0.9871	0.993	41.8031	53.3392
Y013_12260	567	5089	230	0.9947	0.9859	2130.35	130.993
Y013_12265	1698	6538	544	0.9788	0.9452	913.921	103.458
Y013_12270	663	1058	528	0.997	0.9864	378.768	257.173
Y013_12275	837	179	410	0.9761	0.9821	50.7609	158.184
Y013_12280	1098	140	267	0.9772	0.9918	30.2641	78.526
Y013_12285	423	48	26	0.7281	0.7139	26.9341	19.849
Y013_12290	933	236	308	0.9925	0.9946	60.0388	106.604
Y013_12295	834	254	112	0.9976	0.97	72.2885	43.3667
Y013_12300	1314	1215	1572	0.9916	0.997	219.474	386.333
Y013_12305	360	20	33	0.9528	0.9194	13.1865	29.6017
Y013_12310	705	45	34	0.9901	0.9348	15.1504	15.5738
Y013_12315	744	59	20	0.9677	0.9046	18.8226	8.68084
Y013_12320	2271	164	71	0.9824	0.9335	17.1407	10.0959
Y013_12325	1419	71	32	0.9246	0.7505	11.8762	7.28236
Y013_12330	1665	135	92	0.9934	0.9309	19.2451	17.8434
Y013_12335	879	228	225	0.8885	0.8862	61.5669	82.6606
Y013_12360	519	71	211	0.9326	0.9249	32.4708	131.286
Y013_12365	963	60	137	0.974	0.9522	14.7886	45.9409
Y013_12370	480	132	119	0.9688	0.9542	65.2731	80.0591
Y013_12375	510	740	3863	0.9961	0.9961	344.4	2446.02
Y013_12380	258	110	354	0.6318	0.6357	101.199	443.086
Y013_12385	600	740	2346	0.9967	0.9933	292.74	1262.65
Y013_12390	840	121	572	0.9762	0.9976	34.1907	219.898
Y013_12395	1152	201	407	0.9939	0.9965	41.4138	114.09
Y013_12400	1518	215	393	0.919	0.9321	33.6177	83.6037
Y013_12405	762	60	119	0.9921	0.9908	18.6895	50.4309
Y013_12410	849	62	41	0.8704	0.7468	17.3335	15.5948
Y013_12415	1953	559	36	0.9959	0.7829	67.9378	5.95258
Y013_12420	2103	990	27	0.9962	0.611	111.737	4.146
Y013_12425	678	54	32	0.9646	0.944	18.9045	15.2414
Y013_12430	2529	190	104	0.9767	0.8529	17.8323	13.2797
Y013_12435	672	77	28	0.9598	0.9688	27.1971	13.4553
Y013_12440	915	70	39	0.9596	0.7978	18.1584	13.7641
Y013_12445	1449	198	54	0.9938	0.942	32.4338	12.0346
Y013_12450	1704	180	127	0.9789	0.9296	25.0729	24.0679
Y013_12455	1104	95	38	0.9819	0.9728	20.4247	11.1153
Y013_12460	1398	100	41	0.9864	0.8612	16.9783	9.47069
Y013_12465	1176	192	105	0.9796	0.9694	38.7521	28.8328
Y013_12470	978	113	38	0.8753	0.7751	27.4247	12.5473
[truncated: 1,792 more rows]
