# Supplementary material for: Identification, characterization and molecular analysis of the viable but nonculturable Rhodococcus biphenylivorans
Source: Sci Rep. 2015 Dec 21;5:18590. doi: 10.1038/srep18590 (PMC4685647; doi:10.1038/srep18590)
Supplement: Supplementary Table S3 [file srep18590-s4.xls]

## Sheet: Table S3
Table S3 Differentially expressed genes.
Gene		Unique reads number		RPKM		log2 Ratio (t_TG9/c_TG9)			Up-Down-Regulation(t_TG9/c_TG9)
ID	Length	c_TG9	t_TG9	c_TG9	t_TG9	log2 R.	p-value	FDR
Y013_16190	183	0	18	0	31.7633	14.9551	1.64e-07	2.63e-07	Up
Y013_04375	1803	0	18	0	3.2239	11.6546	1.64e-07	2.63e-07	Up
Y013_00835	399	39	779	23.2003	630.477	4.76423	3.9e-12	7.64e-12	Up
Y013_21275	816	40	791	11.6351	313.034	4.74976	2.47e-12	4.95e-12	Up
Y013_21580	678	35	688	12.2529	327.69	4.74113	2.7e-11	4.99e-11	Up
Y013_04800	2994	527	9613	41.7792	1036.84	4.63326	8.21e-13	1.72e-12	Up
Y013_03505	549	1	18	0.432344	10.5878	4.61408	0.000547344	0.000748353	Up
Y013_08580	306	93	1621	72.1378	1710.67	4.56766	0	0	Up
Y013_07255	1119	60	1041	12.7269	300.418	4.56102	0	0	Up
Y013_08555	417	195	3206	110.994	2482.75	4.48338	4.62e-14	1.26e-13	Up
Y013_16555	2505	613	9987	58.0837	1287.46	4.47024	0	0	Up
Y013_00410	1344	169	2732	29.8462	656.427	4.45901	0	0	Up
Y013_05600	2307	398	6332	40.9484	886.335	4.43597	4.3e-13	9.44e-13	Up
Y013_21000	1224	448	7094	86.8757	1871.61	4.42918	0	0	Up
Y013_19810	2148	188	2965	20.7742	445.754	4.42338	4.4e-14	1.2e-13	Up
Y013_09115	576	84	1294	34.6145	725.465	4.38946	0	0	Up
Y013_08525	186	33	506	42.1117	878.501	4.38275	7.34e-11	1.34e-10	Up
Y013_05930	582	103	1573	42.0064	872.792	4.37695	0	0	Up
Y013_05455	867	37	564	10.1294	210.07	4.37425	1.01e-11	1.91e-11	Up
Y013_00840	1290	207	2996	38.0875	749.992	4.29949	0	0	Up
Y013_20015	1125	140	2020	29.5377	579.834	4.29501	0	0	Up
Y013_07290	525	23	331	10.3985	203.598	4.29128	1.16e-08	1.95e-08	Up
Y013_21005	444	110	1578	58.8046	1147.7	4.28667	0	0	Up
Y013_09225	1182	146	2087	29.3182	570.177	4.28154	0	0	Up
Y013_02360	510	35	472	16.2892	298.866	4.19751	2.7e-11	4.99e-11	Up
Y013_06415	918	95	1261	24.5631	443.585	4.17465	0	0	Up
Y013_06470	159	1	13	1.49281	26.4029	4.14459	0.000654126	0.000889536	Up
Y013_07945	699	82	1065	27.8444	492.014	4.14324	0	0	Up
Y013_01990	1014	174	2219	40.7299	706.682	4.1169	0	0	Up
Y013_21135	990	217	2710	52.0267	883.973	4.08668	1.53e-13	3.8e-13	Up
Y013_02370	942	135	1671	34.0161	572.836	4.07383	2.86e-14	7.96e-14	Up
Y013_08465	114	31	383	64.5444	1084.92	4.07116	2.02e-10	3.63e-10	Up
Y013_15645	822	58	711	16.7478	279.32	4.05988	5.62e-14	1.52e-13	Up
Y013_17550	1425	153	1873	25.4846	424.451	4.0579	0	0	Up
Y013_16010	402	88	1077	51.9587	865.156	4.05752	0	0	Up
Y013_02385	117	5	61	10.1435	168.364	4.05296	5.47e-05	7.91e-05	Up
Y013_07100	1422	183	2200	30.5459	499.606	4.03174	1.61e-13	3.96e-13	Up
Y013_01445	984	375	4443	90.4561	1458.1	4.01072	0	0	Up
Y013_13120	1506	623	7328	98.1894	1571.32	4.00027	0	0	Up
Y013_08590	654	127	1492	46.0922	736.709	3.9985	0	0	Up
Y013_16405	489	44	510	21.3573	336.795	3.97907	4.95e-13	1.07e-12	Up
Y013_16490	144	93	1072	153.293	2404.01	3.97108	0	0	Up
Y013_06775	678	26	298	9.10218	141.936	3.96288	2.55e-09	4.38e-09	Up
Y013_17420	498	14	160	6.67268	103.752	3.95873	9.89e-07	1.55e-06	Up
Y013_05695	507	96	1079	44.9433	687.256	3.93467	0	0	Up
Y013_08595	306	103	1146	79.8946	1209.39	3.92004	0	0	Up
Y013_16560	1263	262	2899	49.2379	741.224	3.91207	0	0	Up
Y013_18930	2577	307	3380	28.2765	423.552	3.90486	0	0	Up
Y013_17425	906	61	663	15.981	236.314	3.88628	7.46e-14	1.97e-13	Up
Y013_21470	1794	146	1586	19.3167	285.486	3.8855	0	0	Up
Y013_24270	1434	259	2800	42.8699	630.541	3.87856	0	0	Up
Y013_01015	243	38	409	37.1175	543.528	3.87218	6.26e-12	1.2e-11	Up
Y013_02375	1314	139	1478	25.1085	363.232	3.85464	0	0	Up
Y013_11740	1050	104	1084	23.5096	333.384	3.82586	0	0	Up
Y013_18755	1431	206	2130	34.1688	480.668	3.81429	1.07e-13	2.74e-13	Up
Y013_07485	255	299	3091	278.312	3914.39	3.81401	4.77e-13	1.04e-12	Up
Y013_08575	834	282	2883	80.2573	1116.31	3.79796	4.28e-13	9.42e-13	Up
Y013_00225	9312	1221	12462	31.1225	432.165	3.79555	0	0	Up
Y013_06490	945	174	1773	43.7038	605.873	3.79319	0	0	Up
Y013_02405	321	205	2076	151.583	2088.46	3.78426	3.38e-13	7.59e-13	Up
Y013_24455	777	114	1153	34.8245	479.196	3.78244	5.84e-14	1.57e-13	Up
Y013_00280	1158	202	2011	41.4042	560.8	3.75964	0	0	Up
Y013_21465	936	107	1061	27.1337	366.053	3.75389	0	0	Up
Y013_20800	1734	36	355	4.92782	66.1126	3.7459	1.64e-11	3.07e-11	Up
Y013_20640	1299	226	2221	41.2953	552.134	3.74097	7.11e-15	2.02e-14	Up
Y013_11735	516	125	1224	57.4992	766.014	3.73576	0	0	Up
Y013_06420	1317	128	1252	23.0688	306.989	3.73417	0	0	Up
Y013_01235	1470	104	1015	16.7926	222.974	3.73098	0	0	Up
Y013_06160	1161	164	1596	33.5284	443.921	3.72685	1.22e-14	3.44e-14	Up
Y013_08490	1314	137	1333	24.7472	327.597	3.72658	0	0	Up
Y013_02420	1248	160	1544	30.4304	399.519	3.71468	0	0	Up
Y013_05605	2394	393	3771	38.9646	508.671	3.7065	0	0	Up
Y013_06495	1335	202	1903	35.9147	460.323	3.68	0	0	Up
Y013_09110	426	149	1397	83.0192	1058.99	3.6731	1.24e-13	3.13e-13	Up
Y013_23505	765	68	630	21.0984	265.94	3.6559	0	0	Up
Y013_15660	2034	317	2920	36.9922	463.593	3.64757	1.67e-13	4.09e-13	Up
Y013_18460	681	73	670	25.4435	317.711	3.64235	0	0	Up
Y013_16000	2604	211	1929	19.2328	239.219	3.63669	1.31e-13	3.28e-13	Up
Y013_16485	396	55	498	32.9662	406.106	3.62279	2.82e-14	7.86e-14	Up
Y013_17910	594	256	2304	102.295	1252.57	3.61408	0	0	Up
Y013_09320	1326	244	2185	43.6765	532.124	3.60683	2.12e-13	5.02e-13	Up
Y013_17465	1542	242	2137	37.2505	447.533	3.58666	3.31e-13	7.49e-13	Up
Y013_17915	2337	1021	8913	103.698	1231.6	3.57008	0	0	Up
Y013_00230	408	38	329	22.1068	260.4	3.55817	6.26e-12	1.2e-11	Up
Y013_09175	1620	85	733	12.4539	146.115	3.55243	0	0	Up
Y013_09740	783	166	1430	50.3208	589.765	3.55091	7.19e-14	1.91e-13	Up
Y013_19805	888	194	1663	51.855	604.761	3.54381	3.89e-13	8.61e-13	Up
Y013_02395	3345	340	2893	24.126	279.291	3.53311	0	0	Up
Y013_13135	597	82	696	32.6018	376.478	3.52954	0	0	Up
Y013_11495	858	357	3011	98.7603	1133.26	3.5204	2.53e-14	7.09e-14	Up
Y013_06425	543	89	749	38.9038	445.438	3.51724	0	0	Up
Y013_07250	888	68	572	18.176	208.012	3.51656	0	0	Up
Y013_24610	1644	626	5200	90.3804	1021.42	3.49843	0	0	Up
Y013_02410	612	81	672	31.4149	354.587	3.49662	0	0	Up
Y013_21195	1938	329	2722	40.2943	453.565	3.49266	0	0	Up
Y013_00095	2211	578	4667	62.0498	681.638	3.45751	0	0	Up
Y013_19795	399	14	113	8.32831	91.4556	3.45698	9.89e-07	1.55e-06	Up
Y013_20690	198	18	145	21.5779	236.487	3.45414	1.41e-07	2.27e-07	Up
Y013_02355	564	127	1022	53.4474	585.163	3.45265	0	0	Up
Y013_09230	261	3	24	2.72824	29.6945	3.44415	0.000110147	0.000156703	Up
Y013_06780	1110	11	88	2.35218	25.6014	3.44415	4.09e-06	6.2e-06	Up
Y013_09120	168	65	518	91.8345	995.693	3.43859	0	0	Up
Y013_13130	897	84	668	22.2274	240.485	3.43554	0	0	Up
Y013_02045	585	92	727	37.3279	401.313	3.4264	0	0	Up
Y013_09210	297	132	1041	105.492	1131.88	3.42351	0	0	Up
Y013_09015	3507	4086	32217	276.544	2966.57	3.42321	0	0	Up
Y013_23390	5478	744	5859	32.2368	345.387	3.42143	0	0	Up
Y013_07760	1641	182	1429	26.3248	281.208	3.41715	0	0	Up
Y013_06230	1245	1044	8175	199.037	2120.43	3.41325	0	0	Up
Y013_18345	1023	374	2909	86.7756	918.275	3.40357	2.29e-13	5.35e-13	Up
Y013_09585	477	967	7508	481.182	5082.89	3.40099	0	0	Up
Y013_08560	798	164	1269	48.7801	513.527	3.39608	1.22e-14	3.44e-14	Up
Y013_24550	1995	716	5518	85.1867	893.189	3.39027	0	0	Up
Y013_09310	606	60	462	23.5007	246.192	3.38901	0	0	Up
Y013_18185	2148	4412	33908	487.532	5097.68	3.38627	1.14e-11	2.15e-11	Up
Y013_13080	1185	66	507	13.2199	138.164	3.3856	0	0	Up
Y013_21625	3654	369	2797	23.9695	247.189	3.36634	0	0	Up
Y013_20645	723	108	818	35.4558	365.359	3.36522	0	0	Up
Y013_08115	465	2	15	1.02089	10.417	3.35104	0.000266406	0.000372026	Up
Y013_18070	645	70	517	25.7597	258.843	3.32889	0	0	Up
Y013_00200	378	86	624	54.0018	533.086	3.30329	0	0	Up
Y013_11480	1821	677	4903	88.243	869.474	3.30059	3.57e-13	7.98e-13	Up
Y013_09470	330	17	122	12.2275	119.385	3.28743	2.3e-07	3.67e-07	Up
Y013_18180	1215	3685	26246	719.885	6975.76	3.27651	0	0	Up
Y013_01450	285	51	363	42.4744	411.307	3.27555	5.66e-14	1.52e-13	Up
Y013_02380	492	38	270	18.3324	177.216	3.27304	6.26e-12	1.2e-11	Up
Y013_08570	282	42	298	35.351	341.249	3.271	1.06e-12	2.19e-12	Up
Y013_21280	633	437	3097	163.862	1579.95	3.26932	4.29e-13	9.44e-13	Up
Y013_13445	243	12	85	11.7213	112.958	3.26858	2.56e-06	3.93e-06	Up
Y013_18660	492	48	339	23.1568	222.505	3.26433	1.78e-13	4.3e-13	Up
Y013_04735	912	98	692	25.5054	245.028	3.26407	0	0	Up
Y013_17940	603	642	4523	252.708	2422.22	3.26079	0	0	Up
Y013_22090	3294	428	3014	30.8405	295.478	3.26015	0	0	Up
Y013_17455	1890	624	4380	78.3654	748.371	3.25547	0	0	Up
Y013_06795	1476	353	2473	56.7662	541.056	3.25267	0	0	Up
Y013_11445	231	2	14	2.05504	19.5714	3.25151	0.000398704	0.000550487	Up
Y013_24620	1449	800	5586	131.046	1244.91	3.2479	0	0	Up
Y013_17460	4953	1084	7544	51.9473	491.856	3.24312	3.6e-13	8.04e-13	Up
Y013_24605	816	188	1306	54.6851	516.842	3.2405	4.4e-14	1.2e-13	Up
Y013_02390	1185	176	1222	35.253	333.01	3.23975	0	0	Up
Y013_18745	1512	266	1845	41.7572	394.048	3.23827	0	0	Up
Y013_18695	858	45	312	12.4488	117.428	3.2377	3.16e-13	7.17e-13	Up
Y013_24615	984	771	5345	185.978	1754.11	3.23754	0	0	Up
Y013_18340	1266	664	4593	124.49	1171.57	3.23433	3.07e-13	6.99e-13	Up
Y013_09580	915	1452	10012	376.658	3533.5	3.22977	3.56e-12	7e-12	Up
Y013_09010	3972	4122	28387	246.32	2307.89	3.22797	4.43e-12	8.62e-12	Up
Y013_24540	1092	178	1215	38.69	359.301	3.21516	0	0	Up
Y013_00845	471	76	517	38.2996	354.466	3.21025	0	0	Up
Y013_06600	408	30	201	17.4527	159.089	3.18831	3.35e-10	5.97e-10	Up
Y013_08020	1752	631	4222	85.4864	778.196	3.18637	0	0	Up
Y013_09435	831	114	758	32.5616	294.559	3.17732	5.84e-14	1.57e-13	Up
Y013_09315	651	93	618	33.9081	306.558	3.17646	0	0	Up
Y013_08585	684	138	917	47.8878	432.93	3.17641	0	0	Up
Y013_16185	213	11	73	12.2579	110.675	3.17455	4.09e-06	6.2e-06	Up
Y013_02740	960	110	722	27.1971	242.868	3.15865	0	0	Up
Y013_19875	351	200	1303	135.246	1198.79	3.14792	0	0	Up
Y013_02400	843	36	234	10.1362	89.6382	3.14459	1.64e-11	3.07e-11	Up
Y013_24450	909	254	1647	66.3241	585.106	3.14109	1.05e-13	2.69e-13	Up
Y013_00940	864	54	350	14.8348	130.815	3.14048	8.3e-14	2.18e-13	Up
Y013_02040	2079	933	6034	106.519	937.25	3.13732	0	0	Up
Y013_08485	546	103	666	44.7761	393.9	3.13703	0	0	Up
Y013_01405	519	162	1046	74.0882	650.832	3.13497	0	0	Up
Y013_08205	1149	319	2059	65.898	578.684	3.13447	0	0	Up
Y013_08565	393	98	631	59.1882	518.491	3.13094	0	0	Up
Y013_03475	1746	811	5212	110.25	963.973	3.12822	0	0	Up
Y013_24530	1422	105	674	17.5263	153.061	3.12651	0	0	Up
Y013_13125	1566	205	1300	31.0716	268.075	3.10897	3.38e-13	7.61e-13	Up
Y013_06030	1107	284	1787	60.8937	521.293	3.09773	0	0	Up
Y013_20050	954	210	1313	52.2483	444.448	3.08856	0	0	Up
Y013_07785	414	89	554	51.026	432.13	3.08216	0	0	Up
Y013_01890	654	66	408	23.9534	201.459	3.07218	0	0	Up
Y013_05845	1047	99	611	22.4435	188.451	3.06982	0	0	Up
Y013_01400	480	84	518	41.5374	348.492	3.06864	0	0	Up
Y013_09235	300	24	148	18.9885	159.311	3.06864	7e-09	1.19e-08	Up
Y013_11745	741	68	419	21.7817	182.6	3.0675	0	0	Up
Y013_00890	192	324	1990	400.54	3347.01	3.06285	0	0	Up
Y013_13215	1371	292	1792	50.553	422.09	3.06168	0	0	Up
Y013_06110	465	110	674	56.1489	468.071	3.0594	0	0	Up
Y013_04730	1188	151	921	30.1691	250.35	3.0528	0	0	Up
Y013_24625	369	166	1011	106.778	884.768	3.05068	7.19e-14	1.91e-13	Up
Y013_24205	5496	457	2775	19.7365	163.05	3.04637	6.81e-13	1.44e-12	Up
Y013_24445	1065	295	1791	65.7467	543.064	3.04613	2.15e-13	5.06e-13	Up
Y013_18065	690	52	315	17.8878	147.423	3.04292	9.33e-14	2.42e-13	Up
Y013_00915	492	63	381	30.3932	250.072	3.04052	0	0	Up
Y013_08675	7248	268	1619	8.77644	72.1329	3.03895	0	0	Up
Y013_19560	1725	363	2191	49.9481	410.165	3.0377	0	0	Up
Y013_13140	483	142	857	69.7819	572.979	3.03756	8.66e-15	2.46e-14	Up
Y013_01510	195	31	187	37.7336	309.679	3.03685	2.02e-10	3.63e-10	Up
Y013_08015	441	125	754	67.278	552.125	3.03679	0	0	Up
Y013_17375	1584	804	4832	120.477	985.091	3.03151	0	0	Up
Y013_15695	246	3	18	2.89459	23.6288	3.02911	0.000163457	0.000229871	Up
Y013_00100	2019	414	2483	48.6705	397.141	3.02853	5.6e-14	1.52e-13	Up
Y013_04645	945	190	1139	47.7225	389.221	3.02785	1.33e-13	3.35e-13	Up
Y013_04715	1200	317	1899	62.7017	511.032	3.02684	1.67e-13	4.1e-13	Up
Y013_15655	1164	353	2106	71.9819	584.265	3.02092	0	0	Up
Y013_01020	591	48	286	19.2777	156.273	3.01906	1.78e-13	4.3e-13	Up
Y013_17365	501	39	231	18.4769	148.895	3.0105	3.9e-12	7.63e-12	Up
Y013_21540	609	155	917	60.411	486.247	3.00881	2.2e-13	5.17e-13	Up
Y013_17170	1242	205	1212	39.1772	315.127	3.00785	3.38e-13	7.61e-13	Up
Y013_15665	1620	540	3185	79.1189	634.891	3.00441	9.17e-13	1.91e-12	Up
Y013_09170	453	19	112	9.95536	79.8408	3.00358	8.57e-08	1.39e-07	Up
Y013_24520	822	215	1264	62.0824	496.57	2.99974	0	0	Up
Y013_05780	1626	125	734	18.247	145.774	2.998	0	0	Up
Y013_07795	1791	315	1840	41.7462	331.762	2.99043	4.24e-13	9.35e-13	Up
Y013_13085	882	104	607	27.9876	222.241	2.98927	0	0	Up
Y013_06235	1434	498	2905	82.4293	654.187	2.98847	4.91e-13	1.06e-12	Up
Y013_24600	564	384	2230	161.605	1276.82	2.98202	2.05e-13	4.87e-13	Up
Y013_04720	516	66	380	30.3596	237.815	2.96961	0	0	Up
Y013_20435	1659	625	3598	89.4201	700.357	2.96942	0	0	Up
Y013_02775	810	86	495	25.2008	197.344	2.96917	0	0	Up
Y013_22795	906	94	540	24.6264	192.473	2.96638	0	0	Up
Y013_06595	672	31	178	10.9495	85.5373	2.96569	2.02e-10	3.63e-10	Up
Y013_17715	471	64	367	32.2523	251.623	2.96379	0	0	Up
Y013_22785	1887	587	3357	73.8359	574.492	2.95989	0	0	Up
Y013_24295	315	98	559	73.8443	573.068	2.95615	0	0	Up
Y013_09420	936	76	433	19.2726	149.388	2.95445	0	0	Up
Y013_05460	1572	120	683	18.1188	140.305	2.953	0	0	Up
Y013_01165	1218	233	1323	45.4057	350.766	2.94956	0	0	Up
Y013_19980	306	38	215	29.4757	226.893	2.94442	6.26e-12	1.2e-11	Up
Y013_02850	2241	465	2630	49.2507	378.982	2.94391	0	0	Up
Y013_02940	867	16	90	4.38029	33.5219	2.93601	3.75e-07	5.97e-07	Up
Y013_00865	615	42	236	16.2097	123.92	2.93448	1.06e-12	2.19e-12	Up
Y013_08685	20880	1301	7303	14.7893	112.947	2.93302	0	0	Up
Y013_08530	567	385	2159	161.168	1229.63	2.93159	4.55e-13	9.92e-13	Up
Y013_18700	381	27	151	16.8206	127.984	2.92767	1.53e-09	2.67e-09	Up
Y013_17555	459	22	123	11.3766	86.5361	2.92724	1.92e-08	3.21e-08	Up
Y013_00205	417	99	553	56.3509	428.247	2.92593	0	0	Up
Y013_00955	972	142	793	34.6756	263.458	2.92558	8.66e-15	2.45e-14	Up
Y013_06220	918	665	3708	171.941	1304.37	2.92337	1.63e-13	4e-13	Up
Y013_04710	1422	184	1025	30.7128	232.771	2.922	1.65e-13	4.05e-13	Up
Y013_06035	1101	75	417	16.1687	122.308	2.91924	0	0	Up
Y013_15650	495	169	938	81.037	611.931	2.91672	0	0	Up
Y013_17415	1938	148	821	18.1263	136.803	2.91594	0	0	Up
Y013_02500	606	50	277	19.5839	147.609	2.91404	9.33e-14	2.41e-13	Up
Y013_05995	1926	245	1355	30.1934	227.189	2.91159	2.74e-13	6.3e-13	Up
Y013_18845	633	134	741	50.2461	378.024	2.91139	0	0	Up
Y013_13700	399	264	1456	157.048	1178.4	2.90755	0	0	Up
Y013_09745	1059	552	3042	123.721	927.616	2.90643	0	0	Up
Y013_09190	441	32	176	17.2232	128.878	2.90358	1.22e-10	2.21e-10	Up
Y013_06500	744	72	396	22.97	171.881	2.90358	0	0	Up
Y013_11490	1347	1002	5483	176.564	1314.48	2.89624	0	0	Up
Y013_18710	477	20	109	9.95207	73.7926	2.89041	5.21e-08	8.54e-08	Up
Y013_04930	2319	276	1504	28.2494	209.436	2.89022	0	0	Up
Y013_09365	870	220	1198	60.0213	444.675	2.8892	2.24e-13	5.24e-13	Up
Y013_18515	1062	51	277	11.3985	84.2287	2.88547	5.66e-14	1.52e-13	Up
Y013_00190	1566	128	694	19.4008	143.111	2.88294	0	0	Up
Y013_21725	1254	130	704	24.6064	181.293	2.88122	0	0	Up
Y013_16570	111	5	27	10.6917	78.5499	2.87711	5.59e-05	8.08e-05	Up
Y013_24525	1653	278	1499	39.9184	292.842	2.875	0	0	Up
Y013_13440	1188	40	215	7.99181	58.4422	2.87042	2.47e-12	4.94e-12	Up
Y013_05140	543	56	301	24.4788	179.008	2.87042	5.95e-14	1.59e-13	Up
Y013_06590	783	29	155	8.79099	63.9256	2.8623	5.56e-10	9.83e-10	Up
Y013_06450	759	80	427	25.0178	181.673	2.86032	0	0	Up
Y013_06485	729	325	1731	105.817	766.786	2.85725	0	0	Up
Y013_21010	909	242	1287	63.1907	457.214	2.85509	3.31e-13	7.47e-13	Up
Y013_06115	960	104	552	25.7137	185.683	2.85224	0	0	Up
Y013_21855	768	96	505	29.6696	212.342	2.83933	0	0	Up
Y013_13210	1254	334	1754	63.2194	451.686	2.83688	1.79e-13	4.31e-13	Up
Y013_00895	1659	219	1149	31.3328	223.655	2.83553	2.13e-13	5.02e-13	Up
Y013_18870	969	160	839	39.192	279.604	2.83475	0	0	Up
Y013_02610	909	130	681	33.9454	241.929	2.8333	0	0	Up
Y013_05465	1032	426	2226	97.9787	696.547	2.82968	2.59e-13	5.99e-13	Up
Y013_12375	510	740	3863	344.4	2446.02	2.82828	0	0	Up
Y013_18305	711	140	725	46.7369	329.286	2.81671	0	0	Up
Y013_21945	1179	139	719	27.9835	196.934	2.81506	0	0	Up
Y013_03470	711	234	1210	78.1174	549.567	2.81458	4.45e-13	9.74e-13	Up
Y013_07490	1476	170	878	27.3378	192.094	2.81284	2.27e-13	5.31e-13	Up
Y013_01455	489	149	769	72.3234	507.835	2.81182	1.24e-13	3.12e-13	Up
Y013_05075	969	94	485	23.0253	161.63	2.8114	0	0	Up
Y013_07525	885	93	479	24.9426	174.782	2.80888	0	0	Up
Y013_18555	204	348	1788	404.903	2830.36	2.80534	0	0	Up
Y013_01435	627	200	1026	75.7119	528.427	2.80311	0	0	Up
Y013_08550	237	49	251	49.0738	342.003	2.80099	8.97e-14	2.34e-13	Up
Y013_03130	1479	175	894	28.0848	195.197	2.79707	2.2e-13	5.17e-13	Up
Y013_08120	309	38	194	29.1895	202.744	2.79614	6.26e-12	1.2e-11	Up
Y013_18475	1188	153	779	30.5687	211.751	2.79224	0	0	Up
Y013_03500	297	44	224	35.164	243.555	2.79208	4.95e-13	1.07e-12	Up
Y013_19960	1668	145	737	20.6335	142.684	2.78976	0	0	Up
Y013_04035	861	87	442	23.9838	165.777	2.78911	0	0	Up
Y013_06225	279	462	2346	393.042	2715.37	2.78839	0	0	Up
Y013_09025	615	26	132	10.0346	69.3112	2.78811	2.55e-09	4.38e-09	Up
Y013_01050	810	65	330	19.0471	131.563	2.78811	0	0	Up
Y013_21475	438	40	203	21.6764	149.667	2.78756	2.47e-12	4.94e-12	Up
Y013_00815	846	98	497	27.4952	189.71	2.78654	0	0	Up
Y013_04700	222	21	106	22.4527	154.191	2.77976	3.16e-08	5.24e-08	Up
Y013_20290	1395	245	1233	41.6863	285.426	2.77547	2.74e-13	6.3e-13	Up
Y013_07725	513	31	156	14.3432	98.2001	2.77536	2.02e-10	3.62e-10	Up
Y013_20035	723	65	327	21.3391	146.054	2.77493	0	0	Up
Y013_16140	1137	330	1659	68.8898	471.184	2.77393	1.72e-13	4.18e-13	Up
Y013_18465	660	40	201	14.3853	98.346	2.77328	2.47e-12	4.95e-12	Up
Y013_05850	1533	119	597	18.425	125.758	2.77092	0	0	Up
Y013_01980	1236	174	871	33.4143	227.564	2.76774	0	0	Up
Y013_02755	807	151	755	44.4125	302.119	2.76608	0	0	Up
Y013_17560	849	54	269	15.0969	102.317	2.76073	8.3e-14	2.18e-13	Up
Y013_09360	1422	429	2137	71.6076	485.299	2.76069	0	0	Up
Y013_18840	1392	107	532	18.2451	123.418	2.75797	0	0	Up
Y013_08040	1041	119	590	27.133	183.023	2.75391	0	0	Up
Y013_02535	984	23	114	5.54797	37.4123	2.75348	1.16e-08	1.95e-08	Up
Y013_00195	441	82	405	44.1344	296.566	2.74838	0	0	Up
Y013_16145	1179	698	3445	140.522	943.583	2.74736	0	0	Up
Y013_00900	2292	307	1506	31.7926	212.185	2.73856	0	0	Up
Y013_02855	1050	72	353	16.2759	108.565	2.73775	0	0	Up
Y013_02950	1026	202	990	46.7311	311.597	2.73723	0	0	Up
Y013_07450	705	148	723	49.8281	331.172	2.73255	0	0	Up
Y013_16500	1185	478	2335	95.7439	636.317	2.73249	6.51e-13	1.38e-12	Up
Y013_09085	714	714	3480	237.357	1573.93	2.72924	2.05e-13	4.87e-13	Up
Y013_18260	990	92	448	22.0574	146.133	2.72795	0	0	Up
Y013_00265	225	46	224	48.5263	321.492	2.72795	2.65e-13	6.1e-13	Up
Y013_05315	1038	104	506	23.7814	157.419	2.72671	0	0	Up
Y013_11985	723	148	720	48.5876	321.587	2.72655	0	0	Up
Y013_06180	471	44	214	22.1735	146.723	2.72619	4.95e-13	1.07e-12	Up
Y013_05755	1155	123	598	25.277	167.195	2.72564	0	0	Up
Y013_04740	1251	294	1428	55.7817	368.617	2.72426	0	0	Up
Y013_20605	705	32	155	10.7736	70.9982	2.72028	1.22e-10	2.2e-10	Up
Y013_06170	1143	197	954	40.9093	269.53	2.71995	0	0	Up
Y013_22760	861	399	1928	109.995	723.117	2.7168	0	0	Up
Y013_00925	615	567	2739	218.831	1438.21	2.71638	0	0	Up
Y013_02945	1098	93	449	20.104	132.053	2.71557	0	0	Up
Y013_20595	1122	366	1761	77.4265	506.84	2.71063	0	0	Up
Y013_16335	405	68	327	39.8525	260.734	2.70984	0	0	Up
Y013_07495	216	31	149	34.0651	222.76	2.70912	2.02e-10	3.63e-10	Up
Y013_02655	945	97	466	24.3636	159.242	2.70843	0	0	Up
Y013_19985	837	141	677	39.9848	261.197	2.70761	0	0	Up
Y013_15895	1623	205	984	29.9804	195.786	2.70719	3.38e-13	7.59e-13	Up
Y013_19585	474	329	1579	164.748	1075.74	2.707	0	0	Up
Y013_06165	738	103	494	33.127	216.16	2.70602	0	0	Up
Y013_21955	1236	148	709	28.4214	185.239	2.70434	0	0	Up
Y013_08025	777	359	1717	109.667	713.599	2.70199	0	0	Up
Y013_08300	669	244	1164	86.5696	561.865	2.69829	2.12e-13	5.01e-13	Up
Y013_05760	1521	158	753	24.6564	159.871	2.69688	0	0	Up
Y013_04650	825	189	900	54.3763	352.284	2.69569	1.47e-13	3.66e-13	Up
Y013_01995	570	75	357	31.2312	202.254	2.69511	0	0	Up
Y013_01395	756	569	2702	178.646	1154.17	2.69168	0	0	Up
Y013_01565	963	34	161	8.3802	53.9889	2.68761	4.44e-11	8.16e-11	Up
Y013_01615	1143	359	1698	74.5504	479.729	2.68593	0	0	Up
Y013_21190	1389	414	1958	70.7456	455.214	2.68583	5.6e-14	1.52e-13	Up
Y013_09375	990	347	1641	83.1947	535.277	2.68572	0	0	Up
Y013_12390	840	121	572	34.1907	219.898	2.68516	0	0	Up
Y013_05750	1569	182	860	27.5328	177.003	2.68455	0	0	Up
Y013_08725	1524	304	1434	47.3468	303.857	2.68205	0	0	Up
Y013_02520	2238	240	1132	25.4538	163.339	2.68192	0	0	Up
Y013_08545	285	91	429	75.7876	486.091	2.68119	0	0	Up
Y013_09295	990	255	1201	61.1374	391.753	2.67982	0	0	Up
Y013_09150	1047	423	1992	95.8949	614.395	2.67964	0	0	Up
Y013_01230	1257	243	1144	45.8852	293.897	2.67921	0	0	Up
Y013_01010	447	242	1139	128.502	822.851	2.67884	3.31e-13	7.48e-13	Up
Y013_09625	858	161	757	44.539	284.914	2.67738	0	0	Up
Y013_17980	927	156	733	39.9435	255.346	2.67642	6e-15	1.71e-14	Up
Y013_18865	1395	768	3600	130.674	833.361	2.67297	0	0	Up
Y013_21845	918	174	814	44.9892	286.343	2.67009	0	0	Up
Y013_02650	798	80	374	23.7952	151.347	2.66912	0	0	Up
Y013_23500	1497	29	135	4.59809	29.1217	2.66299	5.56e-10	9.83e-10	Up
Y013_06410	732	58	268	18.807	118.23	2.65226	5.62e-14	1.52e-13	Up
Y013_22095	3333	302	1392	21.5067	134.868	2.64869	4.79e-13	1.04e-12	Up
Y013_21455	207	119	547	136.451	853.339	2.64473	0	0	Up
Y013_16415	3819	639	2934	39.7148	248.093	2.64313	2.33e-13	5.42e-13	Up
Y013_24515	657	82	376	29.6244	184.811	2.64119	0	0	Up
Y013_05855	1587	223	1022	33.3526	207.959	2.64043	1.24e-13	3.13e-13	Up
Y013_24585	480	62	284	30.6586	191.065	2.6397	0	0	Up
Y013_07915	471	73	334	36.7878	228.997	2.63803	0	0	Up
Y013_21690	639	85	388	31.5733	196.081	2.63467	0	0	Up
Y013_07790	1461	179	817	29.0807	180.583	2.63453	0	0	Up
Y013_06020	1092	52	237	11.3027	70.0859	2.63246	9.33e-14	2.43e-13	Up
Y013_08460	369	263	1195	169.173	1045.79	2.62803	0	0	Up
Y013_08355	480	279	1267	137.964	852.394	2.62723	0	0	Up
Y013_00175	483	469	2124	230.477	1420.08	2.62328	0	0	Up
Y013_21865	1191	223	1008	44.4421	273.309	2.62053	1.24e-13	3.13e-13	Up
Y013_13810	204	4	18	4.65405	28.4936	2.61408	0.000264944	0.000370121	Up
Y013_16005	159	14	63	20.8993	127.952	2.61408	9.89e-07	1.55e-06	Up
Y013_19655	1200	206	926	40.7462	249.192	2.61252	1.07e-13	2.74e-13	Up
Y013_16495	1806	383	1716	50.3365	306.835	2.60779	0	0	Up
Y013_07245	507	73	327	34.1756	208.279	2.60747	0	0	Up
Y013_21745	1014	107	479	25.0465	152.547	2.60657	0	0	Up
Y013_16420	549	36	161	15.5644	94.7018	2.60514	1.64e-11	3.07e-11	Up
Y013_02745	981	127	564	30.7281	185.659	2.59502	0	0	Up
Y013_20020	1056	237	1050	53.2704	321.093	2.59158	4.48e-13	9.78e-13	Up
Y013_00285	1146	139	615	28.7893	173.299	2.58965	0	0	Up
Y013_17795	1149	78	344	16.113	96.6815	2.58501	0	0	Up
Y013_08505	648	210	926	76.9212	461.467	2.58478	0	0	Up
Y013_19610	207	44	194	50.4526	302.647	2.58463	4.95e-13	1.07e-12	Up
Y013_24110	660	10	44	3.59631	21.5285	2.58166	6.48e-06	9.76e-06	Up
Y013_19605	315	31	136	23.3589	139.423	2.57742	2.02e-10	3.62e-10	Up
Y013_15910	519	229	1001	104.73	622.833	2.57217	2.46e-13	5.71e-13	Up
Y013_05405	1158	57	249	11.6834	69.4377	2.57126	1.05e-13	2.69e-13	Up
Y013_05775	1542	223	973	34.3259	203.767	2.56955	1.24e-13	3.14e-13	Up
Y013_09355	1011	299	1303	70.1975	416.196	2.56777	4.77e-13	1.04e-12	Up
Y013_06840	2109	252	1094	28.3613	167.512	2.56227	1.88e-13	4.52e-13	Up
Y013_06175	699	106	460	35.994	212.513	2.56172	0	0	Up
Y013_06055	1011	1425	6182	334.553	1974.62	2.56126	3.98e-12	7.77e-12	Up
Y013_19530	465	51	221	26.0327	153.477	2.55963	5.66e-14	1.52e-13	Up
Y013_06480	1716	1098	4752	151.875	894.26	2.55781	0	0	Up
Y013_20785	2478	218	940	20.8813	122.499	2.55248	0	0	Up
Y013_20685	423	184	793	103.247	605.393	2.55177	1.65e-13	4.05e-13	Up
Y013_00880	729	52	224	16.9308	99.226	2.55107	9.33e-14	2.43e-13	Up
Y013_02415	303	320	1376	250.674	1466.5	2.54849	0	0	Up
Y013_08420	1143	79	339	16.4052	95.7763	2.54551	0	0	Up
Y013_03915	1068	97	416	21.5577	125.784	2.54468	0	0	Up
Y013_21710	945	66	283	16.5773	96.7073	2.54442	0	0	Up
Y013_20295	1824	594	2547	77.2971	450.93	2.54442	0	0	Up
Y013_09020	636	28	120	10.4497	60.9297	2.54369	9.23e-10	1.62e-09	Up
Y013_24545	930	116	497	29.6058	172.575	2.54327	8.46e-14	2.22e-13	Up
Y013_24535	1329	242	1036	43.2207	251.733	2.5421	3.31e-13	7.47e-13	Up
Y013_20900	435	186	794	101.49	589.435	2.53799	4.79e-13	1.04e-12	Up
Y013_03170	1473	223	951	35.9338	208.489	2.53655	1.24e-13	3.13e-13	Up
Y013_01150	1110	256	1090	54.7417	317.109	2.53426	0	0	Up
Y013_01250	1734	225	950	30.7989	176.921	2.52215	0	0	Up
Y013_05380	735	129	544	41.6585	239.01	2.52039	0	0	Up
Y013_04725	930	211	888	53.8519	308.344	2.51747	1.31e-13	3.28e-13	Up
Y013_17230	918	168	707	43.4378	248.703	2.5174	1.73e-14	4.86e-14	Up
Y013_21130	2379	464	1948	46.294	264.423	2.51395	0	0	Up
Y013_16475	546	66	277	28.6915	163.829	2.5135	0	0	Up
Y013_21825	429	51	214	28.2172	161.087	2.51319	5.66e-14	1.52e-13	Up
Y013_08495	444	118	495	63.0813	360.02	2.51279	0	0	Up
Y013_22870	954	133	556	33.0906	188.205	2.50781	0	0	Up
Y013_13165	735	50	209	16.1467	91.8256	2.50766	9.33e-14	2.42e-13	Up
Y013_00255	1371	187	780	32.3747	183.722	2.50459	2.08e-13	4.91e-13	Up
Y013_17595	849	82	341	22.9249	129.703	2.50023	0	0	Up
Y013_04695	651	70	291	25.5222	144.35	2.49974	0	0	Up
Y013_05820	1596	178	739	26.4721	149.526	2.49785	0	0	Up
Y013_16410	2484	185	767	17.6775	99.7123	2.49585	0	0	Up
Y013_18030	1293	305	1264	55.989	315.685	2.49527	5.54e-13	1.18e-12	Up
Y013_00090	1449	188	779	30.7958	173.61	2.49504	4.4e-14	1.2e-13	Up
Y013_01035	2361	150	621	15.0798	84.9377	2.49378	0	0	Up
Y013_09305	819	93	385	26.9526	151.803	2.49371	0	0	Up
Y013_05745	774	44	182	13.4932	75.9338	2.49252	4.95e-13	1.07e-12	Up
Y013_08295	468	155	641	78.6118	442.3	2.49221	2.2e-13	5.16e-13	Up
Y013_08010	336	99	409	69.9355	393.087	2.49075	0	0	Up
Y013_21200	1173	87	358	17.6045	98.5575	2.48502	0	0	Up
Y013_08540	369	258	1057	165.957	925.025	2.47868	0	0	Up
Y013_15810	876	517	2102	140.084	774.878	2.46768	1.89e-13	4.55e-13	Up
Y013_16135	294	32	130	25.8348	142.791	2.46652	1.22e-10	2.21e-10	Up
Y013_04660	984	177	718	42.6953	235.632	2.46439	0	0	Up
Y013_04945	873	87	352	23.6541	130.207	2.46064	0	0	Up
Y013_06570	972	158	639	38.5827	212.295	2.46004	0	0	Up
Y013_18810	885	36	145	9.65519	52.909	2.45414	1.64e-11	3.07e-11	Up
Y013_16505	1233	144	578	27.7205	151.38	2.44915	0	0	Up
Y013_11990	1263	157	629	29.5052	160.824	2.44645	0	0	Up
Y013_18570	735	15	60	4.84402	26.3614	2.44415	6.11e-07	9.63e-07	Up
Y013_23105	3843	763	3048	47.1255	256.123	2.44226	0	0	Up
Y013_17545	762	135	539	42.0514	228.422	2.44148	2.86e-14	7.95e-14	Up
Y013_02845	1866	325	1297	41.3403	224.457	2.44082	0	0	Up
Y013_05310	951	525	2087	131.033	708.674	2.43519	2.24e-13	5.26e-13	Up
Y013_16880	642	58	230	21.4434	115.69	2.43166	5.62e-14	1.52e-13	Up
Y013_02605	762	80	317	24.9193	134.341	2.43056	0	0	Up
Y013_20795	957	609	2413	151.045	814.236	2.43047	1.2e-13	3.06e-13	Up
Y013_20980	822	404	1600	116.657	628.569	2.4298	3.34e-13	7.52e-13	Up
Y013_18075	2295	264	1044	27.3038	146.9	2.42766	0	0	Up
Y013_09640	1077	111	438	24.463	131.33	2.42452	0	0	Up
Y013_07125	1278	109	430	20.244	108.653	2.42416	0	0	Up
Y013_17360	1263	249	981	46.7948	250.825	2.42226	1.14e-13	2.92e-13	Up
Y013_06120	606	32	126	12.5337	67.1433	2.42143	1.22e-10	2.21e-10	Up
Y013_02515	609	84	330	32.7389	174.985	2.41816	0	0	Up
Y013_08610	1056	40	157	8.99079	48.011	2.41684	2.47e-12	4.94e-12	Up
Y013_17805	1146	104	408	21.5402	114.969	2.41614	0	0	Up
Y013_00755	792	362	1419	108.489	578.578	2.41497	8.41e-13	1.76e-12	Up
Y013_17105	1578	91	356	13.6879	72.8531	2.41209	0	0	Up
Y013_21705	528	47	183	21.1283	111.924	2.40526	1.37e-13	3.42e-13	Up
Y013_17790	1233	133	514	25.603	134.619	2.39449	0	0	Up
Y013_00260	474	58	224	29.0437	152.607	2.39353	5.62e-14	1.52e-13	Up
Y013_01885	741	386	1488	123.643	648.469	2.39085	0	0	Up
Y013_06720	1773	293	1126	39.2248	205.085	2.38639	3.87e-13	8.58e-13	Up
Y013_01430	1806	560	2152	73.599	384.795	2.38633	0	0	Up
Y013_18670	1062	213	818	47.6055	248.733	2.3854	1.24e-13	3.14e-13	Up
Y013_00785	420	128	491	72.3373	377.517	2.38373	0	0	Up
Y013_02840	672	42	161	14.8348	77.368	2.38275	1.06e-12	2.19e-12	Up
Y013_04765	2487	171	654	16.3201	84.9194	2.37945	1.97e-13	4.7e-13	Up
Y013_18480	936	175	667	44.3776	230.12	2.37448	2.2e-13	5.17e-13	Up
Y013_00185	1191	130	495	25.908	134.214	2.37307	0	0	Up
Y013_13435	957	55	209	13.6412	70.5244	2.37015	2.82e-14	7.85e-14	Up
Y013_09350	1566	829	3145	125.651	648.535	2.36777	0	0	Up
Y013_09430	954	425	1611	105.741	545.321	2.36657	8.75e-13	1.82e-12	Up
Y013_17585	1905	152	576	18.9387	97.641	2.36615	0	0	Up
Y013_06800	300	149	564	117.887	607.103	2.36454	1.24e-13	3.13e-13	Up
Y013_04770	1071	159	601	35.2378	181.213	2.36249	0	0	Up
Y013_07025	2124	895	3382	100.016	514.19	2.36207	8.91e-13	1.86e-12	Up
Y013_04435	873	112	423	30.4513	156.47	2.36131	0	0	Up
Y013_16680	1485	233	876	37.2418	190.495	2.35475	0	0	Up
Y013_07730	1215	91	342	17.7773	90.8981	2.35421	0	0	Up
Y013_00295	600	180	676	71.207	363.831	2.35318	1.7e-13	4.13e-13	Up
Y013_09590	1263	294	1103	55.2517	282.018	2.3517	0	0	Up
Y013_16070	1074	91	341	20.1112	102.531	2.34999	0	0	Up
Y013_01490	597	39	146	15.5057	78.9739	2.34857	3.9e-12	7.63e-12	Up
Y013_19850	1644	243	909	35.0838	178.553	2.34748	0	0	Up
Y013_07780	894	588	2196	156.114	793.231	2.34514	5.7e-13	1.22e-12	Up
Y013_00370	945	26	97	6.53045	33.147	2.34363	2.55e-09	4.38e-09	Up
Y013_13145	531	376	1402	168.072	852.625	2.34283	1.95e-13	4.68e-13	Up
Y013_00775	1422	256	954	42.7309	216.647	2.342	0	0	Up
Y013_09425	1299	433	1613	79.1189	400.987	2.34146	2.93e-13	6.7e-13	Up
Y013_04920	1695	223	826	31.2275	157.368	2.33325	1.24e-13	3.14e-13	Up
Y013_01225	1527	2940	10875	456.993	2299.83	2.33128	0	0	Up
Y013_07990	1239	228	842	43.6782	219.455	2.32894	3.77e-13	8.42e-13	Up
Y013_16150	627	252	928	95.397	477.953	2.32485	1.88e-13	4.52e-13	Up
Y013_08535	318	250	919	186.601	933.24	2.32229	1.2e-13	3.06e-13	Up
Y013_06915	1158	37	136	7.58394	37.9258	2.32216	1.01e-11	1.91e-11	Up
Y013_24080	1053	46	169	10.3689	51.8278	2.32147	2.65e-13	6.1e-13	Up
Y013_04640	1770	251	922	33.6591	168.214	2.32123	0	0	Up
Y013_19545	801	131	481	38.8186	193.918	2.32062	0	0	Up
Y013_25480	2190	33	121	3.57661	17.8421	2.31862	7.34e-11	1.34e-10	Up
Y013_22755	363	12	44	7.8465	39.1427	2.31862	2.6e-06	3.99e-06	Up
Y013_22725	342	9	33	6.24623	31.1597	2.31862	1.22e-05	1.82e-05	Up
Y013_24590	699	578	2110	196.269	974.788	2.31225	0	0	Up
Y013_24150	873	85	310	23.1103	114.671	2.31089	0	0	Up
Y013_00400	1305	31	113	5.63836	27.9623	2.31013	2.02e-10	3.63e-10	Up
Y013_13045	180	14	51	18.4611	91.4961	2.30922	9.93e-07	1.55e-06	Up
Y013_09760	1290	6181	22479	1137.29	5627.2	2.30682	4.46e-12	8.67e-12	Up
Y013_19620	1509	132	480	20.7628	102.72	2.30665	0	0	Up
Y013_01475	810	161	585	47.1783	233.225	2.30553	0	0	Up
Y013_07595	666	258	937	91.949	454.329	2.30483	0	0	Up
Y013_07370	786	42	152	12.6832	62.449	2.29976	1.06e-12	2.19e-12	Up
Y013_17190	624	2370	8571	901.499	4435.59	2.29873	0	0	Up
Y013_18215	600	113	408	44.7022	219.591	2.2964	2.05e-13	4.88e-13	Up
Y013_20655	1800	199	718	26.2411	128.812	2.29537	0	0	Up
Y013_22845	705	76	274	25.5874	125.507	2.29426	0	0	Up
Y013_20680	1122	836	3003	176.854	864.305	2.28898	1e-12	2.08e-12	Up
Y013_01960	2286	879	3156	91.2671	445.826	2.28831	0	0	Up
Y013_13655	1239	133	477	25.479	124.323	2.28672	0	0	Up
Y013_07230	477	191	685	95.0422	463.743	2.28668	0	0	Up
Y013_04940	453	154	552	80.6908	393.501	2.28589	7.28e-14	1.93e-13	Up
Y013_05765	1491	197	706	31.361	152.909	2.28562	0	0	Up
Y013_23115	1188	117	419	23.376	113.894	2.28459	1.3e-13	3.28e-13	Up
Y013_06430	1059	705	2518	158.014	767.829	2.28074	0	0	Up
Y013_02900	216	35	125	38.4606	186.879	2.28065	2.7e-11	4.98e-11	Up
Y013_02060	1128	121	432	25.4611	123.674	2.28018	0	0	Up
Y013_04705	2985	749	2674	59.5579	289.282	2.28011	0	0	Up
Y013_17175	504	371	1324	174.721	848.325	2.27956	2.58e-13	5.97e-13	Up
Y013_20430	663	69	246	24.7023	119.819	2.27814	0	0	Up
Y013_08230	1575	396	1411	59.6783	289.302	2.2773	0	0	Up
Y013_23095	1794	421	1495	55.7008	269.106	2.27241	2.35e-13	5.47e-13	Up
Y013_21850	669	121	429	42.93	207.079	2.27012	0	0	Up
Y013_01160	1119	57	202	12.0906	58.2943	2.26947	1.05e-13	2.69e-13	Up
Y013_05770	1080	287	1017	63.0754	304.09	2.26935	2.19e-13	5.16e-13	Up
Y013_05045	774	70	248	21.4664	103.47	2.26907	0	0	Up
Y013_07365	3324	417	1476	29.7767	143.394	2.26773	0	0	Up
Y013_09100	426	495	1741	275.802	1319.76	2.25857	2.65e-13	6.1e-13	Up
Y013_06245	813	31	109	9.0505	43.2953	2.25814	2.02e-10	3.63e-10	Up
Y013_04220	777	120	421	36.6574	174.971	2.25494	0	0	Up
Y013_20635	135	10	35	17.582	83.7219	2.25151	8e-06	1.2e-05	Up
Y013_18200	435	146	511	79.6646	379.347	2.25151	0	0	Up
Y013_05595	2109	282	986	31.7376	150.975	2.25004	4.28e-13	9.42e-13	Up
Y013_18615	531	68	237	30.396	144.131	2.24543	0	0	Up
Y013_18310	1254	651	2268	123.221	584.05	2.24484	0	0	Up
Y013_19630	501	50	174	23.6883	112.154	2.24324	9.33e-14	2.43e-13	Up
Y013_17410	1221	210	730	40.823	193.069	2.24166	0	0	Up
Y013_07735	534	37	128	16.4461	77.4058	2.2347	1.01e-11	1.91e-11	Up
Y013_09345	978	168	581	40.7729	191.841	2.23423	1.73e-14	4.87e-14	Up
Y013_09165	1143	73	252	15.1593	71.1966	2.23161	0	0	Up
Y013_02350	1098	149	514	32.2096	151.17	2.23061	1.24e-13	3.13e-13	Up
Y013_00800	264	518	1785	465.723	2183.43	2.22905	0	0	Up
Y013_16025	759	72	248	22.5161	105.515	2.22842	0	0	Up
Y013_08915	2103	1862	6385	210.156	980.452	2.22199	0	0	Up
Y013_18510	858	152	520	42.0492	195.714	2.21859	0	0	Up
Y013_20030	777	123	420	37.5739	174.555	2.21588	0	0	Up
Y013_02760	1077	300	1024	66.1161	307.036	2.21533	1.08e-13	2.77e-13	Up
Y013_20665	492	44	150	21.227	98.4535	2.21354	4.95e-13	1.07e-12	Up
Y013_24440	1155	489	1667	100.491	466.078	2.2135	2.95e-13	6.72e-13	Up
Y013_21950	2979	235	800	18.724	86.721	2.21149	1.6e-13	3.96e-13	Up
Y013_02490	684	229	779	79.4659	367.778	2.21043	2.46e-13	5.71e-13	Up
Y013_06455	1152	571	1941	117.648	544.099	2.20939	0	0	Up
Y013_05050	987	98	333	23.5673	108.951	2.20882	0	0	Up
Y013_07090	999	209	710	49.6572	229.508	2.20847	4.31e-14	1.18e-13	Up
Y013_08240	1134	562	1901	117.632	541.345	2.20227	2.37e-13	5.51e-13	Up
Y013_00885	765	102	345	31.6476	145.634	2.20218	0	0	Up
Y013_16685	1449	307	1038	50.2888	231.331	2.20165	0	0	Up
Y013_24330	783	45	152	13.6412	62.6883	2.20023	3.16e-13	7.17e-13	Up
Y013_01750	1728	323	1089	44.367	203.511	2.19755	5.4e-14	1.47e-13	Up
Y013_09180	597	27	91	10.7347	49.2234	2.19706	1.53e-09	2.67e-09	Up
Y013_13190	441	256	862	137.785	631.209	2.1957	0	0	Up
Y013_09200	633	41	138	15.3738	70.4012	2.19512	1.64e-12	3.33e-12	Up
Y013_13455	1374	6555	22056	1132.37	5183.76	2.19466	1.31e-11	2.46e-11	Up
Y013_06955	1761	1759	5910	237.087	1083.76	2.19255	2.04e-12	4.11e-12	Up
Y013_16480	1095	200	671	43.3528	197.885	2.19047	0	0	Up
Y013_00935	804	517	1734	152.629	696.463	2.19002	1.89e-13	4.55e-13	Up
Y013_06555	669	85	285	30.1574	137.57	2.18958	0	0	Up
Y013_04525	762	64	214	19.9355	90.6909	2.18562	0	0	Up
Y013_04655	231	38	127	39.0457	177.54	2.18491	6.26e-12	1.2e-11	Up
Y013_08500	180	56	187	73.8443	335.486	2.18369	5.95e-14	1.59e-13	Up
Y013_06405	570	63	209	26.2342	118.407	2.17423	0	0	Up
Y013_20515	816	73	242	21.2341	95.7701	2.17319	0	0	Up
Y013_18740	501	317	1050	150.184	676.794	2.17199	1.67e-13	4.09e-13	Up
Y013_07330	2145	286	947	31.6476	142.57	2.1715	0	0	Up
Y013_05785	1833	296	980	38.3293	172.651	2.17134	2.36e-13	5.48e-13	Up
Y013_12155	780	111	367	33.7777	151.941	2.16937	0	0	Up
Y013_04530	324	23	76	16.8494	75.7484	2.16852	1.16e-08	1.95e-08	Up
Y013_09300	1671	201	664	28.551	128.321	2.16814	0	0	Up
Y013_20025	909	161	531	42.0401	188.641	2.1658	0	0	Up
Y013_00480	435	35	115	19.0977	85.3716	2.16036	2.7e-11	4.98e-11	Up
Y013_04795	366	92	302	59.6635	266.459	2.159	0	0	Up
Y013_08985	366	54	177	35.0199	156.17	2.15687	8.3e-14	2.18e-13	Up
Y013_24085	801	62	203	18.3722	81.8405	2.15529	0	0	Up
Y013_21740	795	60	196	17.9137	79.6148	2.15197	0	0	Up
Y013_11465	609	152	496	59.2418	263.008	2.15042	0	0	Up
Y013_02750	750	171	558	54.1173	240.258	2.15042	1.97e-13	4.7e-13	Up
Y013_23145	696	100	326	34.103	151.256	2.14902	0	0	Up
Y013_09340	534	110	358	48.8937	216.494	2.14661	0	0	Up
Y013_16510	573	52	169	21.5402	95.2438	2.14459	9.33e-14	2.42e-13	Up
Y013_08415	606	52	169	20.3672	90.0573	2.14459	9.33e-14	2.43e-13	Up
Y013_02600	114	8	26	16.6566	73.6501	2.14459	7.68e-05	0.000110317	Up
Y013_01835	1374	1367	4441	236.148	1043.76	2.14402	1.45e-12	2.96e-12	Up
Y013_08510	408	177	574	102.971	454.314	2.14145	0	0	Up
Y013_02615	1542	472	1528	72.654	319.995	2.13894	0	0	Up
Y013_24595	249	280	904	266.907	1172.39	2.13505	0	0	Up
Y013_00360	219	22	71	23.8441	104.693	2.13447	1.92e-08	3.21e-08	Up
Y013_20440	159	50	161	74.6405	326.989	2.13121	9.33e-14	2.42e-13	Up
Y013_12380	258	110	354	101.199	443.086	2.1304	0	0	Up
Y013_06605	663	144	463	51.5526	225.513	2.1291	0	0	Up
Y013_07565	2883	2766	8890	227.724	995.777	2.12853	0	0	Up
Y013_21485	795	75	241	22.3921	97.8937	2.12822	0	0	Up
Y013_01895	666	162	520	57.7354	252.135	2.12667	0	0	Up
Y013_02150	876	134	429	36.308	158.146	2.1229	0	0	Up
Y013_06970	474	15	48	7.51129	32.7015	2.12222	6.66e-07	1.05e-06	Up
Y013_17345	351	41	131	27.7254	120.523	2.12002	1.64e-12	3.33e-12	Up
Y013_20660	513	38	121	17.582	76.168	2.11509	6.26e-12	1.2e-11	Up
Y013_08770	1209	300	955	58.8975	255.083	2.11469	1.08e-13	2.77e-13	Up
Y013_12385	600	740	2346	292.74	1262.65	2.10876	0	0	Up
Y013_08450	606	410	1298	160.588	691.683	2.10675	9.69e-13	2.01e-12	Up
Y013_09095	837	1077	3407	305.416	1314.47	2.10564	1.25e-12	2.57e-12	Up
Y013_21445	1128	126	398	26.5133	113.941	2.1035	2.8e-14	7.81e-14	Up
Y013_22065	960	2756	8690	681.412	2923.17	2.10093	0	0	Up
Y013_21735	771	53	167	16.3164	69.9466	2.09994	8.42e-14	2.21e-13	Up
Y013_19645	1254	193	608	36.531	156.571	2.09962	0	0	Up
Y013_09700	147	20	63	32.2934	138.397	2.0995	5.27e-08	8.64e-08	Up
Y013_07240	690	241	759	82.9029	355.22	2.09922	1.69e-13	4.12e-13	Up
Y013_05690	957	144	453	35.7151	152.859	2.09759	0	0	Up
Y013_08680	27369	321	1009	2.78386	11.9052	2.09643	0	0	Up
Y013_18365	633	43	135	16.1238	68.8708	2.0947	7.3e-13	1.54e-12	Up
Y013_02065	1083	117	367	25.6424	109.432	2.09342	1.3e-13	3.27e-13	Up
Y013_12245	693	191	599	65.4187	279.125	2.09314	0	0	Up
Y013_08520	399	274	858	162.997	694.415	2.09095	0	0	Up
Y013_24200	1755	64	200	8.65575	36.8008	2.08801	0	0	Up
Y013_00875	528	90	280	40.4585	171.249	2.08158	0	0	Up
Y013_19445	1221	111	345	21.5779	91.2448	2.08019	0	0	Up
Y013_06985	2082	1313	4079	149.688	632.671	2.0795	5.26e-13	1.13e-12	Up
Y013_08740	1434	66	205	10.9244	46.1646	2.07924	0	0	Up
Y013_09160	702	246	764	83.1763	351.448	2.07907	1.78e-13	4.31e-13	Up
Y013_07095	414	76	236	43.5727	184.084	2.07887	0	0	Up
Y013_05125	534	44	136	19.5575	82.2437	2.07218	4.95e-13	1.07e-12	Up
Y013_00965	288	33	102	27.1971	114.37	2.07218	7.34e-11	1.34e-10	Up
Y013_21915	270	33	102	29.0103	121.995	2.07218	7.34e-11	1.34e-10	Up
Y013_03765	1191	68	210	13.5519	56.9393	2.07093	0	0	Up
Y013_02735	1281	758	2334	140.45	588.378	2.06669	0	0	Up
Y013_06895	543	27	83	11.8023	49.3609	2.0643	1.54e-09	2.67e-09	Up
Y013_15905	243	58	178	56.6531	236.548	2.0619	5.62e-14	1.52e-13	Up
Y013_06320	444	30	92	16.0376	66.9129	2.06082	3.35e-10	5.97e-10	Up
Y013_08660	5841	15	46	0.609545	2.54317	2.06082	7.92e-07	1.24e-06	Up
Y013_19690	1029	246	754	56.7442	236.625	2.06006	1.78e-13	4.3e-13	Up
Y013_21355	450	50	153	26.373	109.795	2.05768	9.33e-14	2.42e-13	Up
Y013_18470	699	50	153	16.9783	70.6837	2.05768	9.33e-14	2.42e-13	Up
Y013_07700	381	54	165	33.6411	139.85	2.05559	8.3e-14	2.18e-13	Up
Y013_11585	579	155	473	63.5411	263.808	2.05372	2.2e-13	5.17e-13	Up
Y013_05270	669	124	378	43.9944	182.461	2.0522	6.68e-14	1.78e-13	Up
Y013_16045	2130	342	1041	38.1108	157.825	2.05005	1.24e-14	3.5e-14	Up
Y013_02090	645	70	213	25.7597	106.641	2.04958	0	0	Up
Y013_06465	354	107	325	71.7434	296.473	2.04698	0	0	Up
Y013_09665	1593	789	2387	117.561	483.884	2.04125	0	0	Up
Y013_05375	843	79	239	22.2434	91.5535	2.04124	0	0	Up
Y013_16075	1455	136	411	22.1859	91.2186	2.03968	4e-15	1.14e-14	Up
Y013_02530	984	56	169	13.5081	55.4621	2.03768	5.95e-14	1.59e-13	Up
Y013_02365	618	1252	3778	480.859	1974.14	2.03754	2.8e-12	5.56e-12	Up
Y013_18675	996	60	181	14.2986	58.6846	2.03711	0	0	Up
Y013_06855	1236	168	506	32.2621	132.202	2.03483	1.73e-14	4.87e-14	Up
Y013_23090	687	84	253	29.0218	118.924	2.03483	0	0	Up
Y013_18655	831	107	322	30.5622	125.129	2.0336	0	0	Up
Y013_18705	543	64	192	27.9758	114.184	2.02911	0	0	Up
Y013_22920	894	154	462	40.887	166.882	2.02911	7.28e-14	1.93e-13	Up
Y013_13665	699	40	120	13.5826	55.4382	2.02911	2.47e-12	4.94e-12	Up
Y013_03175	204	9	27	10.4716	42.7404	2.02911	9.07e-05	0.000129408	Up
Y013_13090	1203	309	925	60.967	248.302	2.026	6.61e-13	1.41e-12	Up
Y013_21460	267	107	320	95.1205	387.029	2.02461	0	0	Up
Y013_22100	1878	103	308	13.018	52.9615	2.02444	0	0	Up
Y013_05960	873	621	1856	168.841	686.544	2.02368	0	0	Up
Y013_04935	453	81	242	42.4413	172.513	2.02317	0	0	Up
Y013_01515	1044	2180	6504	495.63	2011.8	2.02115	1.1e-13	2.81e-13	Up
Y013_06890	1248	91	271	17.3073	70.1228	2.01851	0	0	Up
Y013_08515	540	209	622	91.8659	371.964	2.01756	4.31e-14	1.18e-13	Up
Y013_12360	519	71	211	32.4708	131.286	2.0155	0	0	Up
Y013_09705	1443	493	1461	81.0928	326.956	2.01145	1.84e-13	4.43e-13	Up
Y013_18750	360	144	425	94.9427	381.234	2.00555	0	0	Up
Y013_07475	423	96	283	53.8682	216.048	2.00385	0	0	Up
Y013_16915	819	90	265	26.0832	104.488	2.00215	0	0	Up
Y013_02120	1797	293	862	38.7009	154.904	2.00094	3.87e-13	8.58e-13	Up
Y013_03440	831	107	313	30.5622	121.632	1.9927	0	0	Up
Y013_07470	486	74	216	36.1407	143.523	1.98959	0	0	Up
Y013_02125	1209	205	598	40.2466	159.727	1.98867	3.38e-13	7.58e-13	Up
Y013_20675	510	12	35	5.58487	22.1617	1.98847	1.16e-05	1.74e-05	Up
Y013_05815	648	82	239	30.0359	119.104	1.98747	0	0	Up
Y013_06315	447	23	67	12.213	48.403	1.98668	1.23e-08	2.07e-08	Up
Y013_01000	1569	743	2164	112.4	445.389	1.98642	0	0	Up
Y013_02450	1482	216	629	34.5945	137.059	1.98618	1.54e-13	3.81e-13	Up
Y013_16920	573	147	427	60.8926	240.646	1.98257	0	0	Up
Y013_05890	978	51	148	12.3775	48.8683	1.98118	5.66e-14	1.53e-13	Up
Y013_04950	2160	1434	4157	157.579	621.486	1.97965	0	0	Up
Y013_17445	561	286	829	121.005	477.196	1.97951	0	0	Up
Y013_04925	1044	2227	6447	506.316	1994.17	1.97768	2.03e-13	4.83e-13	Up
Y013_16225	1251	145	419	27.5114	108.159	1.97505	0	0	Up
Y013_07770	663	62	179	22.1963	87.1855	1.97377	0	0	Up
Y013_24560	1080	198	571	43.5154	170.733	1.97214	0	0	Up
Y013_12515	753	60	173	18.9129	74.1918	1.97189	0	0	Up
Y013_06025	750	25	72	7.91189	31.001	1.97022	4.44e-09	7.58e-09	Up
Y013_21995	966	32	92	7.86275	30.755	1.96771	1.22e-10	2.22e-10	Up
Y013_20000	783	135	388	40.9236	160.02	1.96725	2.86e-14	7.96e-14	Up
Y013_00120	1332	118	339	21.0271	82.1865	1.96665	0	0	Up
Y013_08065	1128	238	683	50.0806	195.531	1.96508	6.61e-13	1.41e-12	Up
Y013_01715	2769	534	1532	45.7741	178.665	1.96466	0	0	Up
Y013_18020	264	22	63	19.7797	77.0622	1.962	2.24e-08	3.75e-08	Up
Y013_05840	984	382	1091	92.1446	358.042	1.95816	2.94e-13	6.72e-13	Up
Y013_15685	1641	229	654	33.1229	128.699	1.9581	2.46e-13	5.72e-13	Up
Y013_21520	678	228	651	79.8191	310.067	1.95778	3.77e-13	8.41e-13	Up
Y013_03150	1077	89	254	19.6144	76.1593	1.9571	0	0	Up
Y013_06585	840	60	171	16.9541	65.7388	1.95511	0	0	Up
Y013_11855	1221	93	265	18.0788	70.0866	1.95484	0	0	Up
Y013_09680	792	166	472	49.749	192.452	1.95176	7.19e-14	1.91e-13	Up
Y013_17975	435	43	122	23.4629	90.5681	1.94862	7.3e-13	1.54e-12	Up
Y013_00380	2748	1098	3113	94.8391	365.82	1.94758	0	0	Up
Y013_07150	1806	544	1541	71.4962	275.543	1.94634	0	0	Up
Y013_04430	1137	118	334	24.6333	94.8617	1.94521	0	0	Up
Y013_07210	492	123	348	59.3392	228.412	1.94458	0	0	Up
Y013_19550	1392	1217	3443	207.517	798.735	1.94449	0	0	Up
Y013_00355	243	134	379	130.888	503.66	1.94412	0	0	Up
Y013_21525	1710	234	661	32.4804	124.827	1.94229	4.45e-13	9.73e-13	Up
Y013_17220	1056	308	870	69.2291	266.048	1.94224	0	0	Up
Y013_07030	1002	528	1491	125.074	480.524	1.94182	0	0	Up
Y013_04805	690	348	982	119.71	459.586	1.94079	0	0	Up
Y013_02035	669	576	1625	204.361	784.39	1.94045	5.08e-13	1.09e-12	Up
Y013_24090	390	22	62	13.3894	51.3372	1.93892	2.49e-08	4.15e-08	Up
Y013_00050	324	22	62	16.1168	61.7947	1.93892	2.49e-08	4.15e-08	Up
Y013_17225	774	139	391	42.6261	163.133	1.93624	0	0	Up
Y013_18835	1257	111	312	20.9599	80.1538	1.93514	0	0	Up
Y013_11590	936	195	548	49.4493	189.064	1.93485	4.62e-14	1.26e-13	Up
Y013_24325	651	89	250	32.4497	124.012	1.9342	0	0	Up
Y013_01920	1944	3338	9351	407.56	1553.34	1.93029	0	0	Up
Y013_07350	399	40	112	23.7952	90.6463	1.92958	2.48e-12	4.95e-12	Up
Y013_19065	975	83	232	20.2058	76.8401	1.92709	5.24e-14	1.43e-13	Up
Y013_07905	1515	195	545	30.5509	116.169	1.92693	4.62e-14	1.26e-13	Up
Y013_11940	1020	143	399	33.2765	126.322	1.92453	0	0	Up
Y013_17855	477	19	53	9.45446	35.8808	1.92415	1.72e-07	2.77e-07	Up
Y013_23140	1020	385	1072	89.5905	339.39	1.92153	4.55e-13	9.91e-13	Up
Y013_19685	1602	152	423	22.5207	85.2673	1.92074	0	0	Up
Y013_05945	1080	419	1164	92.0856	348.044	1.91822	0	0	Up
Y013_08720	525	31	86	14.0154	52.8986	1.91622	2.11e-10	3.8e-10	Up
Y013_24575	663	255	707	91.2911	344.358	1.91537	0	0	Up
Y013_18680	555	360	998	153.961	580.687	1.9152	1.43e-13	3.55e-13	Up
Y013_01300	1446	78	216	12.8035	48.2381	1.91364	0	0	Up
Y013_01315	924	82	227	21.0641	79.3339	1.91315	0	0	Up
Y013_00080	360	193	534	127.25	479.009	1.91239	0	0	Up
Y013_05275	1020	253	700	58.8738	221.617	1.91237	0	0	Up
Y013_17430	1968	158	437	19.0561	71.7069	1.91186	0	0	Up
Y013_02115	330	111	307	79.8382	300.42	1.91183	0	0	Up
Y013_01770	1215	190	525	37.1175	139.536	1.91047	1.33e-13	3.34e-13	Up
Y013_18485	516	471	1301	216.657	814.202	1.90997	0	0	Up
Y013_07950	813	126	348	36.7859	138.227	1.90982	2.8e-14	7.81e-14	Up
Y013_15835	990	100	276	23.9754	90.0282	1.90882	0	0	Up
Y013_06945	843	119	328	33.5059	125.647	1.90689	0	0	Up
Y013_19220	594	69	190	27.5717	103.293	1.90548	0	0	Up
Y013_09370	291	64	176	52.2022	195.31	1.90358	0	0	Up
Y013_24075	1044	55	151	12.5044	46.7069	1.9012	2.82e-14	7.86e-14	Up
Y013_01560	714	54	148	17.9514	66.9373	1.89872	8.3e-14	2.18e-13	Up
Y013_21720	483	46	126	22.6054	84.2419	1.89787	2.65e-13	6.11e-13	Up
Y013_07675	1086	102	279	22.2932	82.962	1.89585	0	0	Up
Y013_16365	948	132	361	33.0497	122.971	1.89561	0	0	Up
Y013_08745	684	49	134	17.0036	63.2635	1.89553	8.97e-14	2.34e-13	Up
Y013_07820	282	15	41	12.6254	46.9504	1.89481	3.87e-06	5.89e-06	Up
Y013_00975	3627	292	798	19.109	71.0494	1.89457	0	0	Up
Y013_21105	1623	191	521	27.9329	103.663	1.89186	0	0	Up
Y013_22700	1698	1015	2760	141.883	524.9	1.88734	7.35e-13	1.55e-12	Up
Y013_16670	1905	358	972	44.6056	164.769	1.88515	2.01e-13	4.79e-13	Up
Y013_01390	603	114	309	44.8734	165.48	1.88273	5.84e-14	1.56e-13	Up
Y013_11550	1230	214	580	41.2962	152.275	1.88259	0	0	Up
Y013_00045	675	137	371	48.1746	177.49	1.8814	0	0	Up
Y013_07965	624	66	178	25.105	92.1171	1.87549	0	0	Up
Y013_06215	1314	201	542	36.308	133.201	1.87525	0	0	Up
Y013_21390	1395	191	515	32.4983	119.217	1.87515	0	0	Up
Y013_24175	1158	341	918	69.8952	255.999	1.87287	1.61e-13	3.98e-13	Up
Y013_09240	1146	134	360	27.7538	101.443	1.86992	0	0	Up
Y013_08245	1503	2001	5370	316.002	1153.77	1.86835	4.87e-12	9.42e-12	Up
Y013_16530	375	41	110	25.951	94.7253	1.86796	1.67e-12	3.4e-12	Up
Y013_05055	921	163	436	42.0078	152.873	1.86361	8.93e-14	2.33e-13	Up
Y013_01380	1338	426	1139	75.571	274.899	1.86299	2.59e-13	5.99e-13	Up
Y013_05640	1749	272	726	36.9131	134.045	1.86052	4.05e-13	8.96e-13	Up
Y013_07680	927	105	280	26.8851	97.5401	1.85919	0	0	Up
Y013_00310	807	51	136	15.0002	54.4215	1.85919	5.66e-14	1.52e-13	Up
Y013_22970	930	333	887	84.989	307.996	1.85756	3.14e-13	7.14e-13	Up
Y013_07920	1047	92	245	20.8566	75.5656	1.85723	0	0	Up
Y013_19730	831	93	247	26.5634	95.9844	1.85336	0	0	Up
Y013_01295	1029	241	640	55.5908	200.849	1.85319	1.69e-13	4.13e-13	Up
Y013_18265	780	39	103	11.8678	42.643	1.84525	4.28e-12	8.34e-12	Up
Y013_20540	1434	147	388	24.3316	87.375	1.84439	0	0	Up
Y013_06475	1263	468	1235	87.9517	315.768	1.84408	6.22e-13	1.33e-12	Up
Y013_19775	1029	99	261	22.8361	81.9087	1.8427	0	0	Up
Y013_18690	651	441	1160	160.79	575.416	1.83943	0	0	Up
Y013_00150	789	223	585	67.0856	239.433	1.83555	1.24e-13	3.14e-13	Up
Y013_01505	1146	280	733	57.9929	206.55	1.83254	0	0	Up
Y013_09690	1527	743	1945	115.492	411.325	1.83249	0	0	Up
Y013_06845	1026	75	196	17.3506	61.6898	1.83004	0	0	Up
Y013_21490	1515	124	324	19.4272	69.0617	1.82981	6.68e-14	1.78e-13	Up
Y013_17435	1011	983	2567	230.783	819.935	1.82897	0	0	Up
Y013_02705	1116	18	47	3.82834	13.6	1.82882	1.28e-06	2e-06	Up
Y013_05795	1041	516	1346	117.652	417.541	1.82739	1.68e-13	4.11e-13	Up
Y013_09380	984	365	952	88.0439	312.426	1.82722	4.18e-13	9.23e-13	Up
Y013_06920	978	287	747	69.6538	246.653	1.82421	2.19e-13	5.16e-13	Up
Y013_00155	618	118	307	45.3205	160.419	1.8236	0	0	Up
Y013_07745	684	156	405	54.134	191.207	1.82053	6e-15	1.71e-14	Up
Y013_02660	1584	143	371	21.428	75.6351	1.81956	0	0	Up
Y013_04620	627	113	293	42.7772	150.905	1.81873	2.05e-13	4.87e-13	Up
Y013_21595	1476	463	1200	74.4554	262.543	1.8181	6.9e-13	1.46e-12	Up
Y013_09385	1071	574	1486	127.211	448.058	1.81646	1.16e-13	2.96e-13	Up
Y013_17235	555	1056	2733	451.619	1590.2	1.81603	0	0	Up
Y013_16810	2118	3053	7899	342.139	1204.35	1.81559	0	0	Up
Y013_05410	156	24	62	36.5164	128.343	1.81339	3.38e-08	5.6e-08	Up
Y013_03510	1488	102	263	16.2704	57.0765	1.81065	0	0	Up
Y013_21560	750	96	247	30.3817	106.351	1.80756	0	0	Up
Y013_04030	678	124	319	43.4104	151.938	1.80737	6.68e-14	1.78e-13	Up
Y013_07305	1026	128	329	29.6118	103.551	1.8061	0	0	Up
Y013_09005	492	30	77	14.473	50.5394	1.80405	9.82e-10	1.72e-09	Up
Y013_08340	456	16	41	8.32831	29.0351	1.8017	7.34e-06	1.1e-05	Up
Y013_04760	399	25	64	14.872	51.7979	1.8003	2.31e-08	3.86e-08	Up
Y013_21145	903	674	1725	177.163	616.888	1.79993	0	0	Up
Y013_21365	1611	363	928	53.4826	186.019	1.79831	0	0	Up
Y013_09030	1248	72	184	13.6937	47.6111	1.79779	0	0	Up
Y013_18005	585	67	171	27.1845	94.3941	1.79592	0	0	Up
Y013_07460	1206	317	808	62.3898	216.356	1.79402	1.67e-13	4.1e-13	Up
Y013_03120	1488	206	525	32.8599	113.936	1.79383	1.07e-13	2.74e-13	Up
Y013_02290	1824	212	540	27.5875	95.6035	1.79305	0	0	Up
Y013_24570	924	231	588	59.3392	205.499	1.79208	0	0	Up
Y013_17690	891	129	328	34.3648	118.878	1.79048	0	0	Up
Y013_09045	999	74	188	17.582	60.7711	1.78929	0	0	Up
Y013_00495	420	39	99	22.0403	76.1186	1.78811	7.17e-12	1.37e-11	Up
Y013_00345	1119	804	2034	170.541	586.983	1.7832	0	0	Up
Y013_01865	471	421	1065	212.16	730.186	1.78311	2.35e-13	5.47e-13	Up
Y013_00585	1386	1855	4690	317.674	1092.73	1.78232	2.99e-12	5.93e-12	Up
Y013_05130	639	27	68	10.0292	34.3647	1.77673	1.09e-08	1.83e-08	Up
Y013_08715	549	93	234	40.208	137.641	1.77536	0	0	Up
Y013_00810	1104	177	445	38.0545	130.165	1.77421	0	0	Up
Y013_11635	747	345	867	109.623	374.803	1.77359	7.1e-13	1.5e-12	Up
Y013_21630	618	52	130	19.9718	67.9297	1.76608	9.59e-14	2.47e-13	Up
Y013_06900	1503	162	405	25.5834	87.0163	1.76608	0	0	Up
Y013_07345	1089	198	495	43.1558	146.785	1.76608	0	0	Up
Y013_01045	342	658	1643	456.669	1551.37	1.76433	1.04e-12	2.16e-12	Up
Y013_05470	711	312	779	104.157	353.812	1.76423	8.1e-14	2.14e-13	Up
Y013_13220	387	143	357	87.7055	297.894	1.76406	0	0	Up
Y013_01385	1080	211	526	46.3725	157.278	1.76197	1.31e-13	3.29e-13	Up
Y013_15570	1158	121	301	24.8015	83.9388	1.75891	0	0	Up
Y013_06565	261	384	954	349.215	1180.36	1.75704	2.05e-13	4.86e-13	Up
Y013_09090	435	575	1424	313.747	1057.12	1.75247	0	0	Up
Y013_05965	1128	1256	3109	264.291	890.054	1.75177	1.77e-12	3.6e-12	Up
Y013_16765	1122	133	329	28.1359	94.6908	1.75081	0	0	Up
Y013_00405	1743	64	158	8.71534	29.2728	1.74793	0	0	Up
Y013_01635	3894	492	1213	29.9896	100.593	1.746	0	0	Up
Y013_05925	1044	955	2352	217.122	727.514	1.74447	7.12e-13	1.5e-12	Up
Y013_07605	627	35	86	13.2496	44.2931	1.74113	2.17e-10	3.88e-10	Up
Y013_06625	1107	103	253	22.0847	73.8036	1.74065	0	0	Up
Y013_07695	711	120	294	40.0602	133.531	1.73693	0	0	Up
Y013_15975	1248	49	120	9.3193	31.0507	1.73633	1.47e-13	3.67e-13	Up
Y013_16675	1566	234	573	35.4671	118.159	1.73618	4.45e-13	9.72e-13	Up
Y013_07455	1665	2263	5537	322.606	1073.9	1.73502	9.71e-13	2.02e-12	Up
Y013_22830	2598	2510	6123	229.317	761.079	1.7307	0	0	Up
Y013_00910	567	119	290	49.8156	165.166	1.72924	0	0	Up
Y013_22965	867	560	1362	153.31	507.298	1.72638	0	0	Up
Y013_11670	1131	187	454	39.2447	129.628	1.72381	2.08e-13	4.91e-13	Up
Y013_07720	1191	71	172	14.1497	46.636	1.72067	0	0	Up
Y013_07685	870	69	167	18.8248	61.9872	1.71933	0	0	Up
Y013_24220	297	1470	3545	1174.8	3854.47	1.71412	2.78e-12	5.52e-12	Up
Y013_13835	2370	299	721	29.945	98.2408	1.71401	4.77e-13	1.04e-12	Up
Y013_17485	3309	260	626	18.65	61.0917	1.7118	1.75e-13	4.24e-13	Up
Y013_09755	897	1187	2855	314.094	1027.82	1.71032	0	0	Up
Y013_08455	414	431	1036	247.103	808.098	1.70942	0	0	Up
Y013_20330	1005	137	329	32.3561	105.715	1.70806	0	0	Up
Y013_13170	1029	80	192	18.4534	60.2547	1.70719	0	0	Up
Y013_26120	1098	20	48	4.32344	14.117	1.70719	2.85e-06	4.37e-06	Up
Y013_01910	459	30	72	15.5135	50.6553	1.70719	9.55e-09	1.61e-08	Up
Y013_07235	906	150	360	39.2975	128.315	1.70719	0	0	Up
Y013_20790	285	1230	2951	1024.38	3343.71	1.7067	1.95e-12	3.96e-12	Up
Y013_18490	1290	425	1017	78.1989	254.587	1.70294	8.75e-13	1.83e-12	Up
Y013_15995	1593	145	346	21.605	70.1399	1.69887	0	0	Up
Y013_22790	2019	205	489	24.1001	78.2127	1.69836	3.38e-13	7.6e-13	Up
Y013_17350	1050	783	1867	177	574.196	1.69779	0	0	Up
Y013_19955	1728	827	1971	113.596	368.339	1.69712	1.56e-12	3.18e-12	Up
Y013_20040	2592	221	526	20.2376	65.5323	1.69517	2.66e-15	7.66e-15	Up
Y013_06675	513	98	233	45.343	146.671	1.69363	0	0	Up
Y013_08775	1242	234	556	44.7194	144.563	1.69273	4.45e-13	9.72e-13	Up
Y013_09205	894	169	401	44.8695	144.848	1.69073	0	0	Up
Y013_07670	765	94	223	29.1654	94.1344	1.69046	0	0	Up
Y013_15830	858	237	562	65.5636	211.521	1.68984	4.48e-13	9.79e-13	Up
Y013_09270	1098	195	462	42.1535	135.877	1.68857	4.62e-14	1.26e-13	Up
Y013_06875	786	2303	5454	695.461	2240.77	1.68795	0	0	Up
Y013_05885	786	373	883	112.639	362.78	1.68739	1e-13	2.58e-13	Up
Y013_07645	495	243	575	116.521	375.118	1.68676	0	0	Up
Y013_19855	645	115	272	42.3194	136.18	1.68613	0	0	Up
Y013_01210	567	72	170	30.1405	96.8212	1.68362	0	0	Up
Y013_17755	1080	353	832	77.5805	248.774	1.68107	0	0	Up
Y013_01245	744	129	304	41.1546	131.949	1.68085	0	0	Up
Y013_09035	1356	59	139	10.3275	33.1024	1.68045	7.02e-14	1.87e-13	Up
Y013_16035	1233	119	280	22.9079	73.333	1.67862	0	0	Up
Y013_19695	819	199	468	57.6728	184.53	1.67789	0	0	Up
Y013_02085	825	340	799	97.8198	312.75	1.67681	0	0	Up
Y013_21605	606	60	141	23.5007	75.1366	1.67681	1.33e-15	3.86e-15	Up
Y013_21565	957	143	336	35.4671	113.379	1.6766	0	0	Up
Y013_03285	792	63	148	18.8807	60.345	1.67633	0	0	Up
Y013_21860	933	149	350	37.9059	121.141	1.67619	1.24e-13	3.13e-13	Up
Y013_00770	2661	1003	2355	89.4659	285.793	1.67556	2.9e-13	6.62e-13	Up
Y013_21185	630	23	54	8.66541	27.6795	1.67548	9.47e-07	1.48e-06	Up
Y013_18815	630	285	669	107.376	342.918	1.6752	3.87e-13	8.58e-13	Up
Y013_20280	465	114	267	58.1907	185.423	1.67196	5.84e-14	1.56e-13	Up
Y013_17200	669	1373	3214	487.131	1551.4	1.67119	3.76e-12	7.37e-12	Up
Y013_09735	420	307	718	173.497	552.052	1.6699	0	0	Up
Y013_13155	621	68	159	25.9908	82.6819	1.66957	0	0	Up
Y013_20485	582	980	2291	399.673	1271.18	1.66928	0	0	Up
Y013_19040	588	95	222	38.3485	121.922	1.66871	0	0	Up
Y013_19095	738	188	439	60.4649	192.094	1.66764	4.4e-14	1.2e-13	Up
Y013_15900	456	496	1158	258.178	820.065	1.66738	8.52e-13	1.78e-12	Up
Y013_00105	2577	362	845	33.3423	105.888	1.66711	8.41e-13	1.76e-12	Up
Y013_05895	414	48	112	27.5196	87.362	1.66654	2e-12	4.05e-12	Up
Y013_09415	417	24	56	13.6608	43.3667	1.66654	6.56e-07	1.03e-06	Up
Y013_05320	804	295	688	87.0899	276.336	1.66585	2.15e-13	5.06e-13	Up
Y013_00350	1257	888	2070	167.679	531.79	1.66515	0	0	Up
Y013_19915	1074	458	1067	101.219	320.823	1.66429	7.05e-13	1.49e-12	Up
Y013_20275	423	89	207	49.9403	158.028	1.66191	0	0	Up
Y013_00455	2034	1054	2450	122.996	388.973	1.66106	2.52e-12	5.03e-12	Up
Y013_06445	813	87	202	25.3998	80.2353	1.65942	0	0	Up
Y013_23280	903	107	248	28.1253	88.6888	1.65688	0	0	Up
Y013_18580	1188	202	467	40.3586	126.942	1.65322	0	0	Up
Y013_05900	1209	182	420	35.7311	112.183	1.6506	0	0	Up
Y013_16030	1074	115	265	25.4153	79.6795	1.64851	0	0	Up
Y013_19965	1797	384	884	50.7206	158.858	1.64709	2.05e-13	4.87e-13	Up
Y013_05115	615	53	122	20.4551	64.0604	1.64697	3.86e-13	8.59e-13	Up
Y013_07140	705	174	400	58.5817	183.221	1.64506	0	0	Up
Y013_01340	969	235	540	57.5633	179.959	1.64445	1.6e-13	3.96e-13	Up
Y013_05135	873	55	126	14.9537	46.6081	1.64007	1.75e-13	4.25e-13	Up
Y013_12275	837	179	410	50.7609	158.184	1.63982	0	0	Up
Y013_15640	774	121	277	37.1062	115.57	1.63903	0	0	Up
Y013_01310	663	90	206	32.2204	100.336	1.6388	0	0	Up
Y013_07775	417	52	119	29.5984	92.1543	1.63853	8.12e-13	1.7e-12	Up
Y013_18520	1173	56	128	11.3316	35.2384	1.6368	1.62e-13	3.99e-13	Up
Y013_19225	1680	316	722	44.6457	138.782	1.63623	2.79e-13	6.4e-13	Up
Y013_12365	963	60	137	14.7886	45.9409	1.63529	1.42e-14	4e-14	Up
Y013_06745	1842	1163	2655	149.862	465.457	1.63501	5.3e-13	1.14e-12	Up
Y013_04215	1740	160	365	21.8259	67.7405	1.63398	0	0	Up
Y013_00960	438	146	333	79.1189	245.513	1.63371	0	0	Up
Y013_17280	576	25	57	10.3019	31.9563	1.63319	7.56e-07	1.19e-06	Up
Y013_24100	1935	118	269	14.4745	44.8927	1.63297	0	0	Up
Y013_23255	2526	809	1844	76.0181	235.74	1.63278	6.66e-13	1.41e-12	Up
Y013_04025	3570	1259	2856	83.7065	258.342	1.62587	8.09e-13	1.7e-12	Up
Y013_02725	549	82	186	35.4522	109.407	1.62576	0	0	Up
Y013_21910	570	281	635	117.013	359.752	1.62034	0	0	Up
Y013_23355	399	289	653	171.92	528.5	1.62017	0	0	Up
Y013_07875	801	116	262	34.3738	105.627	1.61959	8.46e-14	2.21e-13	Up
Y013_04050	864	254	572	69.7785	213.79	1.61534	1.05e-13	2.69e-13	Up
Y013_07825	1152	16	36	3.29662	10.0915	1.61408	9.96e-05	0.00014197	Up
Y013_21100	663	77	173	27.5663	84.2631	1.61199	0	0	Up
Y013_22975	522	191	429	86.8489	265.394	1.61156	0	0	Up
Y013_18860	477	273	613	135.846	414.999	1.61114	0	0	Up
Y013_06040	1512	752	1682	118.05	359.235	1.60553	1.86e-12	3.79e-12	Up
Y013_18505	750	575	1286	181.974	553.713	1.60541	0	0	Up
Y013_19990	465	64	143	32.6685	99.3088	1.60402	0	0	Up
Y013_07085	1185	312	696	62.4939	189.669	1.60169	8.1e-14	2.14e-13	Up
Y013_08620	882	22	49	5.92046	17.9404	1.59943	6.32e-06	9.52e-06	Up
Y013_17450	960	498	1109	123.129	373.048	1.59919	4.91e-13	1.06e-12	Up
Y013_06650	957	89	198	22.0739	66.8125	1.59778	0	0	Up
Y013_03590	411	123	273	71.0338	214.499	1.59439	0	0	Up
Y013_22045	1458	160	355	26.0474	78.6277	1.5939	0	0	Up
Y013_07805	441	28	62	15.0703	45.4002	1.59099	4.13e-07	6.55e-07	Up
Y013_08360	444	1461	3234	781.032	2352.13	1.59052	2e-12	4.05e-12	Up
Y013_04135	2757	383	846	32.9734	99.092	1.58747	0	0	Up
Y013_13295	867	197	434	53.9323	161.65	1.58365	0	0	Up
Y013_02675	1254	2548	5612	482.285	1445.19	1.5833	0	0	Up
Y013_07145	858	623	1372	172.346	516.383	1.58313	0	0	Up
Y013_23080	828	60	132	17.1998	51.4812	1.58166	1.76e-13	4.26e-13	Up
Y013_00110	2028	232	510	27.1532	81.2095	1.58052	5.38e-13	1.15e-12	Up
Y013_19945	1500	3805	8364	602.095	1800.64	1.58045	0	0	Up
Y013_18720	936	662	1452	167.874	500.951	1.57729	2.25e-13	5.27e-13	Up
Y013_16400	1455	226	494	36.8678	109.64	1.57234	7.11e-15	2.02e-14	Up
Y013_04015	1146	167	365	34.5886	102.852	1.5722	3.62e-14	1e-13	Up
Y013_18350	579	44	96	18.0375	53.5424	1.56968	4.28e-10	7.6e-10	Up
Y013_20780	1134	45	98	9.41892	27.9073	1.56701	2.97e-10	5.31e-10	Up
Y013_12015	651	194	422	70.733	209.332	1.56534	3.89e-13	8.6e-13	Up
Y013_11750	1173	121	263	24.4844	72.404	1.56421	0	0	Up
Y013_17875	798	98	213	29.1491	86.1949	1.56415	0	0	Up
Y013_02445	921	254	552	65.46	193.546	1.56399	1.05e-13	2.69e-13	Up
Y013_24435	1533	1311	2849	202.984	600.143	1.56394	4.44e-12	8.65e-12	Up
Y013_11450	2121	423	919	47.3371	139.92	1.56356	0	0	Up
Y013_00365	1305	266	577	48.3808	142.781	1.5613	0	0	Up
Y013_20475	2280	136	295	14.1581	41.7823	1.56126	4e-15	1.14e-14	Up
Y013_16055	909	103	223	26.8952	79.222	1.55855	0	0	Up
Y013_05005	1218	333	720	64.8931	190.893	1.55663	3.14e-13	7.13e-13	Up
Y013_06310	1854	192	415	24.5806	72.2842	1.55616	0	0	Up
Y013_18925	1107	93	201	19.9405	58.6345	1.55605	0	0	Up
Y013_24640	1281	156	337	28.9053	84.9543	1.55535	6e-15	1.71e-14	Up
Y013_01930	1254	88	190	16.6566	48.9284	1.55458	0	0	Up
Y013_17180	699	107	231	36.3336	106.718	1.55443	0	0	Up
Y013_16535	555	90	194	38.4903	112.879	1.55221	0	0	Up
Y013_06770	1029	93	200	21.4521	62.7653	1.54885	0	0	Up
Y013_07300	606	100	215	39.1678	114.57	1.54849	0	0	Up
Y013_00235	801	187	402	55.4129	162.068	1.54831	2.08e-13	4.91e-13	Up
Y013_00780	411	41	88	23.6779	69.1426	1.54603	3.42e-09	5.86e-09	Up
Y013_16540	813	96	206	28.0274	81.8241	1.54569	0	0	Up
Y013_09330	489	117	251	56.7909	165.756	1.54533	1.3e-13	3.28e-13	Up
Y013_19940	855	263	563	73.0115	212.641	1.54222	0	0	Up
Y013_23120	795	184	393	54.9354	159.636	1.53898	1.65e-13	4.06e-13	Up
Y013_01950	1359	291	621	50.8247	147.563	1.53773	9.99e-15	2.82e-14	Up
Y013_18455	273	30	64	26.0832	75.7046	1.53726	5.28e-07	8.35e-07	Up
Y013_20495	243	77	164	75.2118	217.943	1.53492	0	0	Up
Y013_01880	375	876	1865	554.465	1606.03	1.53433	1.43e-12	2.93e-12	Up
Y013_01305	939	143	304	36.147	104.547	1.53221	0	0	Up
Y013_05610	513	221	469	102.253	295.23	1.52969	2.66e-15	7.67e-15	Up
Y013_18300	252	33	70	31.0824	89.702	1.52904	1.73e-07	2.78e-07	Up
Y013_06850	1080	293	620	64.394	185.384	1.52552	3.87e-13	8.59e-13	Up
Y013_11760	474	63	133	31.5474	90.6104	1.52215	6.61e-13	1.4e-12	Up
Y013_01265	498	27	57	12.8687	36.9616	1.52215	2.63e-06	4.03e-06	Up
Y013_11520	174	73	154	99.5807	285.809	1.52111	0	0	Up
Y013_07715	681	28	59	9.75916	27.9776	1.51944	1.81e-06	2.81e-06	Up
Y013_23065	1194	457	960	90.8476	259.64	1.51499	6.81e-13	1.44e-12	Up
Y013_01875	819	171	359	49.558	141.552	1.51414	1.97e-13	4.71e-13	Up
Y013_00905	3402	2671	5606	186.355	532.137	1.51374	0	0	Up
Y013_09675	960	750	1574	185.435	529.466	1.51363	0	0	Up
Y013_05870	2043	710	1490	82.4882	235.517	1.51357	1.22e-13	3.11e-13	Up
Y013_01135	939	389	816	98.3299	280.627	1.51295	0	0	Up
Y013_02495	1020	135	283	31.4149	89.5965	1.51199	2.86e-14	7.97e-14	Up
Y013_08290	1077	1092	2288	240.663	686.033	1.51127	0	0	Up
Y013_21555	1293	378	792	69.3897	197.802	1.51127	3.64e-13	8.14e-13	Up
Y013_05935	1749	118	247	16.0138	45.6049	1.50988	0	0	Up
Y013_22840	1089	786	1645	171.315	487.801	1.50964	0	0	Up
Y013_17390	813	297	620	86.7097	246.267	1.50596	2.54e-13	5.87e-13	Up
Y013_06885	1551	202	420	30.913	87.4465	1.50019	0	0	Up
Y013_17960	1239	115	239	22.0307	62.2919	1.49953	0	0	Up
Y013_00745	1191	128	266	25.5094	72.1231	1.49943	0	0	Up
Y013_06865	831	27	56	7.71195	21.7616	1.49662	4.27e-06	6.46e-06	Up
Y013_06380	558	99	205	42.1117	118.638	1.49428	0	0	Up
Y013_11640	693	759	1570	259.962	731.596	1.49275	6.42e-13	1.37e-12	Up
Y013_02550	786	637	1316	192.362	540.677	1.49095	0	0	Up
Y013_09660	627	788	1622	298.305	835.388	1.48566	0	0	Up
Y013_05615	210	121	249	136.763	382.9	1.48529	0	0	Up
Y013_17965	1260	203	417	38.2408	106.874	1.48272	4.06e-14	1.12e-13	Up
Y013_04910	159	38	78	56.7268	158.417	1.48163	7.09e-08	1.16e-07	Up
Y013_15635	762	134	275	41.7399	116.542	1.48135	0	0	Up
Y013_00420	657	100	205	36.1274	100.761	1.47978	0	0	Up
Y013_00555	1107	192	393	41.1676	114.644	1.47758	0	0	Up
Y013_06545	933	193	395	49.0995	136.716	1.4774	0	0	Up
Y013_03165	381	22	45	13.7056	38.141	1.47657	4.54e-05	6.59e-05	Up
Y013_06050	780	346	707	105.289	292.705	1.47509	7.35e-14	1.94e-13	Up
Y013_08690	354	96	196	64.3679	178.796	1.4739	0	0	Up
Y013_07925	1515	201	410	31.4909	87.3929	1.47258	0	0	Up
Y013_22005	810	153	312	44.8341	124.387	1.47217	0	0	Up
Y013_09410	666	110	224	39.2031	108.612	1.47015	0	0	Up
Y013_09040	1251	108	219	20.4912	56.5316	1.46405	0	0	Up
Y013_01580	1041	436	884	99.4117	274.225	1.46387	5.42e-14	1.47e-13	Up
Y013_00485	696	73	148	24.8952	68.6685	1.46378	4.17e-14	1.15e-13	Up
Y013_02965	834	76	154	21.6296	59.6293	1.46301	3.02e-14	8.37e-14	Up
Y013_12395	1152	201	407	41.4138	114.09	1.46199	0	0	Up
Y013_01420	756	85	172	26.6869	73.4702	1.46103	0	0	Up
Y013_07520	1269	217	439	40.5882	111.714	1.46068	1.53e-13	3.81e-13	Up
Y013_21375	801	144	291	42.6709	117.318	1.4591	0	0	Up
Y013_03785	657	48	97	17.3411	47.6772	1.4591	2.81e-09	4.83e-09	Up
Y013_19890	2280	2152	4346	224.031	615.545	1.45816	0	0	Up
Y013_17725	744	463	931	147.71	404.093	1.45192	6.9e-13	1.46e-12	Up
Y013_16280	1443	203	408	33.3911	91.3059	1.45124	4.06e-14	1.12e-13	Up
Y013_07120	1782	310	623	41.291	112.898	1.45112	1.41e-13	3.52e-13	Up
Y013_04020	900	767	1536	202.281	551.129	1.44603	0	0	Up
Y013_09335	162	20	40	29.3033	79.7351	1.44415	0.000157001	0.000221367	Up
Y013_03780	252	22	44	20.7216	56.3841	1.44415	7.33e-05	0.000105416	Up
Y013_06385	426	64	128	35.6592	97.0298	1.44415	1.24e-11	2.33e-11	Up
Y013_02525	915	182	364	47.2119	128.465	1.44415	0	0	Up
Y013_21270	177	43	86	57.6629	156.903	1.44415	2.84e-08	4.72e-08	Up
Y013_00180	375	1281	2558	810.811	2202.79	1.4419	2.1e-12	4.23e-12	Up
Y013_07465	801	465	928	137.791	374.128	1.44105	0	0	Up
Y013_07480	939	199	397	50.3024	136.531	1.44052	0	0	Up
Y013_20210	1533	953	1898	147.554	399.815	1.43808	0	0	Up
Y013_11455	708	222	442	74.4254	201.602	1.43764	0	0	Up
Y013_02590	789	106	211	31.8882	86.3595	1.43733	0	0	Up
Y013_06335	246	201	400	193.938	525.085	1.43696	0	0	Up
Y013_04060	876	91	181	24.6569	66.7236	1.4362	0	0	Up
Y013_01965	948	358	712	89.6347	242.536	1.43607	2.01e-13	4.8e-13	Up
Y013_09155	1272	404	803	75.3869	203.861	1.4352	3.34e-13	7.52e-13	Up
Y013_00060	1056	148	294	33.2659	89.9059	1.43437	0	0	Up
Y013_01665	765	144	286	44.6789	120.728	1.4341	0	0	Up
Y013_12405	762	60	119	18.6895	50.4309	1.43208	8.57e-11	1.56e-10	Up
Y013_09655	255	413	819	384.425	1037.17	1.43187	3.23e-13	7.31e-13	Up
Y013_20995	2214	259	513	27.7667	74.8246	1.43016	0	0	Up
Y013_21305	912	347	687	90.3101	243.258	1.42953	0	0	Up
Y013_22815	1506	139	275	21.9074	58.9675	1.4285	0	0	Up
Y013_13715	480	45	89	22.2522	59.8761	1.42803	2.16e-08	3.61e-08	Up
Y013_06100	1551	40	79	6.12139	16.4483	1.426	1.38e-07	2.22e-07	Up
Y013_05085	2724	1016	2006	88.5295	237.809	1.42557	0	0	Up
Y013_09440	690	113	223	38.8715	104.366	1.42487	2.05e-13	4.87e-13	Up
Y013_21515	1041	185	365	42.1816	113.226	1.42452	0	0	Up
Y013_21935	900	127	250	33.4937	89.702	1.42125	0	0	Up
Y013_21115	1638	724	1425	104.912	280.935	1.42105	0	0	Up
Y013_05980	1011	87	171	20.4254	54.6198	1.41906	0	0	Up
Y013_07205	750	372	731	117.729	314.746	1.41872	1.69e-13	4.12e-13	Up
Y013_18015	1098	142	279	30.6964	82.0553	1.41853	8.66e-15	2.45e-14	Up
Y013_07505	615	470	922	181.395	484.128	1.41626	1.17e-12	2.4e-12	Up
Y013_11935	1485	90	176	14.3853	38.2729	1.41173	0	0	Up
Y013_04775	813	67	131	19.5608	52.0338	1.41149	1.62e-11	3.03e-11	Up
Y013_09195	987	44	86	10.5813	28.1375	1.41099	4.94e-08	8.12e-08	Up
Y013_08780	294	86	168	69.4309	184.53	1.4102	0	0	Up
Y013_16740	207	41	80	47.0127	124.803	1.40853	1.5e-07	2.42e-07	Up
Y013_05790	849	277	540	77.4415	205.395	1.40723	0	0	Up
Y013_17905	465	59	115	30.1162	79.8637	1.407	3.09e-10	5.52e-10	Up
Y013_08910	1191	2958	5760	589.506	1561.76	1.4056	0	0	Up
Y013_13830	1020	56	109	13.0314	34.5089	1.40498	9.3e-10	1.63e-09	Up
Y013_18830	564	72	140	30.3009	80.1593	1.40351	4.02e-12	7.83e-12	Up
Y013_18255	1278	133	258	24.7014	65.1919	1.4001	0	0	Up
Y013_21380	1572	132	256	19.9307	52.5887	1.39976	0	0	Up
Y013_01120	825	616	1194	177.226	467.364	1.39895	0	0	Up
Y013_06940	2163	218	422	23.9222	63.0029	1.39707	0	0	Up
Y013_01850	684	212	410	73.5667	193.568	1.39571	0	0	Up
Y013_07360	3342	593	1146	42.1163	110.735	1.39466	8.93e-13	1.86e-12	Up
Y013_07435	945	184	355	46.2155	121.311	1.39227	1.65e-13	4.06e-13	Up
Y013_11680	381	503	970	313.361	822.151	1.39158	2.79e-13	6.39e-13	Up
Y013_02270	1611	204	393	30.0564	78.7774	1.39011	2.6e-14	7.27e-14	Up
Y013_23510	1305	53	102	9.63978	25.2403	1.38866	4.41e-09	7.53e-09	Up
Y013_24115	483	26	50	12.777	33.4293	1.38757	4.1e-05	5.97e-05	Up
Y013_13530	282	26	50	21.884	57.2566	1.38757	4.1e-05	5.97e-05	Up
Y013_16745	963	63	121	15.528	40.5755	1.38574	1.75e-10	3.16e-10	Up
Y013_05720	291	123	236	100.326	261.893	1.38428	0	0	Up
Y013_01670	2505	774	1484	73.339	191.307	1.38324	0	0	Up
Y013_13805	1284	156	299	28.8377	75.1988	1.38275	6e-15	1.71e-14	Up
Y013_08980	333	35	67	24.9474	64.9734	1.38096	2.21e-06	3.4e-06	Up
Y013_16665	663	233	446	83.415	217.233	1.38087	0	0	Up
Y013_00135	1095	185	354	40.1014	104.398	1.38038	0	0	Up
Y013_22880	804	66	126	19.4845	50.608	1.37704	9.09e-11	1.65e-10	Up
Y013_12280	1098	140	267	30.2641	78.526	1.37557	0	0	Up
Y013_08190	789	115	219	34.5957	89.6338	1.37345	0	0	Up
Y013_17370	1182	517	984	103.818	268.833	1.37265	1.89e-13	4.55e-13	Up
Y013_06870	957	1826	3475	452.888	1172.59	1.37248	0	0	Up
Y013_07900	1731	1659	3156	227.484	588.769	1.37194	3.76e-12	7.37e-12	Up
Y013_18550	2349	243	462	24.5541	63.5132	1.37109	0	0	Up
Y013_05150	540	60	114	26.373	68.1735	1.37015	8.23e-10	1.45e-09	Up
Y013_23110	780	100	190	30.4304	78.6618	1.37015	0	0	Up
Y013_01460	795	473	898	141.22	364.766	1.36903	1.51e-13	3.74e-13	Up
Y013_04990	660	59	112	21.2183	54.7998	1.36886	1.19e-09	2.08e-09	Up
Y013_08350	1341	167	317	29.559	76.337	1.36879	3.62e-14	1e-13	Up
Y013_07510	498	58	110	27.644	71.3293	1.36753	1.72e-09	2.97e-09	Up
Y013_04510	738	1041	1974	334.808	863.765	1.3673	1.97e-12	3.98e-12	Up
Y013_04625	1755	1103	2091	149.176	384.753	1.36691	0	0	Up
Y013_15915	288	276	523	227.467	586.427	1.36629	0	0	Up
Y013_17260	687	47	89	16.2384	41.8348	1.3653	6.33e-08	1.03e-07	Up
Y013_08055	1218	2167	4095	422.292	1085.7	1.36232	0	0	Up
Y013_08470	366	1273	2405	825.561	2121.97	1.36196	4.78e-12	9.27e-12	Up
Y013_06935	831	134	253	38.2741	98.316	1.36106	0	0	Up
Y013_17355	393	124	234	74.8912	192.277	1.36032	6.68e-14	1.78e-13	Up
Y013_05265	1032	217	409	49.9093	127.982	1.35856	1.53e-13	3.81e-13	Up
Y013_18640	531	33	62	14.751	37.7053	1.35395	7.33e-06	1.1e-05	Up
Y013_20045	1143	328	616	68.1129	174.036	1.35339	5.53e-14	1.5e-13	Up
Y013_17840	1347	221	415	38.9427	99.4913	1.35322	2.66e-15	7.67e-15	Up
Y013_08615	867	65	122	17.7949	45.4408	1.35252	3.19e-10	5.7e-10	Up
Y013_08920	471	576	1081	290.271	741.156	1.35238	5.08e-13	1.09e-12	Up
Y013_01870	897	820	1538	216.982	553.693	1.35151	0	0	Up
Y013_06610	1446	390	730	64.0174	163.027	1.34857	0	0	Up
Y013_02455	417	39	73	22.1988	56.5316	1.34857	1.23e-06	1.91e-06	Up
Y013_19815	693	85	159	29.113	74.0916	1.34764	7.14e-13	1.51e-12	Up
Y013_16295	672	138	258	48.7429	123.981	1.34686	0	0	Up
Y013_06300	747	46	86	14.6163	37.1777	1.34686	1.43e-07	2.31e-07	Up
Y013_24425	771	107	200	32.9406	83.7684	1.34654	0	0	Up
Y013_04665	558	302	564	128.462	326.4	1.3453	4.79e-13	1.04e-12	Up
Y013_19370	474	82	153	41.0617	104.236	1.34399	2.32e-12	4.66e-12	Up
Y013_11525	4287	341	636	18.88	47.908	1.34341	1.61e-13	3.98e-13	Up
Y013_06980	1002	354	660	83.8566	212.707	1.34287	0	0	Up
Y013_08785	96	22	41	54.3943	137.917	1.34227	0.000295612	0.000412355	Up
Y013_24020	354	49	91	32.8545	83.0124	1.33724	7.34e-08	1.2e-07	Up
Y013_12710	516	21	39	9.65987	24.4073	1.33724	0.000432978	0.000596505	Up
Y013_18425	1131	832	1545	174.607	441.134	1.3371	0	0	Up
Y013_05915	1170	97	180	19.6783	49.6811	1.33609	5.77e-15	1.65e-14	Up
Y013_09055	1374	138	256	23.8393	60.167	1.33563	0	0	Up
Y013_19970	663	388	719	138.906	350.203	1.33409	5.41e-13	1.16e-12	Up
Y013_00315	1332	216	400	38.4903	96.9752	1.33312	1.54e-13	3.8e-13	Up
Y013_02890	369	565	1046	363.432	915.398	1.33271	2.53e-13	5.86e-13	Up
Y013_02110	1197	347	642	68.8077	173.199	1.33179	0	0	Up
Y013_01285	291	73	135	59.5431	149.812	1.33114	6.35e-11	1.16e-10	Up
Y013_13430	960	39	72	9.64262	24.2195	1.32868	1.91e-06	2.96e-06	Up
Y013_00250	762	227	419	70.7086	177.568	1.32841	0	0	Up
Y013_17385	816	406	749	118.097	296.412	1.32764	0	0	Up
Y013_17565	444	51	94	27.264	68.3675	1.32632	5.45e-08	8.92e-08	Up
Y013_00855	2133	396	729	44.0662	110.368	1.32457	0	0	Up
Y013_24040	1221	199	366	38.6847	96.7989	1.32323	0	0	Up
Y013_11470	1836	24838	45668	3211.04	8032.38	1.32279	0	0	Up
Y013_01985	1560	352	647	53.5574	133.932	1.32234	3.8e-13	8.46e-13	Up
Y013_13200	1206	4367	8022	859.483	2148.03	1.32147	6.06e-12	1.17e-11	Up
Y013_16460	1233	541	993	104.144	260.07	1.32032	0	0	Up
Y013_24105	741	30	55	9.60959	23.969	1.31862	3.52e-05	5.14e-05	Up
Y013_06400	1410	402	736	67.6719	168.563	1.31666	3.97e-14	1.1e-13	Up
Y013_18100	1599	64	117	9.50021	23.6288	1.31452	1.71e-09	2.96e-09	Up
Y013_12400	1518	215	393	33.6177	83.6037	1.31434	0	0	Up
Y013_04535	864	69	126	18.9556	47.0936	1.31291	4.23e-10	7.51e-10	Up
Y013_16735	348	85	155	57.9751	143.833	1.31089	4.45e-12	8.65e-12	Up
Y013_07880	765	66	120	20.4778	50.6553	1.30665	1.26e-09	2.21e-09	Up
Y013_20245	735	33	60	10.6568	26.3614	1.30665	1.78e-05	2.64e-05	Up
Y013_18730	438	332	603	179.914	444.578	1.30513	0	0	Up
Y013_06305	288	38	69	31.3179	77.368	1.30475	4.29e-06	6.49e-06	Up
Y013_05955	615	1517	2754	585.48	1446.08	1.30446	7.27e-12	1.39e-11	Up
Y013_01630	471	117	212	58.9612	145.352	1.30171	1.31e-13	3.29e-13	Up
Y013_00375	912	191	346	49.7096	122.514	1.30135	0	0	Up
Y013_23000	441	90	163	48.4402	119.359	1.30103	1.54e-12	3.15e-12	Up
Y013_19360	915	111	201	28.7941	70.9381	1.30079	0	0	Up
Y013_18910	885	79	143	21.1878	52.1792	1.30024	4e-11	7.35e-11	Up
Y013_09630	1020	1587	2861	369.299	905.779	1.29437	5.69e-12	1.1e-11	Up
Y013_02635	966	242	436	59.462	145.752	1.29347	3.31e-13	7.48e-13	Up
Y013_21310	1254	285	513	53.9447	132.107	1.29215	3.87e-13	8.58e-13	Up
Y013_05835	1218	115	207	22.4105	54.8817	1.29215	0	0	Up
Y013_08990	456	70	126	36.4363	89.2299	1.29215	6.92e-10	1.22e-09	Up
Y013_11820	1020	89	160	20.7105	50.6553	1.29035	3.75e-12	7.37e-12	Up
Y013_05510	1014	84	151	19.6627	48.0888	1.29024	1.52e-11	2.85e-11	Up
Y013_20240	435	73	131	39.8323	97.2494	1.28775	3.55e-10	6.33e-10	Up
Y013_09475	555	164	294	70.1379	171.064	1.28627	1.22e-14	3.45e-14	Up
Y013_02430	2019	255	457	29.9782	73.0945	1.28585	0	0	Up
Y013_08210	687	582	1041	201.08	489.327	1.28303	0	0	Up
Y013_08430	1002	137	245	32.453	78.9593	1.28276	0	0	Up
Y013_24305	657	414	739	149.567	363.232	1.2801	5.6e-14	1.51e-13	Up
Y013_18390	834	172	307	48.9513	118.871	1.27998	0	0	Up
Y013_13520	969	636	1134	155.788	377.915	1.27847	6.47e-13	1.38e-12	Up
Y013_07870	4563	1271	2265	66.1145	160.296	1.2777	3.1e-12	6.14e-12	Up
Y013_18395	1749	182	324	24.6992	59.8219	1.27621	0	0	Up
Y013_16080	795	59	105	17.6152	42.6508	1.27575	2.5e-08	4.15e-08	Up
Y013_02135	558	127	226	54.0221	130.791	1.27565	0	0	Up
Y013_00560	576	136	242	56.0426	135.674	1.27555	4e-15	1.15e-14	Up
Y013_17165	768	379	674	117.133	283.402	1.2747	0	0	Up
Y013_16375	1062	90	160	20.115	48.652	1.27423	5.99e-12	1.15e-11	Up
Y013_22885	561	54	96	22.8472	55.2603	1.27423	1.02e-07	1.65e-07	Up
Y013_13535	1128	121	215	25.4611	61.5509	1.27348	6.66e-16	1.94e-15	Up
Y013_08260	579	4818	8543	1975.1	4764.71	1.27046	3.01e-12	5.95e-12	Up
Y013_19870	678	1751	3104	612.997	1478.42	1.2701	3.82e-12	7.49e-12	Up
Y013_01065	375	70	124	44.3066	106.781	1.26907	1.61e-09	2.8e-09	Up
Y013_22835	324	633	1121	463.725	1117.29	1.26866	0	0	Up
Y013_09325	1947	2027	3589	247.109	595.268	1.26839	2.69e-12	5.34e-12	Up
Y013_09720	1251	2741	4849	520.06	1251.7	1.26714	0	0	Up
Y013_01280	2880	8346	14764	687.84	1655.45	1.26708	1.96e-12	3.97e-12	Up
Y013_19950	1038	1556	2751	355.806	855.851	1.26627	5.94e-12	1.14e-11	Up
Y013_02295	855	30	53	8.32831	20.0177	1.26518	8.45e-05	0.000121065	Up
Y013_06560	729	137	242	44.6061	107.199	1.26498	0	0	Up
Y013_21120	1452	3985	7038	651.423	1565.26	1.26474	0	0	Up
Y013_21700	708	64	113	21.456	51.5407	1.26433	9.39e-09	1.59e-08	Up
Y013_19925	981	272	480	65.8115	158.007	1.26358	4.05e-13	8.95e-13	Up
Y013_07340	900	218	384	57.4931	137.782	1.26093	0	0	Up
Y013_19100	876	509	896	137.916	330.3	1.25999	0	0	Up
Y013_08325	1866	1054	1854	134.07	320.851	1.25892	2.52e-12	5.02e-12	Up
Y013_22865	1410	180	316	30.3009	72.3724	1.25608	1.7e-13	4.13e-13	Up
Y013_06975	3276	218	382	15.7948	37.6551	1.2534	0	0	Up
Y013_02980	801	293	513	86.8234	206.819	1.25221	3.87e-13	8.59e-13	Up
Y013_21370	447	28	49	14.868	35.3992	1.25151	0.000178644	0.000250857	Up
Y013_07500	282	208	364	175.072	416.828	1.25151	1.76e-13	4.25e-13	Up
Y013_11460	1023	2931	5128	680.052	1618.74	1.25116	0	0	Up
Y013_17945	900	1688	2950	445.176	1058.48	1.24955	6.1e-12	1.17e-11	Up
Y013_06530	1026	103	180	23.8282	56.6539	1.2495	5.94e-13	1.27e-12	Up
Y013_16525	417	126	220	71.7193	170.369	1.24823	2.98e-14	8.26e-14	Up
Y013_08255	1071	8741	15252	1937.19	4598.77	1.24728	0	0	Up
Y013_01025	708	90	157	30.1725	71.6096	1.24692	2.14e-11	3.97e-11	Up
Y013_01480	606	128	223	50.1348	118.833	1.24505	0	0	Up
Y013_04425	1419	236	411	39.4758	93.5329	1.2445	4.32e-13	9.49e-13	Up
Y013_16640	528	706	1229	317.375	751.662	1.2439	1.88e-13	4.52e-13	Up
Y013_07895	522	161	280	73.2077	173.218	1.24252	0	0	Up
Y013_02780	834	155	269	44.1131	104.158	1.23949	2.2e-13	5.17e-13	Up
Y013_15565	1194	151	262	30.0175	70.8601	1.23917	0	0	Up
Y013_05920	696	64	111	21.8259	51.5013	1.23857	2.16e-08	3.62e-08	Up
Y013_08650	996	109	189	25.9758	61.2784	1.23821	1.7e-13	4.13e-13	Up
Y013_20810	1515	119	206	18.6439	43.9096	1.23584	0	0	Up
Y013_05670	942	126	218	31.7484	74.7327	1.23506	3.24e-14	8.98e-14	Up
Y013_24210	1425	1028	1776	171.23	402.469	1.23294	0	0	Up
Y013_16750	2283	205	354	21.3132	50.0728	1.23228	3.38e-13	7.6e-13	Up
Y013_01900	1998	424	732	50.37	118.31	1.23193	0	0	Up
Y013_17095	492	62	107	29.9108	70.2301	1.23142	4.47e-08	7.36e-08	Up
Y013_19570	288	153	264	126.096	296.017	1.23116	0	0	Up
Y013_00795	312	1369	2362	1041.48	2444.73	1.23104	5.53e-12	1.07e-11	Up
Y013_02955	666	1082	1866	385.616	904.778	1.2304	0	0	Up
Y013_08445	1062	1531	2639	342.178	802.453	1.22967	6.19e-12	1.19e-11	Up
Y013_17695	849	488	841	136.431	319.884	1.22938	1.07e-12	2.2e-12	Up
Y013_08045	804	54	93	15.9419	37.3535	1.22842	3.57e-07	5.68e-07	Up
Y013_08925	375	842	1448	532.945	1246.93	1.22632	0	0	Up
Y013_20555	807	53	91	15.5885	36.4144	1.22403	5.14e-07	8.13e-07	Up
Y013_11560	903	113	194	29.7025	69.3775	1.22389	4.3e-13	9.43e-13	Up
Y013_16515	2037	5028	8627	585.876	1367.65	1.22303	1.11e-11	2.11e-11	Up
Y013_17330	411	49	84	28.298	65.9997	1.22176	1.46e-06	2.27e-06	Up
Y013_06200	465	171	293	87.286	203.479	1.22106	1.97e-13	4.71e-13	Up
Y013_08975	1047	115	197	26.0707	60.7609	1.22071	9.35e-14	2.42e-13	Up
Y013_08425	819	45	77	13.0416	30.3607	1.21909	4.16e-06	6.3e-06	Up
Y013_24260	2124	694	1186	77.5544	180.316	1.21725	7.62e-13	1.6e-12	Up
Y013_01240	1083	639	1092	140.047	325.611	1.21724	2.33e-13	5.42e-13	Up
Y013_06910	1317	126	215	22.7084	52.7178	1.21507	4.42e-14	1.21e-13	Up
Y013_17800	450	34	58	17.9336	41.6217	1.21467	6.82e-05	9.82e-05	Up
Y013_16455	690	393	670	135.19	313.567	1.21378	0	0	Up
Y013_16355	609	413	703	160.966	372.772	1.21154	3.23e-13	7.31e-13	Up
Y013_09255	987	116	197	27.896	64.4546	1.20822	3.44e-13	7.7e-13	Up
Y013_21590	978	559	949	135.667	313.352	1.20771	2.8e-13	6.4e-13	Up
Y013_02145	783	238	404	72.1468	166.619	1.20755	6.61e-13	1.4e-12	Up
Y013_03460	1290	668	1133	122.91	283.625	1.20638	8.75e-14	2.29e-13	Up
Y013_18320	897	108	183	28.5781	65.8815	1.20496	1.88e-12	3.81e-12	Up
Y013_05340	1584	231	391	34.6145	79.7125	1.20343	0	0	Up
Y013_23205	1881	1363	2306	171.992	395.891	1.20276	6.09e-12	1.17e-11	Up
Y013_04570	1017	203	343	47.378	108.913	1.20088	4.06e-14	1.12e-13	Up
Y013_18735	834	214	361	60.9045	139.78	1.19854	0	0	Up
Y013_05300	885	415	700	111.303	255.423	1.1984	0	0	Up
Y013_05145	1485	98	165	15.6639	35.8808	1.19576	3.17e-11	5.85e-11	Up
Y013_18220	1503	126	212	19.8982	45.5493	1.19479	8.26e-14	2.17e-13	Up
Y013_03290	552	85	143	36.5495	83.6569	1.19463	6.63e-10	1.17e-09	Up
Y013_05475	141	44	74	74.0688	169.48	1.19417	9.04e-06	1.35e-05	Up
Y013_01290	459	529	889	273.555	625.452	1.19307	0	0	Up
Y013_00850	165	232	389	333.738	761.326	1.1898	5.38e-13	1.15e-12	Up
Y013_22015	780	77	129	23.4314	53.4072	1.18859	5.2e-09	8.86e-09	Up
Y013_08185	915	174	291	45.1367	102.701	1.18608	0	0	Up
Y013_18140	1410	61	102	10.2686	23.3607	1.18584	2.18e-07	3.49e-07	Up
Y013_16370	1293	317	530	58.1919	132.368	1.18566	1.67e-13	4.09e-13	Up
Y013_06725	1014	1394	2330	326.307	742.032	1.18525	2.41e-12	4.83e-12	Up
Y013_24580	1206	210	351	41.3308	93.9863	1.18523	0	0	Up
Y013_23040	591	78	130	31.3263	71.0331	1.18112	5.43e-09	9.23e-09	Up
Y013_04040	888	72	120	19.2451	43.6388	1.18112	2.09e-08	3.49e-08	Up
Y013_20110	1062	69	115	15.4215	34.9686	1.18112	4.1e-08	6.76e-08	Up
Y013_00970	945	83	138	20.8472	47.1576	1.17764	2.02e-09	3.49e-09	Up
Y013_17705	1200	234	389	46.2846	104.682	1.17741	4.45e-13	9.73e-13	Up
Y013_09075	387	744	1235	456.314	1030.53	1.17529	0	0	Up
Y013_16710	705	127	210	42.7579	96.1911	1.16971	1.19e-13	3.04e-13	Up
Y013_16385	753	49	81	15.4455	34.7372	1.16929	4.96e-06	7.48e-06	Up
Y013_21150	624	95	157	36.136	81.2493	1.16892	2.05e-10	3.67e-10	Up
Y013_07910	1398	556	917	94.3994	211.82	1.16599	7.55e-14	1.99e-13	Up
Y013_02070	903	1254	2068	329.618	739.55	1.16585	3.54e-12	6.96e-12	Up
Y013_01055	753	91	150	28.6846	64.3282	1.16518	5.7e-10	1.01e-09	Up
Y013_13450	429	34	56	18.8115	42.1537	1.16404	0.000155314	0.00021907	Up
Y013_17205	528	4998	8223	2246.8	5029.23	1.16247	1.36e-11	2.56e-11	Up
Y013_17890	1557	193	317	29.4219	65.7469	1.16003	0	0	Up
Y013_03055	1524	78	128	12.1482	27.1225	1.15875	1.2e-08	2.01e-08	Up
Y013_05680	927	312	512	79.8871	178.359	1.15875	8.1e-14	2.14e-13	Up
Y013_24235	4227	203	333	11.399	25.44	1.15819	4.06e-14	1.12e-13	Up
Y013_21425	831	94	154	26.849	59.8445	1.15635	4.32e-10	7.65e-10	Up
Y013_06070	1437	1934	3162	319.449	710.575	1.1534	4.73e-12	9.19e-12	Up
Y013_19735	972	115	188	28.0823	62.4592	1.15325	5.82e-12	1.12e-11	Up
Y013_17490	3297	167	273	12.0226	26.7392	1.15321	3.62e-14	1e-13	Up
Y013_13290	1413	166	271	27.8848	61.9344	1.15126	7.19e-14	1.91e-13	Up
Y013_16040	588	84	137	33.9081	75.2399	1.14987	4.61e-09	7.86e-09	Up
Y013_05910	390	54	88	32.8648	72.8657	1.1487	2.7e-06	4.14e-06	Up
Y013_24230	1185	3889	6328	778.971	1724.46	1.1465	0	0	Up
Y013_06995	231	1507	2450	1548.47	3424.99	1.14525	7.56e-12	1.44e-11	Up
Y013_06965	1050	195	317	44.0805	97.4933	1.14516	4.62e-14	1.26e-13	Up
Y013_03125	3009	825	1339	65.0779	143.702	1.14284	0	0	Up
Y013_00760	1995	989	1605	117.667	259.799	1.14268	1.93e-12	3.92e-12	Up
Y013_07075	279	289	469	245.864	542.842	1.14267	0	0	Up
Y013_01140	696	137	222	46.7211	103.003	1.14054	1.15e-13	2.93e-13	Up
Y013_15670	660	158	256	56.8218	125.257	1.14037	0	0	Up
Y013_08860	804	196	317	57.8631	127.323	1.13778	0	0	Up
Y013_05730	732	60	97	19.4555	42.7923	1.13717	1.03e-06	1.6e-06	Up
Y013_04575	396	99	160	59.3392	130.476	1.13672	3.49e-10	6.22e-10	Up
Y013_05445	1119	226	365	47.938	105.334	1.13573	7.11e-15	2.02e-14	Up
Y013_06710	1011	441	712	103.535	227.423	1.13525	0	0	Up
Y013_00535	588	237	381	95.6693	209.244	1.12906	4.48e-13	9.79e-13	Up
Y013_20775	732	132	212	42.802	93.5254	1.12768	5.8e-13	1.24e-12	Up
Y013_07705	2445	137	220	13.2997	29.0569	1.12748	2.58e-13	5.96e-13	Up
Y013_16945	1464	350	562	56.7451	123.965	1.12737	2.62e-14	7.32e-14	Up
Y013_08070	285	76	122	63.2951	138.236	1.12696	5.3e-08	8.69e-08	Up
Y013_08125	855	86	138	23.8745	52.1216	1.12641	7.27e-09	1.23e-08	Up
Y013_11755	822	129	207	37.2494	81.3211	1.12641	1.19e-12	2.44e-12	Up
Y013_13055	729	48	77	15.6284	34.1089	1.12598	1.57e-05	2.33e-05	Up
Y013_05825	879	669	1072	180.65	393.832	1.12438	1.24e-12	2.54e-12	Up
Y013_07270	1395	2651	4244	451.063	982.44	1.12304	0	0	Up
Y013_17060	585	115	184	46.6599	101.57	1.12222	2.74e-11	5.06e-11	Up
Y013_19215	708	533	852	178.688	388.607	1.12087	0	0	Up
Y013_19035	900	92	147	24.2631	52.7448	1.12026	2.79e-09	4.79e-09	Up
Y013_16545	840	72	115	20.3449	44.2103	1.11972	1.48e-07	2.39e-07	Up
Y013_13060	1410	37	59	6.22851	13.5126	1.11734	0.000172391	0.000242165	Up
Y013_13150	723	123	196	40.3802	87.5432	1.11635	7.61e-12	1.45e-11	Up
Y013_06645	2196	657	1046	71.0125	153.817	1.11507	0	0	Up
Y013_04540	603	98	156	38.5754	83.5434	1.11484	1.07e-09	1.87e-09	Up
Y013_01645	1224	306	487	59.3392	128.485	1.11454	0	0	Up
Y013_24335	441	44	70	23.6819	51.2583	1.114	4.47e-05	6.48e-05	Up
Y013_22860	1671	336	534	47.727	103.198	1.11253	9.46e-14	2.44e-13	Up
Y013_21065	1053	77	122	17.3566	37.4142	1.1081	8.02e-08	1.3e-07	Up
Y013_26130	1059	60	95	13.448	28.9689	1.10712	2.22e-06	3.42e-06	Up
Y013_06440	1602	204	323	30.2252	65.1096	1.10712	2.6e-14	7.27e-14	Up
Y013_01860	522	597	944	271.46	583.991	1.10521	0	0	Up
Y013_17240	1230	124	196	23.9287	51.4583	1.10467	1.16e-11	2.19e-11	Up
Y013_05525	1401	50	79	8.47098	18.2093	1.10408	1.67e-05	2.47e-05	Up
Y013_22115	555	111	175	47.4714	101.824	1.10095	1.61e-10	2.92e-10	Up
Y013_01115	843	2935	4627	826.385	1772.46	1.10087	0	0	Up
Y013_17080	939	122	192	30.8387	66.0299	1.09838	2.31e-11	4.29e-11	Up
Y013_05365	363	129	203	84.3499	180.59	1.09826	6.08e-12	1.17e-11	Up
Y013_00870	972	171	269	41.7572	89.3698	1.09776	1.99e-13	4.76e-13	Up
Y013_18430	1020	1040	1635	242.011	517.634	1.09686	2.04e-12	4.11e-12	Up
Y013_04615	972	72	113	17.582	37.542	1.09441	3.18e-07	5.06e-07	Up
Y013_15795	645	51	80	18.7677	40.053	1.09366	1.72e-05	2.54e-05	Up
Y013_22705	771	662	1038	203.801	434.758	1.09306	2.25e-13	5.27e-13	Up
Y013_03770	1434	210	329	34.7594	74.0886	1.09185	0	0	Up
Y013_06715	1593	1882	2945	280.418	597	1.09015	2.54e-12	5.07e-12	Up
Y013_18210	609	643	1006	250.608	533.44	1.08989	0	0	Up
Y013_18725	939	689	1076	174.163	370.042	1.08725	0	0	Up
Y013_01200	858	1174	1831	324.775	689.137	1.08535	2.54e-13	5.89e-13	Up
Y013_02205	1014	528	823	123.594	262.1	1.08451	0	0	Up
Y013_01070	1509	77	120	12.1116	25.6801	1.08426	1.71e-07	2.74e-07	Up
Y013_04165	1464	190	295	30.8045	65.0707	1.07887	1.33e-13	3.34e-13	Up
Y013_17850	561	241	374	101.966	215.285	1.07816	1.69e-13	4.13e-13	Up
Y013_20165	684	260	403	90.2233	190.263	1.07642	1.75e-13	4.24e-13	Up
Y013_03665	1284	271	420	50.0963	105.63	1.07625	0	0	Up
Y013_17925	1890	657	1018	82.5097	173.937	1.07592	0	0	Up
Y013_19770	7794	268	415	8.16161	17.1946	1.07503	0	0	Up
Y013_16340	654	88	136	31.9379	67.1531	1.07218	3.48e-08	5.74e-08	Up
Y013_24310	954	793	1225	197.3	414.66	1.07154	0	0	Up
Y013_08410	576	81	125	33.3783	70.0797	1.07009	1.3e-07	2.09e-07	Up
Y013_08855	1251	155	239	29.4087	61.6943	1.06889	5.22e-13	1.12e-12	Up
Y013_01955	696	1936	2985	660.234	1384.97	1.0688	3.92e-12	7.65e-12	Up
Y013_06000	975	430	662	104.68	219.259	1.06665	4.39e-13	9.62e-13	Up
Y013_00335	834	344	529	97.9026	204.83	1.06501	3.35e-13	7.54e-13	Up
Y013_07260	786	80	123	24.1585	50.5344	1.06474	1.83e-07	2.94e-07	Up
Y013_07215	1218	134	206	26.1131	54.6166	1.06456	1.47e-11	2.75e-11	Up
Y013_11970	924	136	209	34.9356	73.0431	1.06405	1.08e-11	2.05e-11	Up
Y013_01320	693	235	361	80.489	168.22	1.06349	1.6e-13	3.97e-13	Up
Y013_15540	1656	84	129	12.0398	25.1556	1.06306	9.6e-08	1.56e-07	Up
Y013_21180	966	282	433	69.2905	144.749	1.06282	4.28e-13	9.43e-13	Up
Y013_23125	735	869	1333	280.63	585.663	1.0614	1.39e-13	3.48e-13	Up
Y013_08320	1452	301	461	49.2041	102.527	1.05916	0	0	Up
Y013_02130	1752	276	422	37.3918	77.7827	1.05673	0	0	Up
Y013_09080	528	1773	2708	797.033	1656.23	1.05519	2.32e-12	4.66e-12	Up
Y013_18805	756	55	84	17.268	35.8808	1.05511	1.89e-05	2.79e-05	Up
Y013_19845	705	59	90	19.8639	41.2248	1.05336	9.79e-06	1.46e-05	Up
Y013_22890	1752	316	481	42.8109	88.6576	1.05026	2.79e-13	6.4e-13	Up
Y013_06805	651	136	207	49.5861	102.682	1.05018	2.24e-11	4.15e-11	Up
Y013_01485	681	92	140	32.0658	66.3874	1.04987	3.8e-08	6.26e-08	Up
Y013_11645	3405	1545	2351	107.699	222.967	1.04982	4.5e-12	8.74e-12	Up
Y013_19865	246	447	680	431.295	892.645	1.04941	0	0	Up
Y013_00805	1458	943	1434	153.517	317.612	1.04887	3e-13	6.84e-13	Up
Y013_19995	426	54	82	30.0875	62.1597	1.04682	2.68e-05	3.93e-05	Up
Y013_08440	555	768	1166	328.45	678.438	1.04654	0	0	Up
Y013_06105	861	1461	2216	402.762	831.135	1.04515	2e-12	4.05e-12	Up
Y013_13180	636	242	367	90.315	186.343	1.04493	3.31e-13	7.49e-13	Up
Y013_17210	936	1335	2024	338.538	698.296	1.04452	5.63e-12	1.09e-11	Up
Y013_06550	1905	1775	2690	221.159	455.997	1.04394	3.98e-12	7.77e-12	Up
Y013_22000	1272	113	171	21.0859	43.4124	1.04183	1.54e-09	2.68e-09	Up
Y013_07105	1023	535	809	124.131	255.375	1.04075	0	0	Up
Y013_07225	729	84	127	27.3498	56.2576	1.04052	1.99e-07	3.19e-07	Up
Y013_19595	846	368	556	103.247	212.231	1.03953	0	0	Up
Y013_04585	1431	784	1183	130.04	266.962	1.03768	0	0	Up
Y013_07935	1158	543	819	111.299	228.392	1.03706	9.26e-13	1.93e-12	Up
Y013_18665	1344	1247	1880	220.226	451.714	1.03642	2.12e-12	4.27e-12	Up
Y013_05830	723	148	223	48.5876	99.6028	1.0356	6.54e-12	1.25e-11	Up
Y013_05880	492	123	185	59.3392	121.426	1.03302	4.41e-10	7.82e-10	Up
Y013_03000	1419	155	233	25.9269	53.0247	1.03221	2.84e-12	5.63e-12	Up
Y013_20990	1509	1320	1981	207.628	423.936	1.02984	3.77e-12	7.39e-12	Up
Y013_07515	759	78	117	24.3924	49.7793	1.02911	7.59e-07	1.19e-06	Up
Y013_18935	660	170	255	61.1374	124.767	1.02911	5.12e-13	1.1e-12	Up
Y013_21830	879	1119	1677	302.164	616.097	1.02782	1.44e-12	2.95e-12	Up
Y013_23235	612	271	406	105.104	214.23	1.02734	0	0	Up
Y013_11665	1509	113	169	17.7742	36.1661	1.02485	3.15e-09	5.39e-09	Up
Y013_09060	861	103	154	28.3946	57.7594	1.02444	1.58e-08	2.65e-08	Up
Y013_05295	498	99	148	47.1854	95.9704	1.02425	3.01e-08	5e-08	Up
Y013_16950	1365	712	1064	123.808	251.718	1.0237	0	0	Up
Y013_18630	1314	87	130	15.7154	31.9487	1.02358	2.1e-07	3.36e-07	Up
Y013_00790	3369	3067	4582	216.08	439.196	1.0233	0	0	Up
Y013_09750	2301	1261	1883	130.077	264.264	1.02262	4.86e-12	9.41e-12	Up
Y013_02885	381	292	436	181.911	369.544	1.02251	0	0	Up
Y013_02595	1770	191	285	25.6131	51.9968	1.02154	0	0	Up
Y013_00945	645	184	274	67.7111	137.182	1.01862	2.26e-13	5.29e-13	Up
Y013_20805	1647	95	141	13.6909	27.6459	1.01385	8.21e-08	1.33e-07	Up
Y013_01215	1374	758	1123	130.944	263.936	1.01124	0	0	Up
Y013_16195	963	104	154	25.6335	51.6415	1.0105	2.29e-08	3.82e-08	Up
Y013_08170	879	148	219	39.9645	80.4563	1.00949	2.74e-11	5.05e-11	Up
Y013_07410	435	48	71	26.1911	52.7077	1.00894	0.00015064	0.000212636	Up
Y013_18825	1083	153	226	33.5324	67.3883	1.00694	1.46e-11	2.73e-11	Up
Y013_03985	2418	659	973	64.689	129.946	1.00631	0	0	Up
Y013_19740	747	292	431	92.782	186.321	1.00587	0	0	Up
Y013_16060	1074	171	252	37.7914	75.7707	1.00358	1.37e-12	2.81e-12	Up
Y013_23335	339	51	0	35.7085	0	-15.124	7.2e-13	1.52e-12	Down
Y013_21230	237	24	0	24.0361	0	-14.5529	2.08e-06	3.21e-06	Down
Y013_17500	660	34	0	12.2275	0	-13.5778	8.42e-09	1.42e-08	Down
Y013_25920	1395	47	0	7.99697	0	-12.9652	6.52e-12	1.25e-11	Down
Y013_03690	771	23	0	7.08068	0	-12.7897	3.61e-06	5.51e-06	Down
Y013_05570	288	6097	32	5024.88	35.8808	-7.12973	0	0	Down
Y013_05645	276	60909	335	52381	391.959	-7.0622	0	0	Down
Y013_24005	1233	3570	32	687.237	8.38092	-6.35756	0	0	Down
Y013_13555	567	2030	19	849.796	10.8212	-6.29518	0	0	Down
Y013_09610	222	18093	192	19344.6	279.288	-6.11403	0	0	Down
Y013_23990	366	167	2	108.302	1.76463	-5.93955	3.28e-37	1.07e-36	Down
Y013_02245	300	9254	112	7321.67	120.56	-5.92435	0	0	Down
Y013_16090	741	1030	15	329.929	6.53699	-5.65739	1.33e-219	5.44e-219	Down
Y013_15715	105	540	8	1220.69	24.604	-5.63266	1.42e-115	5.31e-115	Down
Y013_03860	246	67	1	64.646	1.31271	-5.62194	3.18e-15	9.13e-15	Down
Y013_05565	837	2794	46	792.324	17.7475	-5.4804	0	0	Down
Y013_20570	417	12011	201	6836.67	155.656	-5.45686	0	0	Down
Y013_05260	249	61219	1219	58356.4	1580.92	-5.20606	0	0	Down
Y013_17400	1560	30726	619	4675.02	128.136	-5.18922	0	0	Down
Y013_20175	108	97	2	213.182	5.98014	-5.15576	6.45e-21	1.94e-20	Down
Y013_18235	648	764	16	279.847	7.97351	-5.13328	1.49e-156	5.79e-156	Down
Y013_23525	1047	12233	265	2773.24	81.7342	-5.08449	0	0	Down
Y013_21330	156	10967	240	16686.5	496.811	-5.06984	0	0	Down
Y013_00680	1329	90	2	16.0738	0.48597	-5.0477	2.65e-19	7.87e-19	Down
Y013_21240	174	43	1	58.6571	1.8559	-4.98211	1.16e-09	2.03e-09	Down
Y013_05255	399	43660	1049	25972.4	848.999	-4.93507	0	0	Down
Y013_20575	426	4233	102	2358.52	77.3206	-4.93089	0	0	Down
Y013_02580	459	3031	76	1567.38	53.4694	-4.8735	0	0	Down
Y013_12420	2103	990	27	111.737	4.146	-4.75224	1.31e-194	5.27e-194	Down
Y013_13500	1680	29569	808	4177.62	155.313	-4.74943	0	0	Down
Y013_01355	1248	9536	263	1813.65	68.0528	-4.7361	0	0	Down
Y013_05550	939	12828	374	3242.61	128.621	-4.65596	0	0	Down
Y013_07325	255	21654	638	20155.8	807.951	-4.64078	0	0	Down
Y013_05250	360	8519	254	5616.78	227.843	-4.62363	0	0	Down
Y013_05245	555	17689	530	7565.05	308.381	-4.61656	0	0	Down
Y013_19440	1113	617	19	131.581	5.51269	-4.57705	2.62e-119	9.83e-119	Down
Y013_15720	219	5363	167	5812.53	246.251	-4.56097	0	0	Down
Y013_00670	561	32	1	13.5391	0.575628	-4.55585	3.8e-07	6.03e-07	Down
Y013_19275	867	312	10	85.4156	3.72465	-4.51932	1.44e-60	4.98e-60	Down
Y013_11705	1536	20664	665	3193.19	139.809	-4.51347	0	0	Down
Y013_20565	426	2669	87	1487.1	65.9499	-4.49499	0	0	Down
Y013_23615	1206	15020	493	2956.13	132.009	-4.485	0	0	Down
Y013_13735	330	8038	265	5781.44	259.32	-4.47862	0	0	Down
Y013_16980	1845	59928	2013	7709.66	352.332	-4.45166	0	0	Down
Y013_09535	618	6589	222	2530.65	116.003	-4.44728	0	0	Down
Y013_24380	1098	6197	216	1339.62	63.5267	-4.39831	0	0	Down
Y013_18645	474	938	34	469.706	23.1636	-4.34183	6.41e-175	2.53e-174	Down
Y013_11775	183	27	1	35.0199	1.76463	-4.31074	5.13e-06	7.73e-06	Down
Y013_05030	171	378	14	524.683	26.4385	-4.31074	4.84e-71	1.71e-70	Down
Y013_21435	429	345	13	190.881	9.78568	-4.28586	1e-64	3.51e-64	Down
Y013_23015	1281	25228	1023	4674.5	257.888	-4.18	0	0	Down
Y013_16100	411	171	7	98.7543	5.49998	-4.16635	3.72e-32	1.19e-31	Down
Y013_05650	1326	20703	886	3705.88	215.772	-4.10224	0	0	Down
Y013_03925	111	233	10	498.235	29.0926	-4.09811	6.8e-43	2.26e-42	Down
Y013_06510	873	6161	265	1675.09	98.0249	-4.09495	0	0	Down
Y013_13635	1008	1750	77	412.078	24.6681	-4.0622	0	0	Down
Y013_03235	840	45	2	12.7155	0.768875	-4.0477	4.21e-09	7.19e-09	Down
Y013_12260	567	5089	230	2130.35	130.993	-4.02352	0	0	Down
Y013_23285	192	22	1	27.1971	1.68191	-4.01528	6.73e-05	9.7e-05	Down
Y013_05555	747	3301	151	1048.88	65.2771	-4.00613	0	0	Down
Y013_16095	1263	1223	57	229.84	14.5739	-3.97917	1.36e-214	5.51e-214	Down
Y013_16240	216	21	1	23.0764	1.49503	-3.94817	0.000112181	0.000159477	Down
Y013_23435	1749	17025	848	2310.46	156.571	-3.88329	0	0	Down
Y013_03545	414	1191	60	682.831	46.8011	-3.86691	1.03e-204	4.15e-204	Down
Y013_21430	1077	1098	57	241.985	17.0909	-3.82362	2.81e-187	1.12e-186	Down
Y013_11575	522	403	21	183.247	12.9913	-3.81817	1.23e-69	4.35e-69	Down
Y013_02800	1068	6291	328	1398.14	99.1762	-3.81737	0	0	Down
Y013_06085	336	816	43	576.438	41.327	-3.80201	5.27e-139	2.02e-138	Down
Y013_02575	123	112	6	216.13	15.7526	-3.77824	3.93e-20	1.17e-19	Down
Y013_20870	303	328	19	256.941	20.2496	-3.66547	3.21e-55	1.09e-54	Down
Y013_24010	2829	1151	67	96.5704	7.64798	-3.65843	1.16e-189	4.64e-189	Down
Y013_21500	483	1973	117	969.575	78.2246	-3.63166	0	0	Down
Y013_23630	1737	101	6	13.8014	1.11547	-3.6291	9.36e-18	2.77e-17	Down
Y013_18970	1407	2738	165	461.893	37.8699	-3.60843	0	0	Down
Y013_15745	489	413	25	200.467	16.5096	-3.60199	3.23e-68	1.14e-67	Down
Y013_03705	273	2705	165	2351.83	195.176	-3.59094	0	0	Down
Y013_00430	486	23046	1473	11255.4	978.749	-3.52353	0	0	Down
Y013_24375	984	9567	612	2307.72	200.845	-3.52231	0	0	Down
Y013_12415	1953	559	36	67.9378	5.95258	-3.51263	5.92e-90	2.16e-89	Down
Y013_00720	501	62	4	29.3735	2.57826	-3.51004	4.52e-11	8.3e-11	Down
Y013_03020	669	1582	103	561.283	49.7183	-3.49688	1.24e-250	5.13e-250	Down
Y013_24015	990	1557	103	373.297	33.5975	-3.4739	2.44e-245	1.01e-244	Down
Y013_23470	1032	120	8	27.5996	2.50331	-3.46274	3.84e-20	1.15e-19	Down
Y013_22685	393	21016	1427	12692.8	1172.56	-3.43628	0	0	Down
Y013_22595	1434	44	3	7.28291	0.67558	-3.43032	4.9e-08	8.06e-08	Down
Y013_12745	1182	1826	125	366.678	34.1505	-3.42453	6.07e-284	2.56e-283	Down
Y013_19295	489	29	2	14.0764	1.32077	-3.41383	1.29e-05	1.91e-05	Down
Y013_06830	1281	333	23	61.7016	5.79807	-3.41166	6.63e-53	2.25e-52	Down
Y013_23635	1719	70	5	9.66549	0.939288	-3.3632	5.68e-12	1.1e-11	Down
Y013_08700	270	6043	432	5312.4	516.684	-3.36201	0	0	Down
Y013_21505	435	1748	126	953.792	93.5376	-3.35006	9.16e-267	3.83e-266	Down
Y013_19580	243	1572	114	1535.49	151.497	-3.34134	1.54e-239	6.34e-239	Down
Y013_20170	804	1442	105	425.707	42.1733	-3.33546	1.55e-219	6.31e-219	Down
Y013_01360	3696	9808	716	629.869	62.5584	-3.33178	0	0	Down
Y013_00675	1230	54	4	10.4205	1.05017	-3.31074	2.23e-09	3.85e-09	Down
Y013_21175	243	31718	2378	30981.4	3160.17	-3.29333	0	0	Down
Y013_12165	1635	2607	196	378.464	38.7118	-3.28931	0	0	Down
Y013_19435	1668	731	55	104.021	10.6481	-3.28822	9.95e-111	3.71e-110	Down
Y013_19425	1530	394	30	61.1232	6.33191	-3.27101	4.03e-60	1.39e-59	Down
Y013_05240	717	5972	457	1976.98	205.827	-3.2638	0	0	Down
Y013_20220	507	9510	731	4452.2	465.601	-3.25735	0	0	Down
Y013_00735	477	26	2	12.9377	1.35399	-3.25629	5.55e-05	8.02e-05	Down
Y013_02700	1053	2005	155	451.947	47.5344	-3.24911	1.67e-297	7.08e-297	Down
Y013_23625	990	553	43	132.584	14.0261	-3.24072	4.45e-83	1.61e-82	Down
Y013_03425	969	871	68	213.352	22.6616	-3.23491	1.03e-129	3.89e-129	Down
Y013_24395	840	1763	139	498.167	53.4368	-3.22072	9.68e-260	4.02e-259	Down
Y013_18155	696	675	55	230.195	25.5187	-3.17323	3.75e-99	1.38e-98	Down
Y013_22660	1374	49	4	8.46469	0.940109	-3.17056	2.46e-08	4.1e-08	Down
Y013_21800	1386	29521	2443	5055.56	569.2	-3.15086	0	0	Down
Y013_21235	1218	603	50	117.509	13.2565	-3.14801	4.21e-88	1.53e-87	Down
Y013_12265	1698	6538	544	913.921	103.458	-3.14302	0	0	Down
Y013_07970	336	24	2	16.9541	1.92219	-3.14081	0.00014555	0.000205756	Down
Y013_13740	1299	1348	113	246.31	28.0914	-3.13227	5.54e-194	2.23e-193	Down
Y013_06130	183	1881	161	2439.72	284.105	-3.10221	1.55e-267	6.51e-267	Down
Y013_17405	753	647	56	203.944	24.0158	-3.08611	1.08e-92	3.96e-92	Down
Y013_16615	978	8252	723	2002.73	238.728	-3.06852	0	0	Down
Y013_17740	1842	876	77	112.88	13.4991	-3.06385	4.57e-124	1.72e-123	Down
Y013_19335	1185	45	4	9.01355	1.09005	-3.0477	1.64e-07	2.64e-07	Down
Y013_06820	1986	347	31	41.4717	5.04066	-3.04044	9.79e-50	3.3e-49	Down
Y013_09605	858	6047	549	1672.84	206.628	-3.01719	0	0	Down
Y013_21440	1680	919	84	129.84	16.1464	-3.00745	8.72e-128	3.29e-127	Down
Y013_21320	819	12675	1171	3673.38	461.719	-2.99202	0	0	Down
Y013_08895	1176	3009	278	607.318	76.3383	-2.99198	0	0	Down
Y013_19665	615	1014	95	391.349	49.8831	-2.97183	3.34e-139	1.28e-138	Down
Y013_19290	351	21	2	14.2008	1.84004	-2.94817	0.000605876	0.000825996	Down
Y013_01190	855	5204	497	1444.68	187.713	-2.94415	0	0	Down
Y013_25150	1056	356	34	80.018	10.3973	-2.94412	1.86e-49	6.26e-49	Down
Y013_13250	621	1596	154	610.018	80.0818	-2.92931	5.2e-215	2.11e-214	Down
Y013_13590	504	176	17	82.8865	10.8924	-2.92782	4.91e-25	1.52e-24	Down
Y013_19280	1179	185	18	37.2443	4.93019	-2.9173	3.7e-26	1.15e-25	Down
Y013_21990	792	400	39	119.877	15.9017	-2.9143	7.68e-55	2.62e-54	Down
Y013_16975	384	5117	505	3162.9	424.683	-2.89679	0	0	Down
Y013_00715	378	91	9	57.1414	7.68875	-2.89372	2.03e-13	4.84e-13	Down
Y013_17510	660	101	10	36.3228	4.89284	-2.89213	9.45e-15	2.67e-14	Down
Y013_19495	1179	121	12	24.3598	3.28679	-2.88975	2.07e-17	6.1e-17	Down
Y013_03575	780	50	5	15.2152	2.07005	-2.87778	7.46e-08	1.21e-07	Down
Y013_00690	888	110	11	29.4023	4.00023	-2.87778	6.98e-16	2.03e-15	Down
Y013_02345	597	1179	118	468.75	63.8282	-2.87655	1.93e-156	7.48e-156	Down
Y013_23440	1572	4378	439	661.036	90.1814	-2.87383	0	0	Down
Y013_13465	588	215	22	86.7886	12.0823	-2.84461	1.86e-29	5.83e-29	Down
Y013_01415	450	6592	675	3477.01	484.391	-2.8436	0	0	Down
Y013_19270	894	165	17	43.8075	6.14068	-2.83471	7.54e-23	2.3e-22	Down
Y013_16315	828	1055	110	302.429	42.901	-2.81752	2.89e-137	1.11e-136	Down
Y013_21085	327	854	90	619.886	88.8791	-2.80209	8.09e-111	3.02e-110	Down
Y013_17255	768	4488	479	1387.05	201.409	-2.78382	0	0	Down
Y013_17950	420	3543	381	2002.27	292.941	-2.77296	0	0	Down
Y013_13205	510	65	7	30.2514	4.43234	-2.77086	1.49e-09	2.6e-09	Down
Y013_04405	1440	17642	1904	2907.95	426.982	-2.76776	0	0	Down
Y013_13585	1374	403	44	69.6177	10.3412	-2.75105	3.65e-52	1.23e-51	Down
Y013_19430	864	64	7	17.582	2.61631	-2.74849	2.34e-09	4.04e-09	Down
Y013_19705	285	17200	1889	14324.7	2140.38	-2.74256	0	0	Down
Y013_24195	2043	960	106	111.533	16.7549	-2.73482	2.78e-121	1.04e-120	Down
Y013_21880	1365	10361	1147	1801.65	271.354	-2.73107	0	0	Down
Y013_16110	255	45	5	41.8865	6.33191	-2.72577	7.32e-07	1.15e-06	Down
Y013_17505	636	45	5	16.7941	2.53874	-2.72577	7.32e-07	1.15e-06	Down
Y013_22145	1020	871	97	202.684	30.7098	-2.72246	1.12e-109	4.16e-109	Down
Y013_16630	1956	4819	539	584.776	88.9866	-2.71622	0	0	Down
Y013_23020	951	3191	358	796.431	121.565	-2.71182	0	0	Down
Y013_03565	1599	249	28	36.9617	5.65476	-2.70849	2.75e-32	8.85e-32	Down
Y013_06635	999	6718	766	1596.16	247.61	-2.68846	0	0	Down
Y013_05560	1917	1039	119	128.646	20.0461	-2.68201	1.84e-128	6.96e-128	Down
Y013_20835	366	660	76	428.02	67.0559	-2.67424	5.74e-82	2.07e-81	Down
Y013_11795	1122	517	60	109.37	17.2688	-2.66298	2.84e-64	9.89e-64	Down
Y013_21610	642	2781	323	1028.18	162.47	-2.66185	0	0	Down
Y013_00425	885	14029	1648	3762.57	601.338	-2.64547	0	0	Down
Y013_00685	765	68	8	21.0984	3.37702	-2.64331	1.58e-09	2.75e-09	Down
Y013_13510	837	4019	475	1139.71	183.262	-2.63668	0	0	Down
Y013_21805	1152	12583	1494	2592.59	418.796	-2.63007	0	0	Down
Y013_21335	849	2897	345	809.921	131.225	-2.62574	0	0	Down
Y013_23155	1059	1083	129	242.736	39.3368	-2.62544	8.12e-131	3.08e-130	Down
Y013_12845	1422	351	42	58.5881	9.53794	-2.61886	2.27e-43	7.53e-43	Down
Y013_23455	651	75	9	27.3453	4.46443	-2.61474	2.79e-10	4.99e-10	Down
Y013_15725	894	1745	210	463.297	75.8554	-2.61061	2.14e-208	8.64e-208	Down
Y013_23345	1158	398	48	81.5786	13.3856	-2.60751	9.45e-49	3.18e-48	Down
Y013_08820	1233	1832	221	352.666	57.8807	-2.60715	2.23e-218	9.05e-218	Down
Y013_03830	1491	670	81	106.659	17.5433	-2.60402	7.26e-81	2.61e-80	Down
Y013_15770	1311	74	9	13.3977	2.21689	-2.59538	4.33e-10	7.68e-10	Down
Y013_19255	1053	156	19	35.164	5.8268	-2.59332	7.28e-20	2.17e-19	Down
Y013_19825	1383	1130	138	193.936	32.2227	-2.58943	2.15e-134	8.18e-134	Down
Y013_02240	504	11284	1379	5314.15	883.565	-2.58843	0	0	Down
Y013_12545	975	196	24	47.7148	7.94898	-2.5856	1.56e-24	4.82e-24	Down
Y013_01370	666	856	105	305.071	50.912	-2.58307	5.9e-102	2.18e-101	Down
Y013_16865	735	428	53	138.216	23.2859	-2.56939	1.7e-51	5.75e-51	Down
Y013_16770	717	1766	219	584.619	98.6347	-2.56733	4.59e-207	1.85e-206	Down
Y013_17395	2145	6183	769	684.185	115.772	-2.5631	0	0	Down
Y013_21770	177	265	33	355.365	60.2068	-2.5613	2.39e-32	7.69e-32	Down
Y013_17145	582	40	5	16.3132	2.77429	-2.55585	6.84e-06	1.03e-05	Down
Y013_01535	834	3990	502	1135.56	194.376	-2.54648	0	0	Down
Y013_16760	1662	5112	646	730.065	125.518	-2.54013	0	0	Down
Y013_06825	678	71	9	24.8559	4.28665	-2.53567	1.62e-09	2.8e-09	Down
Y013_23195	711	707	90	236.021	40.8769	-2.52956	1.34e-82	4.85e-82	Down
Y013_24400	357	141	18	93.746	16.282	-2.52547	1.33e-17	3.92e-17	Down
Y013_19205	762	86	11	26.7883	4.66168	-2.52268	3.21e-11	5.92e-11	Down
Y013_13115	405	1498	192	877.927	153.091	-2.51971	2.55e-172	1e-171	Down
Y013_13110	675	1060	136	372.738	65.0639	-2.51823	2.23e-122	8.37e-122	Down
Y013_00510	273	6847	880	5953.05	1040.94	-2.51574	0	0	Down
Y013_15775	894	241	31	63.9854	11.1977	-2.51454	5.57e-29	1.75e-28	Down
Y013_09530	810	1218	157	356.914	62.5921	-2.51153	6.09e-140	2.34e-139	Down
Y013_02320	405	31	4	18.168	3.18941	-2.51004	9.9e-05	0.000141164	Down
Y013_04285	366	185	24	119.975	21.1756	-2.50227	1.85e-22	5.65e-22	Down
Y013_24155	681	693	90	241.539	42.6776	-2.50071	5.57e-80	2e-79	Down
Y013_11945	459	376	49	194.436	34.4737	-2.49573	5.01e-44	1.67e-43	Down
Y013_13305	1008	2196	287	517.099	91.9446	-2.4916	1.34e-248	5.52e-248	Down
Y013_18315	1038	451	59	103.129	18.3552	-2.49019	2.26e-52	7.65e-52	Down
Y013_02250	918	1664	221	430.241	77.7418	-2.46838	7.49e-187	2.98e-186	Down
Y013_21615	330	451	60	324.388	58.7141	-2.46594	8.21e-52	2.77e-51	Down
Y013_03015	315	263	35	198.174	35.8808	-2.46548	7.76e-31	2.47e-30	Down
Y013_21960	474	1177	157	589.386	106.961	-2.46213	2.56e-132	9.73e-132	Down
Y013_16310	384	357	48	220.668	40.3659	-2.45067	4.69e-41	1.55e-40	Down
Y013_04240	381	1658	223	1032.91	189.01	-2.45018	1.24e-184	4.93e-184	Down
Y013_03230	972	52	7	12.6981	2.32561	-2.44893	4.73e-07	7.5e-07	Down
Y013_19350	555	52	7	22.2388	4.07296	-2.44893	4.73e-07	7.5e-07	Down
Y013_00695	1377	141	19	24.3045	4.45579	-2.44747	4.82e-17	1.42e-16	Down
Y013_11710	813	2135	288	623.317	114.395	-2.44594	9.62e-237	3.95e-236	Down
Y013_03580	255	37	5	34.44	6.33191	-2.44337	2.54e-05	3.74e-05	Down
Y013_12475	972	937	127	228.81	42.1932	-2.43907	1.4e-104	5.18e-104	Down
Y013_16265	981	2535	345	613.353	113.568	-2.43317	4.6e-279	1.93e-278	Down
Y013_20950	453	659	90	345.294	64.1577	-2.42813	1.11e-73	3.94e-73	Down
Y013_16785	1404	123	17	20.7941	3.91009	-2.4109	8.38e-15	2.38e-14	Down
Y013_22565	1395	115	16	19.567	3.70383	-2.40134	7.23e-14	1.92e-13	Down
Y013_22535	609	1694	236	660.234	125.141	-2.39942	3.81e-184	1.51e-183	Down
Y013_05725	663	7598	1060	2720.12	516.294	-2.3974	0	0	Down
Y013_15750	2400	2001	280	197.896	37.6749	-2.39307	1.63e-216	6.61e-216	Down
Y013_01655	711	650	91	216.993	41.3311	-2.39235	1.73e-71	6.12e-71	Down
Y013_06655	717	7448	1044	2465.6	470.204	-2.39058	0	0	Down
Y013_15610	933	570	80	145.009	27.6894	-2.38874	8.74e-63	3.04e-62	Down
Y013_05660	228	747	105	777.656	148.717	-2.38657	1.1e-81	3.97e-81	Down
Y013_06815	1380	969	137	166.666	32.0587	-2.37817	5.01e-105	1.86e-104	Down
Y013_22585	963	99	14	24.4012	4.69469	-2.37785	5.4e-12	1.05e-11	Down
Y013_23530	2229	2845	403	302.952	58.3848	-2.37542	2e-304	8.47e-304	Down
Y013_01605	1668	16375	2335	2330.17	452.06	-2.36585	0	0	Down
Y013_16020	1101	22213	3169	4788.74	929.479	-2.36515	0	0	Down
Y013_23980	561	28	4	11.8467	2.30251	-2.3632	0.000365584	0.000506049	Down
Y013_01595	990	2083	298	499.408	97.2044	-2.36113	7.93e-222	3.24e-221	Down
Y013_13385	747	1465	211	465.499	91.2151	-2.35143	8.05e-156	3.13e-155	Down
Y013_12530	1563	221	32	33.561	6.61144	-2.34375	9.59e-25	2.97e-24	Down
Y013_11850	294	608	89	490.86	97.7569	-2.32804	6.34e-65	2.22e-64	Down
Y013_15735	1143	1582	232	328.52	65.5461	-2.3254	6.02e-166	2.35e-165	Down
Y013_19285	924	184	27	47.2659	9.43619	-2.32452	1.19e-20	3.57e-20	Down
Y013_08695	1962	5795	852	701.061	140.231	-2.32173	0	0	Down
Y013_16655	264	807	119	725.557	145.562	-2.31745	3.55e-85	1.28e-84	Down
Y013_23465	768	61	9	18.8526	3.7843	-2.31666	1.18e-07	1.9e-07	Down
Y013_16015	558	13577	2029	5775.26	1174.23	-2.29817	0	0	Down
Y013_04090	192	6469	970	7997.19	1631.46	-2.29333	0	0	Down
Y013_18330	1812	20258	3044	2653.63	542.489	-2.2903	0	0	Down
Y013_19330	1233	86	13	16.5553	3.40475	-2.28167	3.8e-10	6.76e-10	Down
Y013_04635	1185	2037	309	408.013	84.2064	-2.27661	7.36e-208	2.97e-207	Down
Y013_00525	1242	2294	348	438.403	90.4821	-2.27655	7.78e-234	3.19e-233	Down
Y013_12480	1215	112	17	21.8798	4.51832	-2.27574	8.44e-13	1.76e-12	Down
Y013_19710	279	6080	928	5172.51	1074.11	-2.26772	0	0	Down
Y013_18785	441	848	130	456.414	95.194	-2.2614	6.89e-87	2.5e-86	Down
Y013_11720	1227	514	79	99.4306	20.7916	-2.25769	3.25e-53	1.1e-52	Down
Y013_01365	1671	2756	426	391.475	82.3262	-2.2495	1.5e-276	6.3e-276	Down
Y013_24290	1044	2429	376	552.241	116.303	-2.24741	1.07e-243	4.42e-243	Down
Y013_24460	528	1901	295	854.574	180.423	-2.24382	8.98e-191	3.59e-190	Down
Y013_19540	171	1929	301	2677.55	568.428	-2.23587	9.89e-193	3.97e-192	Down
Y013_15755	855	646	101	179.336	38.147	-2.23303	1.31e-65	4.6e-65	Down
Y013_19745	429	286	45	158.238	33.8735	-2.22387	9.01e-30	2.85e-29	Down
Y013_18560	606	2076	327	813.123	174.253	-2.22229	9.29e-206	3.74e-205	Down
Y013_21410	1161	520	82	106.31	22.808	-2.22066	8.77e-53	2.97e-52	Down
Y013_17735	1263	1951	311	366.653	79.5173	-2.20508	1.13e-191	4.54e-191	Down
Y013_17130	1302	56	9	10.2089	2.23222	-2.19328	9.36e-07	1.47e-06	Down
Y013_17515	1161	31	5	6.33769	1.39073	-2.18812	0.000325266	0.000451891	Down
Y013_19415	972	229	37	55.9205	12.2925	-2.1856	1.18e-23	3.61e-23	Down
Y013_16105	813	315	51	91.9648	20.2574	-2.18263	6.14e-32	1.97e-31	Down
Y013_17140	615	37	6	14.28	3.15051	-2.18034	8.23e-05	0.00011795	Down
Y013_20455	1065	86	14	19.1668	4.24505	-2.17476	1.18e-09	2.07e-09	Down
Y013_16755	999	1018	166	241.871	53.6596	-2.17233	4.49e-99	1.65e-98	Down
Y013_13790	183	238	39	308.694	68.8206	-2.16526	2.89e-24	8.89e-24	Down
Y013_07840	1335	28541	4692	5074.46	1134.96	-2.16061	0	0	Down
Y013_22140	1068	403	67	89.5644	20.2585	-2.14439	1.35e-39	4.43e-39	Down
Y013_04235	2154	1904	321	209.808	48.1243	-2.12424	9.77e-179	3.86e-178	Down
Y013_18170	717	2372	403	785.231	181.506	-2.1131	9.36e-221	3.82e-220	Down
Y013_00730	1026	88	15	20.3581	4.72116	-2.10839	1.57e-09	2.73e-09	Down
Y013_13515	843	4657	794	1311.23	304.157	-2.10804	0	0	Down
Y013_24370	1320	2850	488	512.475	119.385	-2.10186	4.31e-263	1.8e-262	Down
Y013_20945	330	216	37	155.361	36.207	-2.10128	2.12e-21	6.39e-21	Down
Y013_08150	408	280	48	162.892	37.9914	-2.10017	2.7e-27	8.42e-27	Down
Y013_06240	507	763	131	357.206	83.4388	-2.09796	1.37e-71	4.86e-71	Down
Y013_24145	276	2924	503	2514.61	588.523	-2.09516	8.49e-269	3.56e-268	Down
Y013_04395	225	2404	414	2536.03	594.186	-2.09358	3.91e-221	1.6e-220	Down
Y013_09450	747	5570	961	1769.85	415.439	-2.09092	0	0	Down
Y013_22540	594	510	88	203.791	47.8411	-2.09077	3.4e-48	1.14e-47	Down
Y013_02080	804	5621	970	1659.43	389.601	-2.09062	0	0	Down
Y013_19715	480	8572	1481	4238.8	996.365	-2.08891	0	0	Down
Y013_16870	906	735	127	192.558	45.2669	-2.08876	1.18e-68	4.17e-68	Down
Y013_15615	846	287	50	80.5217	19.0855	-2.0769	1.42e-27	4.44e-27	Down
Y013_18230	1536	2078	363	321.112	76.3168	-2.073	4.68e-189	1.87e-188	Down
Y013_13685	651	114	20	41.5648	9.92096	-2.06681	1.03e-11	1.95e-11	Down
Y013_12570	825	51	9	14.673	3.52284	-2.05835	7.06e-06	1.06e-05	Down
Y013_00665	1191	85	15	16.9398	4.06709	-2.05835	5.16e-09	8.79e-09	Down
Y013_04010	549	68	12	29.3994	7.05852	-2.05835	1.88e-07	3.01e-07	Down
Y013_12800	1137	113	20	23.5895	5.68034	-2.0541	1.52e-11	2.85e-11	Down
Y013_03570	2037	271	48	31.5777	7.60948	-2.05303	9.21e-26	2.86e-25	Down
Y013_12485	1041	101	18	23.0289	5.58376	-2.04413	2.14e-10	3.83e-10	Down
Y013_04505	474	15397	2748	7710.09	1872.16	-2.04204	0	0	Down
Y013_23340	1104	112	20	24.0797	5.85013	-2.04127	2.26e-11	4.19e-11	Down
Y013_16795	1431	642	115	106.487	25.9515	-2.03679	2.45e-58	8.4e-58	Down
Y013_12810	1200	106	19	20.9665	5.11302	-2.03584	8.44e-11	1.54e-10	Down
Y013_22945	333	6780	1216	4832.67	1179.22	-2.03499	0	0	Down
Y013_12125	225	223	40	235.247	57.4093	-2.03482	3.13e-21	9.42e-21	Down
Y013_09495	1095	1933	347	419.005	102.334	-2.03368	8.42e-172	3.3e-171	Down
Y013_18240	738	317	57	101.954	24.9415	-2.0313	1.68e-29	5.28e-29	Down
Y013_05345	789	299	54	89.9489	22.1015	-2.02496	8.31e-28	2.6e-27	Down
Y013_18285	936	94	17	23.8371	5.86513	-2.02297	1.18e-09	2.07e-09	Down
Y013_20630	945	66	12	16.5773	4.10066	-2.01528	4.13e-07	6.56e-07	Down
Y013_21255	99	192	35	460.328	114.166	-2.01153	3.16e-18	9.38e-18	Down
Y013_15585	750	329	60	104.121	25.8342	-2.0109	3.44e-30	1.09e-29	Down
Y013_05430	384	762	139	471.005	116.893	-2.01055	8.02e-68	2.82e-67	Down
Y013_18035	1431	3398	621	563.619	140.138	-2.00787	1.13e-295	4.77e-295	Down
Y013_23995	1545	190	35	29.1895	7.31551	-1.99642	6.83e-18	2.02e-17	Down
Y013_02195	1026	2598	482	601.026	151.707	-1.98614	2.15e-223	8.82e-223	Down
Y013_19000	1746	323	60	43.9096	11.0972	-1.98435	3.44e-29	1.08e-28	Down
Y013_01755	195	16458	3060	20032.9	5067.47	-1.98303	0	0	Down
Y013_12050	762	32	6	9.96774	2.54273	-1.97089	0.000619002	0.000842679	Down
Y013_22665	1446	96	18	15.7581	4.01984	-1.97089	1.49e-09	2.6e-09	Down
Y013_00515	474	5179	977	2593.4	665.612	-1.96209	0	0	Down
Y013_16210	249	539	102	513.796	132.283	-1.95756	7.25e-47	2.43e-46	Down
Y013_08955	1149	721	137	148.942	38.504	-1.95167	6.71e-62	2.33e-61	Down
Y013_12560	789	142	27	42.7182	11.0507	-1.95071	2.36e-13	5.49e-13	Down
Y013_18955	996	152	29	36.2231	9.4025	-1.94579	3.7e-14	1.02e-13	Down
Y013_16270	291	167	32	136.215	35.5109	-1.93955	2.31e-15	6.67e-15	Down
Y013_05290	618	1060	204	407.117	106.597	-1.93327	4.15e-89	1.51e-88	Down
Y013_20580	1704	892	172	124.25	32.596	-1.93048	4.02e-75	1.43e-74	Down
Y013_03480	765	31497	6124	9772.58	2585.11	-1.91852	0	0	Down
Y013_23160	762	467	91	145.467	38.5648	-1.91533	1.02e-39	3.37e-39	Down
Y013_19465	1116	46	9	9.78352	2.60425	-1.90948	4.99e-05	7.23e-05	Down
Y013_00140	627	1940	380	734.405	195.714	-1.90783	8.15e-159	3.17e-158	Down
Y013_11960	657	51	10	18.425	4.91518	-1.90634	1.91e-05	2.82e-05	Down
Y013_06665	1419	4432	870	741.343	197.989	-1.90472	0	0	Down
Y013_18435	165	1876	369	2698.67	722.183	-1.90181	5.26e-153	2.04e-152	Down
Y013_01540	729	2209	436	719.233	193.136	-1.89684	3.27e-179	1.29e-178	Down
Y013_04075	1770	66602	13244	8931.32	2416.3	-1.88607	0	0	Down
Y013_01060	315	2133	425	1607.24	435.696	-1.8832	1.77e-171	6.94e-171	Down
Y013_07320	1314	10545	2103	1904.82	516.831	-1.88189	0	0	Down
Y013_19260	1347	95	19	16.7401	4.55503	-1.87778	5.71e-09	9.71e-09	Down
Y013_03400	141	55	11	92.586	25.1929	-1.87778	1.08e-05	1.61e-05	Down
Y013_08135	459	689	138	356.294	97.0893	-1.87568	2.72e-56	9.3e-56	Down
Y013_21510	672	442	89	156.119	42.7686	-1.86802	1.69e-36	5.51e-36	Down
Y013_23475	1482	129	26	20.6606	5.66539	-1.86664	1.22e-11	2.29e-11	Down
Y013_18850	489	79070	15972	38380	10547.6	-1.86343	0	0	Down
Y013_12765	1644	153	31	22.0898	6.08926	-1.85904	1.7e-13	4.14e-13	Down
Y013_21285	432	511	104	280.762	77.7418	-1.85259	1.66e-41	5.48e-41	Down
Y013_05160	2286	8200	1670	851.411	235.909	-1.85162	0	0	Down
Y013_20180	1605	4930	1008	729.077	202.81	-1.84594	0	0	Down
Y013_00740	963	88	18	21.6899	6.03602	-1.84535	3.07e-08	5.1e-08	Down
Y013_11845	693	1028	211	352.096	98.3227	-1.84037	4.15e-81	1.49e-80	Down
Y013_05000	1143	262	54	54.4072	15.2564	-1.83438	9.44e-22	2.86e-21	Down
Y013_00630	870	63	13	17.1879	4.82535	-1.83269	3.42e-06	5.22e-06	Down
Y013_08845	1272	1210	250	225.787	63.4684	-1.83085	1.66e-94	6.07e-94	Down
Y013_17665	1782	779	161	103.76	29.1758	-1.83041	1.93e-61	6.68e-61	Down
Y013_04110	1359	36022	7460	6291.44	1772.65	-1.82748	0	0	Down
Y013_13310	1188	1904	395	380.41	107.371	-1.82496	4.96e-147	1.91e-146	Down
Y013_04560	417	429	89	244.187	68.9221	-1.82495	1.98e-34	6.41e-34	Down
Y013_24285	339	183	38	128.131	36.1983	-1.82362	1.65e-15	4.79e-15	Down
Y013_19500	1020	115	24	26.7608	7.59829	-1.81638	3.42e-10	6.1e-10	Down
Y013_02220	435	9734	2032	5311.34	1508.48	-1.81598	0	0	Down
Y013_19485	765	67	14	20.7881	5.90978	-1.81458	1.92e-06	2.97e-06	Down
Y013_19460	1635	67	14	9.72655	2.76513	-1.81458	1.92e-06	2.97e-06	Down
Y013_22150	1473	851	178	137.129	39.0231	-1.81313	3.92e-66	1.38e-65	Down
Y013_08825	2013	368	77	43.3916	12.3524	-1.81262	1.7e-29	5.34e-29	Down
Y013_19400	882	138	29	37.1375	10.6178	-1.80639	6.83e-12	1.3e-11	Down
Y013_23025	831	1753	371	500.706	144.171	-1.79618	1.13e-132	4.31e-132	Down
Y013_08800	441	609	129	327.778	94.4617	-1.79492	3.57e-47	1.2e-46	Down
Y013_06435	651	415	88	151.31	43.6522	-1.79338	1.29e-32	4.15e-32	Down
Y013_24000	795	47	10	14.0324	4.06198	-1.78851	8.64e-05	0.000123653	Down
Y013_15950	612	42	9	16.2892	4.74893	-1.77824	0.000225914	0.000316179	Down
Y013_08310	1059	2505	538	561.453	164.056	-1.77498	9e-186	3.58e-185	Down
Y013_04420	717	6699	1442	2217.65	649.458	-1.77172	0	0	Down
Y013_04150	1131	3562	767	747.537	218.997	-1.77124	1.42e-262	5.91e-262	Down
Y013_19575	228	167	36	173.853	50.9885	-1.76963	9.24e-14	2.41e-13	Down
Y013_13505	747	3901	842	1239.53	363.996	-1.7678	1.3e-286	5.48e-286	Down
Y013_19180	1068	106	23	23.5579	6.95443	-1.76021	3.72e-09	6.37e-09	Down
Y013_16790	1056	161	35	36.1879	10.7031	-1.75748	3.33e-13	7.51e-13	Down
Y013_16860	486	55	12	26.8614	7.97351	-1.75224	2.67e-05	3.92e-05	Down
Y013_05490	648	1565	343	573.246	170.932	-1.74573	3.54e-114	1.32e-113	Down
Y013_24045	879	3047	671	822.783	246.512	-1.73885	2.56e-219	1.04e-218	Down
Y013_03430	936	880	194	223.156	66.9315	-1.73729	1.49e-64	5.19e-64	Down
Y013_07630	1086	5663	1253	1237.71	372.586	-1.73203	0	0	Down
Y013_07590	678	5046	1118	1766.52	532.497	-1.73007	0	0	Down
Y013_15925	588	414	92	167.119	50.526	-1.72577	5.9e-31	1.88e-30	Down
Y013_08235	1725	7253	1615	997.999	302.335	-1.72289	0	0	Down
Y013_25720	1245	1044	233	199.037	60.4354	-1.71957	3.25e-75	1.16e-74	Down
Y013_12840	762	112	25	34.8871	10.5947	-1.71935	2.43e-09	4.19e-09	Down
Y013_16215	270	85	19	74.7234	22.7245	-1.71731	2.22e-07	3.55e-07	Down
Y013_17135	648	40	9	14.6517	4.4851	-1.70785	0.000470718	0.000645683	Down
Y013_16115	297	71	16	56.7419	17.3968	-1.70559	2.58e-06	3.96e-06	Down
Y013_21090	1527	930	210	144.559	44.4104	-1.70269	2.66e-66	9.34e-66	Down
Y013_01600	768	1000	226	309.058	95.0281	-1.70145	4.31e-71	1.53e-70	Down
Y013_23460	1971	199	45	23.9645	7.37277	-1.70062	2.36e-15	6.82e-15	Down
Y013_13725	516	2026	460	931.947	287.881	-1.69478	2.03e-141	7.82e-141	Down
Y013_18385	144	1030	234	1697.76	524.757	-1.69391	9.87e-73	3.5e-72	Down
Y013_17250	1302	1258	286	229.336	70.9349	-1.69289	2.27e-88	8.27e-88	Down
Y013_04160	747	202	46	64.1848	19.8858	-1.6905	1.9e-15	5.51e-15	Down
Y013_03855	1233	2563	585	493.386	153.214	-1.68717	2.72e-177	1.07e-176	Down
Y013_02785	186	105	24	133.992	41.668	-1.68513	1.25e-08	2.09e-08	Down
Y013_21925	705	3852	883	1296.88	404.461	-1.68097	4.14e-264	1.73e-263	Down
Y013_18375	435	14022	3216	7651.07	2387.44	-1.6802	0	0	Down
Y013_05195	1692	497	114	69.72	21.7575	-1.68006	1.47e-35	4.77e-35	Down
Y013_05235	1305	2728	628	496.176	155.401	-1.67485	1.12e-186	4.46e-186	Down
Y013_16935	672	542	125	191.44	60.0683	-1.67221	2.15e-38	7.04e-38	Down
Y013_22020	1254	2179	503	412.441	129.531	-1.67088	5.26e-149	2.03e-148	Down
Y013_07280	1704	1827	422	254.49	79.9738	-1.67001	3.79e-125	1.43e-124	Down
Y013_20160	846	186	43	52.1848	16.4136	-1.66874	4.2e-14	1.15e-13	Down
Y013_09570	924	10196	2358	2619.14	824.094	-1.66822	0	0	Down
Y013_02200	780	825	191	251.05	79.0758	-1.66667	2.53e-57	8.67e-57	Down
Y013_09615	564	612	142	257.557	81.3044	-1.66349	7.69e-43	2.55e-42	Down
Y013_19050	1242	2164	503	413.559	130.783	-1.66092	9.02e-147	3.48e-146	Down
Y013_09285	201	3388	788	4000.82	1266	-1.66001	1.63e-228	6.66e-228	Down
Y013_03560	1716	425	99	58.7859	18.6304	-1.65781	4.25e-30	1.35e-29	Down
Y013_20325	891	23812	5569	6343.37	2018.39	-1.65205	0	0	Down
Y013_23450	849	111	26	31.0325	9.88941	-1.64982	7.92e-09	1.34e-08	Down
Y013_11840	714	373	88	123.997	39.8006	-1.63945	3.26e-26	1.01e-25	Down
Y013_21895	591	2340	553	939.788	302.164	-1.637	2.21e-155	8.55e-155	Down
Y013_16970	489	1517	360	736.34	237.738	-1.631	7.15e-101	2.64e-100	Down
Y013_19045	996	10594	2515	2524.66	815.424	-1.63046	0	0	Down
Y013_17670	456	84	20	43.7236	14.1635	-1.62624	7.21e-07	1.14e-06	Down
Y013_05205	300	42	10	33.2299	10.7642	-1.62624	0.000527992	0.000723198	Down
Y013_01530	681	620	148	216.096	70.181	-1.62252	6.14e-42	2.03e-41	Down
Y013_23245	777	355	85	108.445	35.3267	-1.61813	1.36e-24	4.21e-24	Down
Y013_16730	207	868	208	995.293	324.487	-1.61696	8.92e-58	3.06e-57	Down
Y013_17540	321	187	45	138.273	45.2702	-1.61089	1.49e-13	3.69e-13	Down
Y013_17495	2778	340	82	29.0501	9.53205	-1.60769	2.05e-23	6.28e-23	Down
Y013_20480	189	712	172	894.169	293.881	-1.60532	3.19e-47	1.07e-46	Down
Y013_04750	501	2635	637	1248.37	410.588	-1.60429	7.58e-170	2.97e-169	Down
Y013_04330	234	66	16	66.9468	22.0805	-1.60024	1.49e-05	2.22e-05	Down
Y013_05545	1599	363	88	53.884	17.7721	-1.60024	9.63e-25	2.98e-24	Down
Y013_16875	912	470	114	122.322	40.3659	-1.59947	1.46e-31	4.66e-31	Down
Y013_19265	1146	70	17	14.4982	4.79037	-1.59767	8.3e-06	1.24e-05	Down
Y013_23295	966	2162	526	531.227	175.838	-1.59508	1.42e-138	5.43e-138	Down
Y013_06660	597	1897	462	754.214	249.904	-1.5936	1.16e-121	4.37e-121	Down
Y013_16235	1338	82	20	14.5465	4.82702	-1.59147	1.43e-06	2.23e-06	Down
Y013_11725	1119	512	125	108.603	36.0732	-1.59006	5.72e-34	1.85e-33	Down
Y013_09395	237	8531	2083	8543.84	2838.22	-1.5899	0	0	Down
Y013_20890	201	45	11	53.1396	17.6726	-1.58827	0.00041071	0.000566445	Down
Y013_17440	1917	1566	383	193.897	64.5181	-1.58752	3.25e-100	1.2e-99	Down
Y013_04230	897	155	38	41.0148	13.6803	-1.58404	3.14e-11	5.8e-11	Down
Y013_13600	798	110	27	32.7184	10.9261	-1.58232	2.47e-08	4.11e-08	Down
Y013_03745	255	1238	305	1152.34	386.246	-1.57698	7.32e-79	2.62e-78	Down
Y013_06090	3012	845	209	66.5891	22.4076	-1.5713	4.2e-54	1.43e-53	Down
Y013_19885	591	1733	429	696.006	234.409	-1.57007	5.39e-109	2e-108	Down
Y013_03420	402	109	27	64.3579	21.6891	-1.56914	3.46e-08	5.72e-08	Down
Y013_23445	528	108	27	48.5502	16.5133	-1.55585	4.84e-08	7.95e-08	Down
Y013_00085	942	6082	1529	1532.49	524.157	-1.54781	0	0	Down
Y013_23030	1167	1466	369	298.171	102.108	-1.54604	1.72e-90	6.28e-90	Down
Y013_19380	1254	12017	3030	2274.57	780.279	-1.54353	0	0	Down
Y013_22030	585	340	86	137.951	47.4731	-1.53897	4.35e-22	1.32e-21	Down
Y013_00605	744	146	37	46.5781	16.0596	-1.53622	2.96e-10	5.29e-10	Down
Y013_21035	648	4186	1061	1533.3	528.744	-1.536	1.71e-252	7.1e-252	Down
Y013_20865	450	126	32	66.4599	22.9637	-1.53313	5.25e-09	8.93e-09	Down
Y013_07975	996	63	16	15.0135	5.18759	-1.53313	4.15e-05	6.03e-05	Down
Y013_00620	1164	59	15	12.031	4.16143	-1.5316	7.49e-05	0.000107649	Down
Y013_16065	1284	2774	706	512.794	177.56	-1.53008	4.59e-167	1.79e-166	Down
Y013_07045	645	82	21	30.1756	10.5139	-1.52108	3.08e-06	4.71e-06	Down
Y013_03995	1068	358	92	79.5634	27.8177	-1.5161	1.03e-22	3.14e-22	Down
Y013_22590	987	70	18	16.8338	5.88925	-1.51521	1.78e-05	2.64e-05	Down
Y013_18975	837	579	149	164.193	57.4865	-1.5141	1.03e-35	3.34e-35	Down
Y013_13610	2730	1036	268	90.0739	31.7013	-1.50657	3.72e-62	1.29e-61	Down
Y013_22710	525	1479	383	668.668	235.583	-1.50505	7.44e-88	2.7e-87	Down
Y013_13420	165	135	35	194.201	68.4997	-1.50338	2.5e-09	4.31e-09	Down
Y013_19750	1899	2901	753	362.597	128.049	-1.50168	5.6e-170	2.19e-169	Down
Y013_18760	2544	141982	36945	13247	4689.68	-1.4981	0	0	Down
Y013_20460	864	46	12	12.6371	4.4851	-1.49445	0.000626896	0.000853119	Down
Y013_22770	297	501	131	400.39	142.436	-1.49109	1.82e-30	5.79e-30	Down
Y013_11440	900	897	235	236.566	84.3199	-1.48829	4.03e-53	1.37e-52	Down
Y013_15595	477	5738	1507	2855.25	1020.23	-1.48472	0	0	Down
Y013_20205	894	6726	1769	1785.75	638.992	-1.48266	0	0	Down
Y013_22715	216	2008	530	2206.54	792.368	-1.47754	1.64e-115	6.13e-115	Down
Y013_20065	639	600	159	222.87	80.3528	-1.47178	1.61e-35	5.23e-35	Down
Y013_01270	600	2431	648	961.691	348.762	-1.46333	1.66e-137	6.35e-137	Down
Y013_00550	795	12245	3264	3655.89	1325.83	-1.46333	0	0	Down
Y013_22580	1023	71	19	16.4734	5.99767	-1.45767	2.66e-05	3.91e-05	Down
Y013_18715	1080	2318	621	509.438	185.683	-1.45606	2.95e-130	1.12e-129	Down
Y013_11405	381	1700	458	1059.07	388.191	-1.44796	2.99e-95	1.1e-94	Down
Y013_17335	288	478	129	393.946	144.645	-1.44549	6.56e-28	2.05e-27	Down
Y013_00115	618	670	181	257.329	94.579	-1.44402	1.99e-38	6.52e-38	Down
Y013_01525	909	517	140	134.998	49.7358	-1.44059	6.45e-30	2.04e-29	Down
Y013_00655	1338	92	25	16.3205	6.03377	-1.43555	2.12e-06	3.26e-06	Down
Y013_22650	2697	114	31	10.0329	3.71181	-1.43454	1.25e-07	2.03e-07	Down
Y013_12445	1449	198	54	32.4338	12.0346	-1.43032	3.07e-12	6.08e-12	Down
Y013_05190	1605	380	104	56.1966	20.9249	-1.42526	4.55e-22	1.38e-21	Down
Y013_22105	1428	488	134	81.1135	30.3027	-1.4205	8.93e-28	2.79e-27	Down
Y013_00610	921	127	35	32.73	12.2719	-1.41525	3.25e-08	5.38e-08	Down
Y013_22655	843	58	16	16.3306	6.12911	-1.41383	0.000214882	0.000300851	Down
Y013_21030	924	22969	6339	5900.27	2215.41	-1.41321	0	0	Down
Y013_19470	1185	105	29	21.0316	7.90286	-1.41211	5.44e-07	8.59e-07	Down
Y013_01030	1002	1607	444	380.671	143.094	-1.41159	7.28e-87	2.64e-86	Down
Y013_23055	855	1175	325	326.192	122.75	-1.41	6.94e-64	2.42e-63	Down
Y013_12835	1311	242	67	43.8141	16.5035	-1.40862	2.36e-14	6.6e-14	Down
Y013_19240	1179	90	25	18.1188	6.84748	-1.40384	4e-06	6.07e-06	Down
Y013_23375	750	302	84	95.5757	36.1679	-1.40194	1.91e-17	5.64e-17	Down
Y013_06250	1128	237	66	49.8702	18.8947	-1.4002	5.65e-14	1.52e-13	Down
Y013_03060	876	201	56	54.462	20.6438	-1.39954	4.7e-12	9.12e-12	Down
Y013_22670	921	93	26	23.9676	9.1163	-1.39457	3.07e-06	4.7e-06	Down
Y013_06750	759	2475	693	773.989	294.847	-1.39235	4e-130	1.51e-129	Down
Y013_17310	654	57	16	20.6871	7.90036	-1.38874	0.000295806	0.000412474	Down
Y013_09145	861	14859	4172	4096.27	1564.75	-1.38837	0	0	Down
Y013_12020	1398	800	225	135.826	51.9733	-1.38592	5.82e-43	1.93e-42	Down
Y013_09575	291	2911	819	2374.38	908.857	-1.38543	1.38e-151	5.33e-151	Down
Y013_08375	1533	110	31	17.0315	6.53017	-1.38301	4.4e-07	6.98e-07	Down
Y013_18110	1449	149	42	24.4073	9.36021	-1.3827	3.86e-09	6.6e-09	Down
Y013_19515	1218	149	42	29.0363	11.1354	-1.3827	3.86e-09	6.6e-09	Down
Y013_02140	2313	23407	6602	2401.99	921.732	-1.38181	0	0	Down
Y013_12120	1677	1469	416	207.917	80.106	-1.37603	1.21e-76	4.32e-76	Down
Y013_03405	300	77	22	60.9216	23.6813	-1.3632	3.11e-05	4.55e-05	Down
Y013_03140	888	98	28	26.1948	10.1824	-1.3632	2.47e-06	3.79e-06	Down
Y013_01155	249	581	167	553.832	216.582	-1.35454	1.26e-30	4e-30	Down
Y013_02305	357	160	46	106.378	41.6097	-1.35421	1.84e-09	3.19e-09	Down
Y013_01495	174	458	132	624.767	244.979	-1.35066	2.25e-24	6.95e-24	Down
Y013_05425	1323	8806	2543	1579.87	620.714	-1.3478	0	0	Down
Y013_01675	1038	2706	785	618.774	244.218	-1.34125	2.09e-134	7.96e-134	Down
Y013_19720	750	2239	651	708.589	280.301	-1.33797	3.93e-111	1.47e-110	Down
Y013_04500	627	10247	2982	3879.1	1535.84	-1.3367	0	0	Down
Y013_05215	546	216	63	93.8994	37.2608	-1.33346	4.74e-12	9.2e-12	Down
Y013_01585	258	428	125	393.755	156.457	-1.33153	2.02e-22	6.14e-22	Down
Y013_05200	1893	424	124	53.1639	21.1532	-1.32957	3.52e-22	1.07e-21	Down
Y013_03675	597	82	24	32.6018	12.982	-1.32844	2.47e-05	3.62e-05	Down
Y013_08400	1455	116	34	18.9233	7.54607	-1.32637	4.98e-07	7.88e-07	Down
Y013_11830	1071	85	25	18.8378	7.53799	-1.32138	1.88e-05	2.78e-05	Down
Y013_09620	1008	787	232	185.317	74.3245	-1.31809	2.53e-39	8.31e-39	Down
Y013_12725	615	169	50	65.2249	26.2543	-1.31287	1.58e-09	2.75e-09	Down
Y013_04275	387	1217	361	746.417	301.232	-1.30911	2.77e-59	9.53e-59	Down
Y013_15940	735	64	19	20.6678	8.34778	-1.30792	0.000241876	0.000338394	Down
Y013_18160	1932	417	124	51.2307	20.7262	-1.30555	2.77e-21	8.36e-21	Down
Y013_08960	795	474	141	141.518	57.2739	-1.30504	5.69e-24	1.75e-23	Down
Y013_16205	255	868	259	807.944	327.993	-1.30059	2.32e-42	7.66e-42	Down
Y013_17155	747	77	23	24.4665	9.94288	-1.29907	5.94e-05	8.58e-05	Down
Y013_23175	645	732	219	269.372	109.645	-1.29676	7.93e-36	2.58e-35	Down
Y013_09290	921	9797	2932	2524.85	1028.04	-1.2963	0	0	Down
Y013_18380	1461	16217	4868	2634.64	1075.98	-1.29195	0	0	Down
Y013_19055	495	316	95	151.525	61.976	-1.28977	3.29e-16	9.6e-16	Down
Y013_22515	489	103	31	49.9954	20.4719	-1.28815	3.7e-06	5.64e-06	Down
Y013_17185	534	1594	480	708.514	290.272	-1.28739	3.37e-75	1.2e-74	Down
Y013_08790	666	116	35	41.3414	16.9707	-1.28455	9.33e-07	1.46e-06	Down
Y013_09785	1275	106	32	19.7332	8.10484	-1.28377	2.82e-06	4.32e-06	Down
Y013_04495	2853	25953	7838	2159.17	887.173	-1.28319	0	0	Down
Y013_08905	1164	506	153	103.181	42.4466	-1.28145	7.93e-25	2.45e-24	Down
Y013_18950	1152	145	44	29.8756	12.334	-1.27633	4.6e-08	7.58e-08	Down
Y013_07800	378	560	170	351.64	145.232	-1.27574	3.9e-27	1.22e-26	Down
Y013_24130	972	1747	531	426.607	176.414	-1.27394	5.89e-81	2.12e-80	Down
Y013_23165	933	440	134	111.937	46.3797	-1.27112	1.54e-21	4.67e-21	Down
Y013_24060	2523	256	78	24.0838	9.98348	-1.27045	3.96e-13	8.77e-13	Down
Y013_05165	540	144	44	63.2951	26.3126	-1.26634	6.17e-08	1.01e-07	Down
Y013_13460	897	431	132	114.048	47.5211	-1.263	6.17e-21	1.85e-20	Down
Y013_05630	420	186	57	105.115	43.8259	-1.26212	7.95e-10	1.4e-09	Down
[truncated: 101 more rows]
