# Supplementary material for: Identification, characterization and molecular analysis of the viable but nonculturable Rhodococcus biphenylivorans
Source: Sci Rep. 2015 Dec 21;5:18590. doi: 10.1038/srep18590 (PMC4685647; doi:10.1038/srep18590)
Supplement: Supplementary Table S4 [file srep18590-s5.xls]

## Sheet: Table S4
Table S4 Genes>20 fold up- or down-regulated in t_TG9 versus c_TG9 cultures
Gene ID	Expression fold-change (up-regulated genes)	Product	GO component	GO function	GO process	KEGG
Y013_00835	27.1754	ectoine synthase	-	-	ectoine biosynthetic	L-ectoine synthase
Y013_21275	26.9042	porin	extracellular region	-	cytolysis in other organism	-
Y013_21580	26.7438	hypothetical protein	-	-	-	-
Y013_04800	24.8171	excinuclease ABC subunit A	ATP-binding cassette (ABC) transporter complex;excinuclease repair complex;cytoplasm	zinc ion binding;DNA binding;ATP binding;ATPase activity;excinuclease ABC activity	nucleic acid phosphodiester bond hydrolysis;transport;nucleotide-excision repair;SOS response;ATP catabolic process	excinuclease ABC subunit A
Y013_03505	24.4893	hypothetical protein	-	-	-	-
Y013_08580	23.7139	50S ribosomal protein L23	ribosome	structural constituent of ribosome;rRNA binding;nucleotide binding	translation	large subunit ribosomal protein L23
Y013_07255	23.6049	peptide chain release factor 2	cytoplasm	translation release factor activity, codon specific;hydrolase activity	translational termination	peptide chain release factor 2
Y013_08555	22.3683	50S ribosomal protein L16	ribosome	structural constituent of ribosome;rRNA binding;tRNA binding	translation	large subunit ribosomal protein L16
Y013_16555	22.1655	DNA gyrase subunit A	chromosome;cytoplasm	ATP binding;DNA topoisomerase (ATP-hydrolyzing) activity	response to antibiotic;DNA-dependent DNA replication;DNA topological change	DNA gyrase subunit A
Y013_00410	21.9936	glutamate dehydrogenase	-	nucleotide binding;oxidoreductase activity, acting on the CH-NH2 group of donors, NAD or NADP as acceptor	cellular amino acid metabolic process;oxidation-reduction process	glutamate dehydrogenase (NADP+)
Y013_05600	21.6452	glycogen debranching protein	-	hydrolase activity, hydrolyzing O-glycosyl compounds;cation binding;glycogen debranching enzyme activity	glycogen catabolic process	glycogen operon protein GlgX
Y013_21000	21.5435	hemin transporter	-	heme binding;oxygen transporter activity;nitric oxide dioxygenase activity;iron ion binding;oxidoreductase activity, acting on single donors with incorporation of molecular oxygen, incorporation of two atoms of oxygen;oxygen binding	oxygen transport;oxidation-reduction process	nitric oxide dioxygenase
Y013_19810	21.457	protease	-	serine-type exopeptidase activity;serine-type endopeptidase activity	proteolysis	oligopeptidase B
Y013_09115	20.9584	acyl dehydratase	-	oxidoreductase activity;lyase activity	oxidation-reduction process	-
Y013_08525	20.8612	30S ribosomal protein S14	ribosome	structural constituent of ribosome;zinc ion binding;rRNA binding	translation	small subunit ribosomal protein S14
Y013_05930	20.7776	hydrolase	-	-	-	probable enterotoxin B;lipoprotein Spr
Y013_05455	20.7387	nicotinate-nucleotide pyrophosphorylase	-	nicotinate-nucleotide diphosphorylase (carboxylating) activity	NAD biosynthetic process	nicotinate-nucleotide pyrophosphorylase (carboxylating)
Gene ID	Expression fold-change (down-regulated genes)	Product	GO component	GO function	GO process	KEGG
Y013_05570	140.044	hypothetical protein	-	-	-	-
Y013_05645	133.639	hypothetical protein	-	-	-	-
Y013_24005	82.0002	hypothetical protein	-	-	-	-
Y013_13555	78.5307	flavin reductase	-	FMN binding;riboflavin reductase (NADPH) activity	oxidation-reduction process	phenol 2-monooxygenase;3-hydroxy-9,10-secoandrosta-1,3,5(10)-triene-9,17-dione monooxygenase subunit HsaB (Flavin:NADH reductase)
Y013_09610	69.2638	membrane protein	-	-	-	-
Y013_23990	61.3738	glyoxalase	-	oxidoreductase activity, acting on single donors with incorporation of molecular oxygen, incorporation of two atoms of oxygen	-	lactoylglutathione lyase
Y013_02245	60.7307	hypothetical protein	-	-	-	inhibitor of cysteine peptidase
Y013_16090	50.4711	hypothetical protein	-	-	-	-
Y013_15715	49.6136	hypothetical protein	-	-	-	-
Y013_03860	49.2461	BatC protein	-	-	-	-
Y013_05565	44.6442	membrane protein	-	-	-	-
Y013_20570	43.9218	membrane protein	-	-	-	-
Y013_05260	36.913	hypothetical protein	-	-	-	-
Y013_17400	36.4848	stage II sporulation protein	-	-	-	stage II sporulation protein D
Y013_20175	35.6483	hypothetical protein	-	-	-	-
Y013_18235	35.097	GntR family transcriptional regulator	intracellular	sequence-specific DNA binding transcription factor activity;DNA binding	regulation of transcription, DNA-dependent	GntR family transcriptional regulator, vanillate catabolism transcriptional regulator
Y013_23525	33.93	alcohol dehydrogenase	-	oxidoreductase activity;nucleotide binding;zinc ion binding	oxidation-reduction process	alcohol dehydrogenase
Y013_21330	33.5872	hypothetical protein	-	-	-	-
Y013_00680	33.0757	glutamate synthase	-	glutamate synthase (NADPH) activity	glutamate biosynthetic process;oxidation-reduction process	glutamate synthase (ferredoxin);glutamate synthase (NADPH/NADH) large chain
Y013_21240	31.6057	50S ribosomal protein L32	ribosome	-	-	large subunit ribosomal protein L32
Y013_05255	30.5918	chemotaxis protein CheY	cell wall	phosphorelay response regulator activity;DNA binding	two-component signal transduction system (phosphorelay);intracellular signal transduction;regulation of transcription, DNA-dependent	-
Y013_20575	30.5032	membrane protein	-	-	-	-
Y013_02580	29.3136	hypothetical protein	-	-	response to stress	-
Y013_12420	26.9506	5-oxoprolinase	-		-	N-methylhydantoinase A
Y013_13500	26.8981	ABC transporter	-	ATP binding;ATPase activity	ATP catabolic process	ATP-binding cassette, subfamily F, member 3
Y013_01355	26.6506	MFS transporter	integral to membrane	-	transmembrane transport	MFS transporter, NNP family, nitrate/nitrite transporter
Y013_05550	25.2107	ABC transporter substrate-binding protein	-	-	-	iron complex transport system substrate-binding protein
Y013_07325	24.9468	transcriptional regulator	cytoplasm	metal ion binding;DNA binding;4 iron, 4 sulfur cluster binding	response to antibiotic;regulation of transcription, DNA-dependent;response to fatty acid	-
Y013_05250	24.652	NADH dehydrogenase subunit A	integral to membrane;plasma membrane	quinone binding;NADH dehydrogenase (ubiquinone) activity	photosynthesis, light reaction;oxidation-reduction process;transport	NADH-quinone oxidoreductase subunit A
Y013_05245	24.5315	NADH dehydrogenase subunit B	plasma membrane	quinone binding;NADH dehydrogenase (ubiquinone) activity;iron ion binding;4 iron, 4 sulfur cluster binding	transport;photosynthesis, light reaction;oxidation-reduction process	NADH-quinone oxidoreductase subunit B
Y013_19440	23.8687	monooxygenase	-	nitronate monooxygenase activity;oxidoreductase activity, acting on single donors with incorporation of molecular oxygen, incorporation of two atoms of oxygen	oxidation-reduction process	nitronate monooxygenase;enoyl-[acyl carrier protein] reductase II
Y013_15720	23.6041	hypothetical protein	-	-	-	-
Y013_00670	23.5205	HutD-family protein	-	-	-	hypothetical protein
Y013_19275	22.9325	alpha/beta hydrolase	-		metabolic process	2-hydroxy-6-ketonona-2,4-dienedioic acid hydrolase;4,5:9,10-diseco-3-hydroxy-5,9,17-trioxoandrosta-1(10),2-diene-4-oate hydrolase
Y013_11705	22.8397	ABC transporter	-	ATP binding;ATPase activity	ATP catabolic process	sulfate-transporting ATPase K10834 heme-transporting ATPase;K06158//ATP-binding cassette, subfamily F, member 3
Y013_20565	22.5489	membrane protein	-	-	-	-
Y013_23615	22.3934	glutamate dehydrogenase	-	glutamate dehydrogenase [NAD(P)+] activity;nucleotide binding	cellular amino acid metabolic process;oxidation-reduction process	glutamate dehydrogenase (NAD(P)+)
Y013_13735	22.2946	GYD family protein	-	-	-	-
Y013_16980	21.8818	AMP-dependent synthetase	-	long-chain fatty acid-CoA ligase activity	long-chain fatty acid metabolic process	long-chain acyl-CoA synthetase
Y013_09535	21.8154	hypothetical protein	-	-	-	-
Y013_24380	21.0875	pyruvate dehydrogenase E1 subunit alpha	-	pyruvate dehydrogenase (acetyl-transferring) activity;thiamine pyrophosphate binding	glycolysis;oxidation-reduction process	pyruvate dehydrogenase E1 component subunit alpha
Y013_18645	20.2778	YbaK/EbsC family protein EbsC protein	-	aminoacyl-tRNA editing activity	regulation of translational fidelity	-
