# Supplementary material for: Identification, characterization and molecular analysis of the viable but nonculturable Rhodococcus biphenylivorans
Source: Sci Rep. 2015 Dec 21;5:18590. doi: 10.1038/srep18590 (PMC4685647; doi:10.1038/srep18590)
Supplement: Supplementary Table S5 [file srep18590-s6.xls]

## Sheet: Table S5
Table S5 Gene Ontology function of differentially expressed genes
GO category	GO accession	GO term	Cluster countsa	Cluster frequencyb (%)	Genome countsc	Genome frequencyd (%)	Cluster counts/ genome counts (%)	Cluster counts/total DEGs (%)	p-value
biological process	GO:0044249	cellular biosynthetic process	338	27	583	21.9	58	16.1	1.06e-06
biological process	GO:1901576	organic substance biosynthetic process	341	27.3	592	22.3	57.6	16.3	2.61e-06
biological process	GO:0009058	biosynthetic process	361	28.9	640	24.1	56.4	17.2	2.49e-05
biological process	GO:0006412	translation	76	6.1	104	3.9	73.1	3.6	2.73e-05
biological process	GO:0010467	gene expression	121	9.7	186	7	65.1	5.8	0.00017
biological process	GO:0009059	macromolecule biosynthetic process	146	11.7	232	8.7	62.9	7	0.0002
biological process	GO:0034645	cellular macromolecule biosynthetic process	137	11	218	8.2	62.8	6.5	0.00056
biological process	GO:0009987	cellular process	722	57.8	1403	52.8	51.5	34.4	0.0006
biological process	GO:0044237	cellular metabolic process	613	49	1186	44.6	51.7	29.2	0.0073
biological process	GO:1901137	carbohydrate derivative biosynthetic process	59	4.7	87	3.3	67.8	2.8	0.0443
biological process	GO:0009163	nucleoside biosynthetic process	28	2.2	35	1.3	80	1.3	0.04721
biological process	GO:0042455	ribonucleoside biosynthetic process	28	2.2	35	1.3	80	1.3	0.04721
biological process	GO:0042451	purine nucleoside biosynthetic process	20	1.6	23	0.9	87	1	0.06196
biological process	GO:0046129	purine ribonucleoside biosynthetic process	20	1.6	23	0.9	87	1	0.06196
biological process	GO:0009152	purine ribonucleotide biosynthetic process	26	2.1	33	1.2	78.8	1.2	0.14055
biological process	GO:0009165	nucleotide biosynthetic process	49	3.9	72	2.7	68.1	2.3	0.16737
biological process	GO:0044267	cellular protein metabolic process	104	8.3	173	6.5	60.1	5	0.19017
biological process	GO:0071840	cellular component organization or biogenesis	50	4	74	2.8	67.6	2.4	0.19018
biological process	GO:1901293	nucleoside phosphate biosynthetic process	50	4	74	2.8	67.6	2.4	0.19018
biological process	GO:1901659	glycosyl compound biosynthetic process	30	2.4	40	1.5	75	1.4	0.21508
biological process	GO:0046390	ribose phosphate biosynthetic process	34	2.7	47	1.8	72.3	1.6	0.27169
biological process	GO:0044238	primary metabolic process	536	42.9	1049	39.5	51.1	25.6	0.31408
biological process	GO:0051128	regulation of cellular component organization	13	1	14	0.5	92.9	0.6	0.33139
biological process	GO:1901566	organonitrogen compound biosynthetic process	162	13	287	10.8	56.4	7.7	0.35373
biological process	GO:0090407	organophosphate biosynthetic process	75	6	121	4.6	62	3.6	0.4017
biological process	GO:0009260	ribonucleotide biosynthetic process	33	2.6	46	1.7	71.7	1.6	0.42724
biological process	GO:0043436	oxoacid metabolic process	151	12.1	267	10	56.6	7.2	0.50075
biological process	GO:0006082	organic acid metabolic process	152	12.2	270	10.2	56.3	7.2	0.63543
biological process	GO:0009273	peptidoglycan-based cell wall biogenesis	18	1.4	22	0.8	81.8	0.9	0.66669
biological process	GO:0072522	purine-containing compound biosynthetic process	29	2.3	40	1.5	72.5	1.4	0.70613
biological process	GO:0044085	cellular component biogenesis	36	2.9	52	2	69.2	1.7	0.71451
biological process	GO:0006164	purine nucleotide biosynthetic process	26	2.1	35	1.3	74.3	1.2	0.71683
biological process	GO:0044260	cellular macromolecule metabolic process	240	19.2	446	16.8	53.8	11.4	0.78111
biological process	GO:0009145	purine nucleoside triphosphate biosynthetic process	9	0.7	9	0.3	100	0.4	0.8709
biological process	GO:0009206	purine ribonucleoside triphosphate biosynthetic process	9	0.7	9	0.3	100	0.4	0.8709
biological process	GO:0072330	monocarboxylic acid biosynthetic process	19	1.5	24	0.9	79.2	0.9	1
biological process	GO:0006631	fatty acid metabolic process	25	2	34	1.3	73.5	1.2	1
biological process	GO:0019752	carboxylic acid metabolic process	146	11.7	261	9.8	55.9	7	1
biological process	GO:0050793	regulation of developmental process	11	0.9	12	0.5	91.7	0.5	1
biological process	GO:1901564	organonitrogen compound metabolic process	262	21	494	18.6	53	12.5	1
biological process	GO:0071704	organic substance metabolic process	593	47.4	1182	44.5	50.2	28.3	1
biological process	GO:0042546	cell wall biogenesis	18	1.4	23	0.9	78.3	0.9	1
biological process	GO:0006754	ATP biosynthetic process	8	0.6	8	0.3	100	0.4	1
biological process	GO:0015985	energy coupled proton transport, down electrochemical gradient	8	0.6	8	0.3	100	0.4	1
biological process	GO:0015986	ATP synthesis coupled proton transport	8	0.6	8	0.3	100	0.4	1
biological process	GO:0006807	nitrogen compound metabolic process	392	31.4	763	28.7	51.4	18.7	1
biological process	GO:0044281	small molecule metabolic process	287	23	548	20.6	52.4	13.7	1
biological process	GO:0016053	organic acid biosynthetic process	90	7.2	155	5.8	58.1	4.3	1
biological process	GO:0046394	carboxylic acid biosynthetic process	90	7.2	155	5.8	58.1	4.3	1
biological process	GO:0034470	ncRNA processing	22	1.8	30	1.1	73.3	1	1
biological process	GO:0065008	regulation of biological quality	33	2.6	49	1.8	67.3	1.6	1
biological process	GO:0006414	translational elongation	10	0.8	11	0.4	90.9	0.5	1
biological process	GO:0008360	regulation of cell shape	10	0.8	11	0.4	90.9	0.5	1
biological process	GO:0009201	ribonucleoside triphosphate biosynthetic process	10	0.8	11	0.4	90.9	0.5	1
biological process	GO:0022603	regulation of anatomical structure morphogenesis	10	0.8	11	0.4	90.9	0.5	1
biological process	GO:0022604	regulation of cell morphogenesis	10	0.8	11	0.4	90.9	0.5	1
biological process	GO:0006023	aminoglycan biosynthetic process	12	1	14	0.5	85.7	0.6	1
biological process	GO:0006024	glycosaminoglycan biosynthetic process	12	1	14	0.5	85.7	0.6	1
biological process	GO:0009252	peptidoglycan biosynthetic process	12	1	14	0.5	85.7	0.6	1
biological process	GO:0008033	tRNA processing	17	1.4	22	0.8	77.3	0.8	1
biological process	GO:0006396	RNA processing	27	2.2	39	1.5	69.2	1.3	1
biological process	GO:1901607	alpha-amino acid biosynthetic process	63	5	105	4	60	3	1
biological process	GO:0006633	fatty acid biosynthetic process	15	1.2	19	0.7	78.9	0.7	1
biological process	GO:0019538	protein metabolic process	134	10.7	243	9.1	55.1	6.4	1
biological process	GO:0090305	nucleic acid phosphodiester bond hydrolysis	18	1.4	24	0.9	75	0.9	1
biological process	GO:1901605	alpha-amino acid metabolic process	77	6.2	132	5	58.3	3.7	1
biological process	GO:0015979	photosynthesis	7	0.6	7	0.3	100	0.3	1
biological process	GO:0033865	nucleoside bisphosphate metabolic process	7	0.6	7	0.3	100	0.3	1
biological process	GO:0033875	ribonucleoside bisphosphate metabolic process	7	0.6	7	0.3	100	0.3	1
biological process	GO:0034032	purine nucleoside bisphosphate metabolic process	7	0.6	7	0.3	100	0.3	1
biological process	GO:0043170	macromolecule metabolic process	278	22.2	534	20.1	52.1	13.3	1
biological process	GO:0034654	nucleobase-containing compound biosynthetic process	74	5.9	127	4.8	58.3	3.5	1
biological process	GO:0006526	arginine biosynthetic process	9	0.7	10	0.4	90	0.4	1
biological process	GO:0034220	ion transmembrane transport	20	1.6	28	1.1	71.4	1	1
biological process	GO:0071554	cell wall organization or biogenesis	20	1.6	28	1.1	71.4	1	1
biological process	GO:0006022	aminoglycan metabolic process	14	1.1	18	0.7	77.8	0.7	1
biological process	GO:0006281	DNA repair	39	3.1	62	2.3	62.9	1.9	1
biological process	GO:0044038	cell wall macromolecule biosynthetic process	12	1	15	0.6	80	0.6	1
biological process	GO:0070589	cellular component macromolecule biosynthetic process	12	1	15	0.6	80	0.6	1
biological process	GO:0044271	cellular nitrogen compound biosynthetic process	131	10.5	241	9.1	54.4	6.2	1
biological process	GO:0018193	peptidyl-amino acid modification	6	0.5	6	0.2	100	0.3	1
biological process	GO:0019344	cysteine biosynthetic process	6	0.5	6	0.2	100	0.3	1
biological process	GO:0019684	photosynthesis, light reaction	6	0.5	6	0.2	100	0.3	1
biological process	GO:0042777	plasma membrane ATP synthesis coupled proton transport	6	0.5	6	0.2	100	0.3	1
biological process	GO:0033554	cellular response to stress	45	3.6	74	2.8	60.8	2.1	1
biological process	GO:0034660	ncRNA metabolic process	33	2.6	52	2	63.5	1.6	1
biological process	GO:0006820	anion transport	23	1.8	34	1.3	67.6	1.1	1
biological process	GO:0000270	peptidoglycan metabolic process	13	1	17	0.6	76.5	0.6	1
biological process	GO:0030203	glycosaminoglycan metabolic process	13	1	17	0.6	76.5	0.6	1
biological process	GO:0006811	ion transport	51	4.1	86	3.2	59.3	2.4	1
biological process	GO:0006520	cellular amino acid metabolic process	107	8.6	195	7.3	54.9	5.1	1
biological process	GO:0019637	organophosphate metabolic process	140	11.2	261	9.8	53.6	6.7	1
biological process	GO:0006974	response to DNA damage stimulus	39	3.1	64	2.4	60.9	1.9	1
biological process	GO:0044036	cell wall macromolecule metabolic process	14	1.1	19	0.7	73.7	0.7	1
biological process	GO:0006399	tRNA metabolic process	28	2.2	44	1.7	63.6	1.3	1
biological process	GO:0018130	heterocycle biosynthetic process	128	10.2	239	9	53.6	6.1	1
biological process	GO:1901135	carbohydrate derivative metabolic process	123	9.8	229	8.6	53.7	5.9	1
biological process	GO:0006525	arginine metabolic process	9	0.7	11	0.4	81.8	0.4	1
biological process	GO:0072524	pyridine-containing compound metabolic process	15	1.2	21	0.8	71.4	0.7	1
biological process	GO:0015672	monovalent inorganic cation transport	19	1.5	28	1.1	67.9	0.9	1
biological process	GO:0042221	response to chemical stimulus	24	1.9	37	1.4	64.9	1.1	1
biological process	GO:0009081	branched-chain amino acid metabolic process	12	1	16	0.6	75	0.6	1
biological process	GO:0000413	protein peptidyl-prolyl isomerization	5	0.4	5	0.2	100	0.2	1
biological process	GO:0006566	threonine metabolic process	5	0.4	5	0.2	100	0.2	1
biological process	GO:0006817	phosphate ion transport	5	0.4	5	0.2	100	0.2	1
biological process	GO:0009088	threonine biosynthetic process	5	0.4	5	0.2	100	0.2	1
biological process	GO:0009132	nucleoside diphosphate metabolic process	5	0.4	5	0.2	100	0.2	1
biological process	GO:0015936	coenzyme A metabolic process	5	0.4	5	0.2	100	0.2	1
biological process	GO:0015937	coenzyme A biosynthetic process	5	0.4	5	0.2	100	0.2	1
biological process	GO:0018208	peptidyl-proline modification	5	0.4	5	0.2	100	0.2	1
biological process	GO:0033866	nucleoside bisphosphate biosynthetic process	5	0.4	5	0.2	100	0.2	1
biological process	GO:0034030	ribonucleoside bisphosphate biosynthetic process	5	0.4	5	0.2	100	0.2	1
biological process	GO:0034033	purine nucleoside bisphosphate biosynthetic process	5	0.4	5	0.2	100	0.2	1
biological process	GO:0006549	isoleucine metabolic process	7	0.6	8	0.3	87.5	0.3	1
biological process	GO:0009097	isoleucine biosynthetic process	7	0.6	8	0.3	87.5	0.3	1
biological process	GO:0034613	cellular protein localization	7	0.6	8	0.3	87.5	0.3	1
biological process	GO:0070727	cellular macromolecule localization	7	0.6	8	0.3	87.5	0.3	1
biological process	GO:0009605	response to external stimulus	10	0.8	13	0.5	76.9	0.5	1
biological process	GO:0072525	pyridine-containing compound biosynthetic process	10	0.8	13	0.5	76.9	0.5	1
biological process	GO:0034641	cellular nitrogen compound metabolic process	316	25.3	627	23.6	50.4	15.1	1
biological process	GO:0055086	nucleobase-containing small molecule metabolic process	118	9.4	222	8.4	53.2	5.6	1
biological process	GO:0006812	cation transport	32	2.6	53	2	60.4	1.5	1
biological process	GO:0009156	ribonucleoside monophosphate biosynthetic process	19	1.5	29	1.1	65.5	0.9	1
biological process	GO:0009161	ribonucleoside monophosphate metabolic process	19	1.5	29	1.1	65.5	0.9	1
biological process	GO:0051179	localization	148	11.8	283	10.6	52.3	7.1	1
biological process	GO:0006139	nucleobase-containing compound metabolic process	249	19.9	490	18.4	50.8	11.9	1
biological process	GO:0006778	porphyrin-containing compound metabolic process	11	0.9	15	0.6	73.3	0.5	1
biological process	GO:0009082	branched-chain amino acid biosynthetic process	11	0.9	15	0.6	73.3	0.5	1
biological process	GO:0009142	nucleoside triphosphate biosynthetic process	11	0.9	15	0.6	73.3	0.5	1
biological process	GO:0022613	ribonucleoprotein complex biogenesis	11	0.9	15	0.6	73.3	0.5	1
biological process	GO:0042254	ribosome biogenesis	11	0.9	15	0.6	73.3	0.5	1
biological process	GO:0006417	regulation of translation	8	0.6	10	0.4	80	0.4	1
biological process	GO:0010608	posttranscriptional regulation of gene expression	8	0.6	10	0.4	80	0.4	1
biological process	GO:0032268	regulation of cellular protein metabolic process	8	0.6	10	0.4	80	0.4	1
biological process	GO:0051246	regulation of protein metabolic process	8	0.6	10	0.4	80	0.4	1
biological process	GO:0046483	heterocycle metabolic process	310	24.8	617	23.2	50.2	14.8	1
biological process	GO:0006753	nucleoside phosphate metabolic process	110	8.8	207	7.8	53.1	5.2	1
biological process	GO:0006810	transport	147	11.8	282	10.6	52.1	7	1
biological process	GO:0051234	establishment of localization	147	11.8	282	10.6	52.1	7	1
biological process	GO:0006400	tRNA modification	12	1	17	0.6	70.6	0.6	1
biological process	GO:0042440	pigment metabolic process	12	1	17	0.6	70.6	0.6	1
biological process	GO:0051186	cofactor metabolic process	62	5	112	4.2	55.4	3	1
biological process	GO:0006413	translational initiation	6	0.5	7	0.3	85.7	0.3	1
biological process	GO:0006814	sodium ion transport	6	0.5	7	0.3	85.7	0.3	1
biological process	GO:0006886	intracellular protein transport	6	0.5	7	0.3	85.7	0.3	1
biological process	GO:0043094	cellular metabolic compound salvage	6	0.5	7	0.3	85.7	0.3	1
biological process	GO:0046907	intracellular transport	6	0.5	7	0.3	85.7	0.3	1
biological process	GO:0044255	cellular lipid metabolic process	47	3.8	83	3.1	56.6	2.2	1
biological process	GO:0006040	amino sugar metabolic process	4	0.3	4	0.2	100	0.2	1
biological process	GO:0006072	glycerol-3-phosphate metabolic process	4	0.3	4	0.2	100	0.2	1
biological process	GO:0015939	pantothenate metabolic process	4	0.3	4	0.2	100	0.2	1
biological process	GO:0015994	chlorophyll metabolic process	4	0.3	4	0.2	100	0.2	1
biological process	GO:0015995	chlorophyll biosynthetic process	4	0.3	4	0.2	100	0.2	1
biological process	GO:0042542	response to hydrogen peroxide	4	0.3	4	0.2	100	0.2	1
biological process	GO:0042743	hydrogen peroxide metabolic process	4	0.3	4	0.2	100	0.2	1
biological process	GO:0042744	hydrogen peroxide catabolic process	4	0.3	4	0.2	100	0.2	1
biological process	GO:0070301	cellular response to hydrogen peroxide	4	0.3	4	0.2	100	0.2	1
biological process	GO:0032787	monocarboxylic acid metabolic process	34	2.7	58	2.2	58.6	1.6	1
biological process	GO:0009117	nucleotide metabolic process	108	8.6	205	7.7	52.7	5.2	1
biological process	GO:0006779	porphyrin-containing compound biosynthetic process	10	0.8	14	0.5	71.4	0.5	1
biological process	GO:0015698	inorganic anion transport	10	0.8	14	0.5	71.4	0.5	1
biological process	GO:0009123	nucleoside monophosphate metabolic process	21	1.7	34	1.3	61.8	1	1
biological process	GO:0009124	nucleoside monophosphate biosynthetic process	21	1.7	34	1.3	61.8	1	1
biological process	GO:0007049	cell cycle	15	1.2	23	0.9	65.2	0.7	1
biological process	GO:0009432	SOS response	7	0.6	9	0.3	77.8	0.3	1
biological process	GO:0042168	heme metabolic process	7	0.6	9	0.3	77.8	0.3	1
biological process	GO:0030001	metal ion transport	16	1.3	25	0.9	64	0.8	1
biological process	GO:0006091	generation of precursor metabolites and energy	35	2.8	61	2.3	57.4	1.7	1
biological process	GO:0008652	cellular amino acid biosynthetic process	70	5.6	130	4.9	53.8	3.3	1
biological process	GO:0046148	pigment biosynthetic process	11	0.9	16	0.6	68.8	0.5	1
biological process	GO:0044711	single-organism biosynthetic process	111	8.9	213	8	52.1	5.3	1
biological process	GO:0044283	small molecule biosynthetic process	110	8.8	211	7.9	52.1	5.2	1
biological process	GO:0044699	single-organism process	244	19.5	487	18.3	50.1	11.6	1
biological process	GO:0044765	single-organism transport	99	7.9	189	7.1	52.4	4.7	1
biological process	GO:1901068	guanosine-containing compound metabolic process	18	1.4	29	1.1	62.1	0.9	1
biological process	GO:0006732	coenzyme metabolic process	47	3.8	85	3.2	55.3	2.2	1
biological process	GO:0006733	oxidoreduction coenzyme metabolic process	12	1	18	0.7	66.7	0.6	1
biological process	GO:0009636	response to toxic substance	12	1	18	0.7	66.7	0.6	1
biological process	GO:0019362	pyridine nucleotide metabolic process	12	1	18	0.7	66.7	0.6	1
biological process	GO:0046496	nicotinamide nucleotide metabolic process	12	1	18	0.7	66.7	0.6	1
biological process	GO:0009116	nucleoside metabolic process	84	6.7	159	6	52.8	4	1
biological process	GO:0009119	ribonucleoside metabolic process	81	6.5	153	5.8	52.9	3.9	1
biological process	GO:0006284	base-excision repair	8	0.6	11	0.4	72.7	0.4	1
biological process	GO:0009991	response to extracellular stimulus	8	0.6	11	0.4	72.7	0.4	1
biological process	GO:0031668	cellular response to extracellular stimulus	8	0.6	11	0.4	72.7	0.4	1
biological process	GO:0071496	cellular response to external stimulus	8	0.6	11	0.4	72.7	0.4	1
biological process	GO:0015711	organic anion transport	13	1	20	0.8	65	0.6	1
biological process	GO:0015849	organic acid transport	13	1	20	0.8	65	0.6	1
biological process	GO:0046942	carboxylic acid transport	13	1	20	0.8	65	0.6	1
biological process	GO:0006073	cellular glucan metabolic process	5	0.4	6	0.2	83.3	0.2	1
biological process	GO:0006573	valine metabolic process	5	0.4	6	0.2	83.3	0.2	1
biological process	GO:0006605	protein targeting	5	0.4	6	0.2	83.3	0.2	1
biological process	GO:0044042	glucan metabolic process	5	0.4	6	0.2	83.3	0.2	1
biological process	GO:0048878	chemical homeostasis	5	0.4	6	0.2	83.3	0.2	1
biological process	GO:0050801	ion homeostasis	5	0.4	6	0.2	83.3	0.2	1
biological process	GO:0055080	cation homeostasis	5	0.4	6	0.2	83.3	0.2	1
biological process	GO:0006260	DNA replication	22	1.8	37	1.4	59.5	1	1
biological process	GO:1901657	glycosyl compound metabolic process	86	6.9	164	6.2	52.4	4.1	1
biological process	GO:0019693	ribose phosphate metabolic process	85	6.8	162	6.1	52.5	4.1	1
biological process	GO:0006720	isoprenoid metabolic process	9	0.7	13	0.5	69.2	0.4	1
biological process	GO:0008299	isoprenoid biosynthetic process	9	0.7	13	0.5	69.2	0.4	1
biological process	GO:0009070	serine family amino acid biosynthetic process	9	0.7	13	0.5	69.2	0.4	1
biological process	GO:0016070	RNA metabolic process	65	5.2	122	4.6	53.3	3.1	1
biological process	GO:0009064	glutamine family amino acid metabolic process	25	2	43	1.6	58.1	1.2	1
biological process	GO:0072521	purine-containing compound metabolic process	85	6.8	163	6.1	52.1	4.1	1
biological process	GO:0006865	amino acid transport	10	0.8	15	0.6	66.7	0.5	1
biological process	GO:0009259	ribonucleotide metabolic process	84	6.7	161	6.1	52.2	4	1
biological process	GO:1901362	organic cyclic compound biosynthetic process	131	10.5	257	9.7	51	6.2	1
biological process	GO:0000272	polysaccharide catabolic process	3	0.2	3	0.1	100	0.1	1
biological process	GO:0006885	regulation of pH	3	0.2	3	0.1	100	0.1	1
biological process	GO:0008614	pyridoxine metabolic process	3	0.2	3	0.1	100	0.1	1
biological process	GO:0008615	pyridoxine biosynthetic process	3	0.2	3	0.1	100	0.1	1
biological process	GO:0009186	deoxyribonucleoside diphosphate metabolic process	3	0.2	3	0.1	100	0.1	1
biological process	GO:0009233	menaquinone metabolic process	3	0.2	3	0.1	100	0.1	1
biological process	GO:0009234	menaquinone biosynthetic process	3	0.2	3	0.1	100	0.1	1
biological process	GO:0010033	response to organic substance	3	0.2	3	0.1	100	0.1	1
biological process	GO:0015804	neutral amino acid transport	3	0.2	3	0.1	100	0.1	1
biological process	GO:0015940	pantothenate biosynthetic process	3	0.2	3	0.1	100	0.1	1
biological process	GO:0015988	energy coupled proton transmembrane transport, against electrochemical gradient	3	0.2	3	0.1	100	0.1	1
biological process	GO:0015991	ATP hydrolysis coupled proton transport	3	0.2	3	0.1	100	0.1	1
biological process	GO:0016999	antibiotic metabolic process	3	0.2	3	0.1	100	0.1	1
biological process	GO:0017144	drug metabolic process	3	0.2	3	0.1	100	0.1	1
biological process	GO:0019491	ectoine biosynthetic process	3	0.2	3	0.1	100	0.1	1
biological process	GO:0035725	sodium ion transmembrane transport	3	0.2	3	0.1	100	0.1	1
biological process	GO:0042181	ketone biosynthetic process	3	0.2	3	0.1	100	0.1	1
biological process	GO:0042274	ribosomal small subunit biogenesis	3	0.2	3	0.1	100	0.1	1
biological process	GO:0042399	ectoine metabolic process	3	0.2	3	0.1	100	0.1	1
biological process	GO:0042816	vitamin B6 metabolic process	3	0.2	3	0.1	100	0.1	1
biological process	GO:0042819	vitamin B6 biosynthetic process	3	0.2	3	0.1	100	0.1	1
biological process	GO:0043173	nucleotide salvage	3	0.2	3	0.1	100	0.1	1
biological process	GO:0044275	cellular carbohydrate catabolic process	3	0.2	3	0.1	100	0.1	1
biological process	GO:0046349	amino sugar biosynthetic process	3	0.2	3	0.1	100	0.1	1
biological process	GO:0055067	monovalent inorganic cation homeostasis	3	0.2	3	0.1	100	0.1	1
biological process	GO:0065002	intracellular protein transmembrane transport	3	0.2	3	0.1	100	0.1	1
biological process	GO:0070813	hydrogen sulfide metabolic process	3	0.2	3	0.1	100	0.1	1
biological process	GO:0070814	hydrogen sulfide biosynthetic process	3	0.2	3	0.1	100	0.1	1
biological process	GO:0071766	Actinobacterium-type cell wall biogenesis	3	0.2	3	0.1	100	0.1	1
biological process	GO:1901070	guanosine-containing compound biosynthetic process	3	0.2	3	0.1	100	0.1	1
biological process	GO:1901661	quinone metabolic process	3	0.2	3	0.1	100	0.1	1
biological process	GO:1901663	quinone biosynthetic process	3	0.2	3	0.1	100	0.1	1
biological process	GO:0006289	nucleotide-excision repair	6	0.5	8	0.3	75	0.3	1
biological process	GO:0006534	cysteine metabolic process	6	0.5	8	0.3	75	0.3	1
biological process	GO:0006783	heme biosynthetic process	6	0.5	8	0.3	75	0.3	1
biological process	GO:0043412	macromolecule modification	44	3.5	81	3	54.3	2.1	1
biological process	GO:0009451	RNA modification	20	1.6	34	1.3	58.8	1	1
biological process	GO:0009126	purine nucleoside monophosphate metabolic process	12	1	19	0.7	63.2	0.6	1
biological process	GO:0009127	purine nucleoside monophosphate biosynthetic process	12	1	19	0.7	63.2	0.6	1
biological process	GO:0009167	purine ribonucleoside monophosphate metabolic process	12	1	19	0.7	63.2	0.6	1
biological process	GO:0009168	purine ribonucleoside monophosphate biosynthetic process	12	1	19	0.7	63.2	0.6	1
biological process	GO:0006163	purine nucleotide metabolic process	79	6.3	152	5.7	52	3.8	1
biological process	GO:0009150	purine ribonucleotide metabolic process	77	6.2	148	5.6	52	3.7	1
biological process	GO:0042278	purine nucleoside metabolic process	73	5.8	140	5.3	52.1	3.5	1
biological process	GO:0046128	purine ribonucleoside metabolic process	73	5.8	140	5.3	52.1	3.5	1
biological process	GO:1901360	organic cyclic compound metabolic process	317	25.4	646	24.3	49.1	15.1	1
biological process	GO:0044763	single-organism cellular process	202	16.2	406	15.3	49.8	9.6	1
biological process	GO:0006364	rRNA processing	7	0.6	10	0.4	70	0.3	1
biological process	GO:0016072	rRNA metabolic process	7	0.6	10	0.4	70	0.3	1
biological process	GO:0019359	nicotinamide nucleotide biosynthetic process	7	0.6	10	0.4	70	0.3	1
biological process	GO:0019363	pyridine nucleotide biosynthetic process	7	0.6	10	0.4	70	0.3	1
biological process	GO:0019674	NAD metabolic process	7	0.6	10	0.4	70	0.3	1
biological process	GO:0000097	sulfur amino acid biosynthetic process	14	1.1	23	0.9	60.9	0.7	1
biological process	GO:0055085	transmembrane transport	54	4.3	102	3.8	52.9	2.6	1
biological process	GO:0008610	lipid biosynthetic process	36	2.9	66	2.5	54.5	1.7	1
biological process	GO:0051188	cofactor biosynthetic process	50	4	94	3.5	53.2	2.4	1
biological process	GO:0009066	aspartate family amino acid metabolic process	15	1.2	25	0.9	60	0.7	1
biological process	GO:0009067	aspartate family amino acid biosynthetic process	15	1.2	25	0.9	60	0.7	1
biological process	GO:0006818	hydrogen transport	8	0.6	12	0.5	66.7	0.4	1
biological process	GO:0008104	protein localization	8	0.6	12	0.5	66.7	0.4	1
biological process	GO:0015992	proton transport	8	0.6	12	0.5	66.7	0.4	1
biological process	GO:0033036	macromolecule localization	8	0.6	12	0.5	66.7	0.4	1
biological process	GO:0046132	pyrimidine ribonucleoside biosynthetic process	8	0.6	12	0.5	66.7	0.4	1
biological process	GO:0046134	pyrimidine nucleoside biosynthetic process	8	0.6	12	0.5	66.7	0.4	1
biological process	GO:0071822	protein complex subunit organization	8	0.6	12	0.5	66.7	0.4	1
biological process	GO:0015980	energy derivation by oxidation of organic compounds	21	1.7	37	1.4	56.8	1	1
biological process	GO:0000041	transition metal ion transport	4	0.3	5	0.2	80	0.2	1
biological process	GO:0005977	glycogen metabolic process	4	0.3	5	0.2	80	0.2	1
biological process	GO:0006112	energy reserve metabolic process	4	0.3	5	0.2	80	0.2	1
biological process	GO:0009099	valine biosynthetic process	4	0.3	5	0.2	80	0.2	1
biological process	GO:0019751	polyol metabolic process	4	0.3	5	0.2	80	0.2	1
biological process	GO:0034599	cellular response to oxidative stress	4	0.3	5	0.2	80	0.2	1
biological process	GO:0034614	cellular response to reactive oxygen species	4	0.3	5	0.2	80	0.2	1
biological process	GO:0043101	purine-containing compound salvage	4	0.3	5	0.2	80	0.2	1
biological process	GO:0052646	alditol phosphate metabolic process	4	0.3	5	0.2	80	0.2	1
biological process	GO:1901701	cellular response to oxygen-containing compound	4	0.3	5	0.2	80	0.2	1
biological process	GO:0042558	pteridine-containing compound metabolic process	10	0.8	16	0.6	62.5	0.5	1
biological process	GO:0046677	response to antibiotic	10	0.8	16	0.6	62.5	0.5	1
biological process	GO:0071702	organic substance transport	32	2.6	59	2.2	54.2	1.5	1
biological process	GO:0006221	pyrimidine nucleotide biosynthetic process	11	0.9	18	0.7	61.1	0.5	1
biological process	GO:0006541	glutamine metabolic process	12	1	20	0.8	60	0.6	1
biological process	GO:0008654	phospholipid biosynthetic process	12	1	20	0.8	60	0.6	1
biological process	GO:0009069	serine family amino acid metabolic process	12	1	20	0.8	60	0.6	1
biological process	GO:0006644	phospholipid metabolic process	13	1	22	0.8	59.1	0.6	1
biological process	GO:0005984	disaccharide metabolic process	5	0.4	7	0.3	71.4	0.2	1
biological process	GO:0005991	trehalose metabolic process	5	0.4	7	0.3	71.4	0.2	1
biological process	GO:0006448	regulation of translational elongation	5	0.4	7	0.3	71.4	0.2	1
biological process	GO:0006450	regulation of translational fidelity	5	0.4	7	0.3	71.4	0.2	1
biological process	GO:0006551	leucine metabolic process	5	0.4	7	0.3	71.4	0.2	1
biological process	GO:0009098	leucine biosynthetic process	5	0.4	7	0.3	71.4	0.2	1
biological process	GO:0010035	response to inorganic substance	5	0.4	7	0.3	71.4	0.2	1
biological process	GO:0072348	sulfur compound transport	5	0.4	7	0.3	71.4	0.2	1
biological process	GO:0044724	single-organism carbohydrate catabolic process	14	1.1	24	0.9	58.3	0.7	1
biological process	GO:0051301	cell division	14	1.1	24	0.9	58.3	0.7	1
biological process	GO:0009084	glutamine family amino acid biosynthetic process	15	1.2	26	1	57.7	0.7	1
biological process	GO:0016052	carbohydrate catabolic process	15	1.2	26	1	57.7	0.7	1
biological process	GO:0042592	homeostatic process	16	1.3	28	1.1	57.1	0.8	1
biological process	GO:0009108	coenzyme biosynthetic process	37	3	70	2.6	52.9	1.8	1
biological process	GO:0006464	cellular protein modification process	24	1.9	44	1.7	54.5	1.1	1
biological process	GO:0036211	protein modification process	24	1.9	44	1.7	54.5	1.1	1
biological process	GO:0006222	UMP biosynthetic process	6	0.5	9	0.3	66.7	0.3	1
biological process	GO:0009173	pyrimidine ribonucleoside monophosphate metabolic process	6	0.5	9	0.3	66.7	0.3	1
biological process	GO:0009174	pyrimidine ribonucleoside monophosphate biosynthetic process	6	0.5	9	0.3	66.7	0.3	1
biological process	GO:0009435	NAD biosynthetic process	6	0.5	9	0.3	66.7	0.3	1
biological process	GO:0046049	UMP metabolic process	6	0.5	9	0.3	66.7	0.3	1
biological process	GO:0071103	DNA conformation change	6	0.5	9	0.3	66.7	0.3	1
biological process	GO:1901700	response to oxygen-containing compound	6	0.5	9	0.3	66.7	0.3	1
biological process	GO:0044710	single-organism metabolic process	568	45.4	1184	44.5	48	27.1	1
biological process	GO:0006725	cellular aromatic compound metabolic process	304	24.3	626	23.6	48.6	14.5	1
biological process	GO:0006188	IMP biosynthetic process	7	0.6	11	0.4	63.6	0.3	1
biological process	GO:0006189	'de novo' IMP biosynthetic process	7	0.6	11	0.4	63.6	0.3	1
biological process	GO:0015031	protein transport	7	0.6	11	0.4	63.6	0.3	1
biological process	GO:0045184	establishment of protein localization	7	0.6	11	0.4	63.6	0.3	1
biological process	GO:0046040	IMP metabolic process	7	0.6	11	0.4	63.6	0.3	1
biological process	GO:0051641	cellular localization	7	0.6	11	0.4	63.6	0.3	1
biological process	GO:0043933	macromolecular complex subunit organization	8	0.6	13	0.5	61.5	0.4	1
biological process	GO:0046131	pyrimidine ribonucleoside metabolic process	8	0.6	13	0.5	61.5	0.4	1
biological process	GO:0000101	sulfur amino acid transport	2	0.2	2	0.1	100	0.1	1
biological process	GO:0005980	glycogen catabolic process	2	0.2	2	0.1	100	0.1	1
biological process	GO:0006177	GMP biosynthetic process	2	0.2	2	0.1	100	0.1	1
biological process	GO:0006298	mismatch repair	2	0.2	2	0.1	100	0.1	1
biological process	GO:0006323	DNA packaging	2	0.2	2	0.1	100	0.1	1
biological process	GO:0006432	phenylalanyl-tRNA aminoacylation	2	0.2	2	0.1	100	0.1	1
biological process	GO:0006535	cysteine biosynthetic process from serine	2	0.2	2	0.1	100	0.1	1
biological process	GO:0006543	glutamine catabolic process	2	0.2	2	0.1	100	0.1	1
biological process	GO:0006797	polyphosphate metabolic process	2	0.2	2	0.1	100	0.1	1
biological process	GO:0006826	iron ion transport	2	0.2	2	0.1	100	0.1	1
biological process	GO:0006835	dicarboxylic acid transport	2	0.2	2	0.1	100	0.1	1
biological process	GO:0009251	glucan catabolic process	2	0.2	2	0.1	100	0.1	1
biological process	GO:0015727	lactate transport	2	0.2	2	0.1	100	0.1	1
biological process	GO:0015969	guanosine tetraphosphate metabolic process	2	0.2	2	0.1	100	0.1	1
biological process	GO:0016024	CDP-diacylglycerol biosynthetic process	2	0.2	2	0.1	100	0.1	1
biological process	GO:0019276	UDP-N-acetylgalactosamine metabolic process	2	0.2	2	0.1	100	0.1	1
biological process	GO:0019277	UDP-N-acetylgalactosamine biosynthetic process	2	0.2	2	0.1	100	0.1	1
biological process	GO:0019419	sulfate reduction	2	0.2	2	0.1	100	0.1	1
biological process	GO:0019988	charged-tRNA amino acid modification	2	0.2	2	0.1	100	0.1	1
biological process	GO:0030261	chromosome condensation	2	0.2	2	0.1	100	0.1	1
biological process	GO:0031554	regulation of DNA-dependent transcription, termination	2	0.2	2	0.1	100	0.1	1
biological process	GO:0032328	alanine transport	2	0.2	2	0.1	100	0.1	1
biological process	GO:0033993	response to lipid	2	0.2	2	0.1	100	0.1	1
biological process	GO:0034035	purine ribonucleoside bisphosphate metabolic process	2	0.2	2	0.1	100	0.1	1
biological process	GO:0035435	phosphate ion transmembrane transport	2	0.2	2	0.1	100	0.1	1
biological process	GO:0043244	regulation of protein complex disassembly	2	0.2	2	0.1	100	0.1	1
biological process	GO:0043952	protein transport by the Sec complex	2	0.2	2	0.1	100	0.1	1
biological process	GO:0044247	cellular polysaccharide catabolic process	2	0.2	2	0.1	100	0.1	1
biological process	GO:0046037	GMP metabolic process	2	0.2	2	0.1	100	0.1	1
biological process	GO:0046167	glycerol-3-phosphate biosynthetic process	2	0.2	2	0.1	100	0.1	1
biological process	GO:0046168	glycerol-3-phosphate catabolic process	2	0.2	2	0.1	100	0.1	1
biological process	GO:0046341	CDP-diacylglycerol metabolic process	2	0.2	2	0.1	100	0.1	1
biological process	GO:0046685	response to arsenic-containing substance	2	0.2	2	0.1	100	0.1	1
biological process	GO:0046939	nucleotide phosphorylation	2	0.2	2	0.1	100	0.1	1
biological process	GO:0071722	detoxification of arsenic-containing substance	2	0.2	2	0.1	100	0.1	1
biological process	GO:0071804	cellular potassium ion transport	2	0.2	2	0.1	100	0.1	1
biological process	GO:0071805	potassium ion transmembrane transport	2	0.2	2	0.1	100	0.1	1
biological process	GO:0071951	conversion of methionyl-tRNA to N-formyl-methionyl-tRNA	2	0.2	2	0.1	100	0.1	1
biological process	GO:0097056	selenocysteinyl-tRNA(Sec) biosynthetic process	2	0.2	2	0.1	100	0.1	1
biological process	GO:0006629	lipid metabolic process	54	4.3	106	4	50.9	2.6	1
biological process	GO:0006220	pyrimidine nucleotide metabolic process	11	0.9	19	0.7	57.9	0.5	1
biological process	GO:0090304	nucleic acid metabolic process	134	10.7	272	10.2	49.3	6.4	1
biological process	GO:0006184	GTP catabolic process	13	1	23	0.9	56.5	0.6	1
biological process	GO:0009060	aerobic respiration	13	1	23	0.9	56.5	0.6	1
biological process	GO:1901069	guanosine-containing compound catabolic process	13	1	23	0.9	56.5	0.6	1
biological process	GO:0000096	sulfur amino acid metabolic process	14	1.1	25	0.9	56	0.7	1
biological process	GO:0046039	GTP metabolic process	14	1.1	25	0.9	56	0.7	1
biological process	GO:0009308	amine metabolic process	15	1.2	27	1	55.6	0.7	1
biological process	GO:0006575	cellular modified amino acid metabolic process	17	1.4	31	1.2	54.8	0.8	1
biological process	GO:0072528	pyrimidine-containing compound biosynthetic process	18	1.4	33	1.2	54.5	0.9	1
biological process	GO:0000103	sulfate assimilation	3	0.2	4	0.2	75	0.1	1
biological process	GO:0006071	glycerol metabolic process	3	0.2	4	0.2	75	0.1	1
biological process	GO:0006415	translational termination	3	0.2	4	0.2	75	0.1	1
biological process	GO:0006782	protoporphyrinogen IX biosynthetic process	3	0.2	4	0.2	75	0.1	1
biological process	GO:0007155	cell adhesion	3	0.2	4	0.2	75	0.1	1
biological process	GO:0009226	nucleotide-sugar biosynthetic process	3	0.2	4	0.2	75	0.1	1
biological process	GO:0009250	glucan biosynthetic process	3	0.2	4	0.2	75	0.1	1
biological process	GO:0019400	alditol metabolic process	3	0.2	4	0.2	75	0.1	1
biological process	GO:0022411	cellular component disassembly	3	0.2	4	0.2	75	0.1	1
biological process	GO:0022610	biological adhesion	3	0.2	4	0.2	75	0.1	1
biological process	GO:0032984	macromolecular complex disassembly	3	0.2	4	0.2	75	0.1	1
biological process	GO:0042126	nitrate metabolic process	3	0.2	4	0.2	75	0.1	1
biological process	GO:0043241	protein complex disassembly	3	0.2	4	0.2	75	0.1	1
biological process	GO:0043623	cellular protein complex assembly	3	0.2	4	0.2	75	0.1	1
biological process	GO:0043624	cellular protein complex disassembly	3	0.2	4	0.2	75	0.1	1
biological process	GO:0046501	protoporphyrinogen IX metabolic process	3	0.2	4	0.2	75	0.1	1
biological process	GO:2001057	reactive nitrogen species metabolic process	3	0.2	4	0.2	75	0.1	1
biological process	GO:0019438	aromatic compound biosynthetic process	107	8.6	218	8.2	49.1	5.1	1
biological process	GO:0005992	trehalose biosynthetic process	4	0.3	6	0.2	66.7	0.2	1
biological process	GO:0006563	L-serine metabolic process	4	0.3	6	0.2	66.7	0.2	1
biological process	GO:0046351	disaccharide biosynthetic process	4	0.3	6	0.2	66.7	0.2	1
biological process	GO:0071806	protein transmembrane transport	4	0.3	6	0.2	66.7	0.2	1
biological process	GO:0006098	pentose-phosphate shunt	5	0.4	8	0.3	62.5	0.2	1
biological process	GO:0006461	protein complex assembly	5	0.4	8	0.3	62.5	0.2	1
biological process	GO:0006468	protein phosphorylation	5	0.4	8	0.3	62.5	0.2	1
biological process	GO:0006553	lysine metabolic process	5	0.4	8	0.3	62.5	0.2	1
biological process	GO:0006650	glycerophospholipid metabolic process	5	0.4	8	0.3	62.5	0.2	1
biological process	GO:0006740	NADPH regeneration	5	0.4	8	0.3	62.5	0.2	1
biological process	GO:0009085	lysine biosynthetic process	5	0.4	8	0.3	62.5	0.2	1
biological process	GO:0009089	lysine biosynthetic process via diaminopimelate	5	0.4	8	0.3	62.5	0.2	1
biological process	GO:0044205	'de novo' UMP biosynthetic process	5	0.4	8	0.3	62.5	0.2	1
biological process	GO:0046451	diaminopimelate metabolic process	5	0.4	8	0.3	62.5	0.2	1
biological process	GO:0070271	protein complex biogenesis	5	0.4	8	0.3	62.5	0.2	1
biological process	GO:0045333	cellular respiration	17	1.4	32	1.2	53.1	0.8	1
biological process	GO:0016043	cellular component organization	16	1.3	30	1.1	53.3	0.8	1
biological process	GO:0043603	cellular amide metabolic process	15	1.2	28	1.1	53.6	0.7	1
biological process	GO:0006721	terpenoid metabolic process	6	0.5	10	0.4	60	0.3	1
biological process	GO:0009311	oligosaccharide metabolic process	6	0.5	10	0.4	60	0.3	1
biological process	GO:0016114	terpenoid biosynthetic process	6	0.5	10	0.4	60	0.3	1
biological process	GO:0051649	establishment of localization in cell	6	0.5	10	0.4	60	0.3	1
biological process	GO:0070887	cellular response to chemical stimulus	6	0.5	10	0.4	60	0.3	1
biological process	GO:0042559	pteridine-containing compound biosynthetic process	7	0.6	12	0.5	58.3	0.3	1
biological process	GO:0042822	pyridoxal phosphate metabolic process	7	0.6	12	0.5	58.3	0.3	1
biological process	GO:0042823	pyridoxal phosphate biosynthetic process	7	0.6	12	0.5	58.3	0.3	1
biological process	GO:0009309	amine biosynthetic process	12	1	22	0.8	54.5	0.6	1
biological process	GO:0006213	pyrimidine nucleoside metabolic process	8	0.6	14	0.5	57.1	0.4	1
biological process	GO:0006760	folic acid-containing compound metabolic process	8	0.6	14	0.5	57.1	0.4	1
biological process	GO:0009129	pyrimidine nucleoside monophosphate metabolic process	8	0.6	14	0.5	57.1	0.4	1
biological process	GO:0009130	pyrimidine nucleoside monophosphate biosynthetic process	8	0.6	14	0.5	57.1	0.4	1
biological process	GO:0009218	pyrimidine ribonucleotide metabolic process	8	0.6	14	0.5	57.1	0.4	1
biological process	GO:0009220	pyrimidine ribonucleotide biosynthetic process	8	0.6	14	0.5	57.1	0.4	1
biological process	GO:0043604	amide biosynthetic process	9	0.7	16	0.6	56.2	0.4	1
biological process	GO:0006796	phosphate-containing compound metabolic process	184	14.7	381	14.3	48.3	8.8	1
biological process	GO:0006950	response to stress	63	5	128	4.8	49.2	3	1
biological process	GO:0051716	cellular response to stimulus	84	6.7	173	6.5	48.6	4	1
biological process	GO:0006793	phosphorus metabolic process	186	14.9	388	14.6	47.9	8.9	1
biological process	GO:0044272	sulfur compound biosynthetic process	27	2.2	54	2	50	1.3	1
biological process	GO:0019725	cellular homeostasis	13	1	25	0.9	52	0.6	1
biological process	GO:0006007	glucose catabolic process	11	0.9	21	0.8	52.4	0.5	1
biological process	GO:0009057	macromolecule catabolic process	11	0.9	21	0.8	52.4	0.5	1
biological process	GO:0019320	hexose catabolic process	11	0.9	21	0.8	52.4	0.5	1
biological process	GO:0046365	monosaccharide catabolic process	11	0.9	21	0.8	52.4	0.5	1
biological process	GO:0022900	electron transport chain	9	0.7	17	0.6	52.9	0.4	1
biological process	GO:0006555	methionine metabolic process	8	0.6	15	0.6	53.3	0.4	1
biological process	GO:0009063	cellular amino acid catabolic process	8	0.6	15	0.6	53.3	0.4	1
biological process	GO:0009086	methionine biosynthetic process	8	0.6	15	0.6	53.3	0.4	1
biological process	GO:0006771	riboflavin metabolic process	7	0.6	13	0.5	53.8	0.3	1
biological process	GO:0009231	riboflavin biosynthetic process	7	0.6	13	0.5	53.8	0.3	1
biological process	GO:0042726	flavin-containing compound metabolic process	7	0.6	13	0.5	53.8	0.3	1
biological process	GO:0042727	flavin-containing compound biosynthetic process	7	0.6	13	0.5	53.8	0.3	1
biological process	GO:0008152	metabolic process	986	78.9	2091	78.7	47.2	47	1
biological process	GO:0006739	NADP metabolic process	6	0.5	11	0.4	54.5	0.3	1
biological process	GO:0009396	folic acid-containing compound biosynthetic process	6	0.5	11	0.4	54.5	0.3	1
biological process	GO:0006790	sulfur compound metabolic process	29	2.3	59	2.2	49.2	1.4	1
biological process	GO:0072527	pyrimidine-containing compound metabolic process	18	1.4	36	1.4	50	0.9	1
biological process	GO:0035556	intracellular signal transduction	28	2.2	57	2.1	49.1	1.3	1
biological process	GO:0009312	oligosaccharide biosynthetic process	5	0.4	9	0.3	55.6	0.2	1
biological process	GO:0065003	macromolecular complex assembly	5	0.4	9	0.3	55.6	0.2	1
biological process	GO:0072593	reactive oxygen species metabolic process	5	0.4	9	0.3	55.6	0.2	1
biological process	GO:0000162	tryptophan biosynthetic process	4	0.3	7	0.3	57.1	0.2	1
biological process	GO:0000302	response to reactive oxygen species	4	0.3	7	0.3	57.1	0.2	1
biological process	GO:0001522	pseudouridine synthesis	4	0.3	7	0.3	57.1	0.2	1
biological process	GO:0006066	alcohol metabolic process	4	0.3	7	0.3	57.1	0.2	1
biological process	GO:0006813	potassium ion transport	4	0.3	7	0.3	57.1	0.2	1
biological process	GO:0006996	organelle organization	4	0.3	7	0.3	57.1	0.2	1
biological process	GO:0009263	deoxyribonucleotide biosynthetic process	4	0.3	7	0.3	57.1	0.2	1
biological process	GO:0030258	lipid modification	4	0.3	7	0.3	57.1	0.2	1
biological process	GO:0042401	cellular biogenic amine biosynthetic process	4	0.3	7	0.3	57.1	0.2	1
biological process	GO:0042435	indole-containing compound biosynthetic process	4	0.3	7	0.3	57.1	0.2	1
biological process	GO:0046112	nucleobase biosynthetic process	4	0.3	7	0.3	57.1	0.2	1
biological process	GO:0046219	indolalkylamine biosynthetic process	4	0.3	7	0.3	57.1	0.2	1
biological process	GO:0009141	nucleoside triphosphate metabolic process	62	5	129	4.9	48.1	3	1
biological process	GO:0006206	pyrimidine nucleobase metabolic process	3	0.2	5	0.2	60	0.1	1
biological process	GO:0006401	RNA catabolic process	3	0.2	5	0.2	60	0.1	1
biological process	GO:0006561	proline biosynthetic process	3	0.2	5	0.2	60	0.1	1
biological process	GO:0008272	sulfate transport	3	0.2	5	0.2	60	0.1	1
biological process	GO:0019877	diaminopimelate biosynthetic process	3	0.2	5	0.2	60	0.1	1
biological process	GO:0034622	cellular macromolecular complex assembly	3	0.2	5	0.2	60	0.1	1
biological process	GO:0042180	cellular ketone metabolic process	3	0.2	5	0.2	60	0.1	1
biological process	GO:0070085	glycosylation	3	0.2	5	0.2	60	0.1	1
biological process	GO:0044723	single-organism carbohydrate metabolic process	33	2.6	68	2.6	48.5	1.6	1
biological process	GO:0009199	ribonucleoside triphosphate metabolic process	59	4.7	123	4.6	48	2.8	1
biological process	GO:0050896	response to stimulus	118	9.4	248	9.3	47.6	5.6	1
biological process	GO:0009144	purine nucleoside triphosphate metabolic process	58	4.6	121	4.6	47.9	2.8	1
biological process	GO:0009205	purine ribonucleoside triphosphate metabolic process	58	4.6	121	4.6	47.9	2.8	1
biological process	GO:0000910	cytokinesis	2	0.2	3	0.1	66.7	0.1	1
biological process	GO:0001906	cell killing	2	0.2	3	0.1	66.7	0.1	1
biological process	GO:0005978	glycogen biosynthetic process	2	0.2	3	0.1	66.7	0.1	1
biological process	GO:0006207	'de novo' pyrimidine nucleobase biosynthetic process	2	0.2	3	0.1	66.7	0.1	1
biological process	GO:0006241	CTP biosynthetic process	2	0.2	3	0.1	66.7	0.1	1
biological process	GO:0006353	DNA-dependent transcription, termination	2	0.2	3	0.1	66.7	0.1	1
biological process	GO:0006564	L-serine biosynthetic process	2	0.2	3	0.1	66.7	0.1	1
biological process	GO:0006591	ornithine metabolic process	2	0.2	3	0.1	66.7	0.1	1
biological process	GO:0006873	cellular ion homeostasis	2	0.2	3	0.1	66.7	0.1	1
biological process	GO:0006875	cellular metal ion homeostasis	2	0.2	3	0.1	66.7	0.1	1
biological process	GO:0006879	cellular iron ion homeostasis	2	0.2	3	0.1	66.7	0.1	1
biological process	GO:0006952	defense response	2	0.2	3	0.1	66.7	0.1	1
biological process	GO:0009062	fatty acid catabolic process	2	0.2	3	0.1	66.7	0.1	1
biological process	GO:0009106	lipoate metabolic process	2	0.2	3	0.1	66.7	0.1	1
biological process	GO:0009107	lipoate biosynthetic process	2	0.2	3	0.1	66.7	0.1	1
biological process	GO:0009208	pyrimidine ribonucleoside triphosphate metabolic process	2	0.2	3	0.1	66.7	0.1	1
biological process	GO:0009209	pyrimidine ribonucleoside triphosphate biosynthetic process	2	0.2	3	0.1	66.7	0.1	1
biological process	GO:0015893	drug transport	2	0.2	3	0.1	66.7	0.1	1
biological process	GO:0016050	vesicle organization	2	0.2	3	0.1	66.7	0.1	1
biological process	GO:0016108	tetraterpenoid metabolic process	2	0.2	3	0.1	66.7	0.1	1
biological process	GO:0016109	tetraterpenoid biosynthetic process	2	0.2	3	0.1	66.7	0.1	1
biological process	GO:0016116	carotenoid metabolic process	2	0.2	3	0.1	66.7	0.1	1
biological process	GO:0016117	carotenoid biosynthetic process	2	0.2	3	0.1	66.7	0.1	1
biological process	GO:0018065	protein-cofactor linkage	2	0.2	3	0.1	66.7	0.1	1
biological process	GO:0019464	glycine decarboxylation via glycine cleavage system	2	0.2	3	0.1	66.7	0.1	1
biological process	GO:0019856	pyrimidine nucleobase biosynthetic process	2	0.2	3	0.1	66.7	0.1	1
biological process	GO:0030003	cellular cation homeostasis	2	0.2	3	0.1	66.7	0.1	1
biological process	GO:0030488	tRNA methylation	2	0.2	3	0.1	66.7	0.1	1
biological process	GO:0031412	gas vesicle organization	2	0.2	3	0.1	66.7	0.1	1
biological process	GO:0031640	killing of cells of other organism	2	0.2	3	0.1	66.7	0.1	1
biological process	GO:0032392	DNA geometric change	2	0.2	3	0.1	66.7	0.1	1
biological process	GO:0032508	DNA duplex unwinding	2	0.2	3	0.1	66.7	0.1	1
biological process	GO:0035821	modification of morphology or physiology of other organism	2	0.2	3	0.1	66.7	0.1	1
biological process	GO:0042493	response to drug	2	0.2	3	0.1	66.7	0.1	1
biological process	GO:0044364	disruption of cells of other organism	2	0.2	3	0.1	66.7	0.1	1
biological process	GO:0046036	CTP metabolic process	2	0.2	3	0.1	66.7	0.1	1
biological process	GO:0046085	adenosine metabolic process	2	0.2	3	0.1	66.7	0.1	1
biological process	GO:0051276	chromosome organization	2	0.2	3	0.1	66.7	0.1	1
biological process	GO:0051715	cytolysis in other organism	2	0.2	3	0.1	66.7	0.1	1
biological process	GO:0055065	metal ion homeostasis	2	0.2	3	0.1	66.7	0.1	1
biological process	GO:0055072	iron ion homeostasis	2	0.2	3	0.1	66.7	0.1	1
biological process	GO:0055082	cellular chemical homeostasis	2	0.2	3	0.1	66.7	0.1	1
biological process	GO:0055129	L-proline biosynthetic process	2	0.2	3	0.1	66.7	0.1	1
biological process	GO:0070475	rRNA base methylation	2	0.2	3	0.1	66.7	0.1	1
biological process	GO:0070525	threonylcarbamoyladenosine metabolic process	2	0.2	3	0.1	66.7	0.1	1
biological process	GO:0070526	threonylcarbamoyladenosine biosynthetic process	2	0.2	3	0.1	66.7	0.1	1
biological process	GO:0071265	L-methionine biosynthetic process	2	0.2	3	0.1	66.7	0.1	1
biological process	GO:0071266	'de novo' L-methionine biosynthetic process	2	0.2	3	0.1	66.7	0.1	1
biological process	GO:1901617	organic hydroxy compound biosynthetic process	2	0.2	3	0.1	66.7	0.1	1
biological process	GO:0006006	glucose metabolic process	13	1	26	1	50	0.6	1
biological process	GO:0071705	nitrogen compound transport	13	1	26	1	50	0.6	1
biological process	GO:0045454	cell redox homeostasis	11	0.9	22	0.8	50	0.5	1
biological process	GO:0008643	carbohydrate transport	10	0.8	20	0.8	50	0.5	1
biological process	GO:0040007	growth	9	0.7	18	0.7	50	0.4	1
biological process	GO:0001510	RNA methylation	8	0.6	16	0.6	50	0.4	1
biological process	GO:0006096	glycolysis	7	0.6	14	0.5	50	0.3	1
biological process	GO:0006518	peptide metabolic process	6	0.5	12	0.5	50	0.3	1
biological process	GO:0009112	nucleobase metabolic process	6	0.5	12	0.5	50	0.3	1
biological process	GO:0009890	negative regulation of biosynthetic process	6	0.5	12	0.5	50	0.3	1
biological process	GO:0009892	negative regulation of metabolic process	6	0.5	12	0.5	50	0.3	1
biological process	GO:0010558	negative regulation of macromolecule biosynthetic process	6	0.5	12	0.5	50	0.3	1
biological process	GO:0010605	negative regulation of macromolecule metabolic process	6	0.5	12	0.5	50	0.3	1
biological process	GO:0010629	negative regulation of gene expression	6	0.5	12	0.5	50	0.3	1
biological process	GO:0031324	negative regulation of cellular metabolic process	6	0.5	12	0.5	50	0.3	1
biological process	GO:0031327	negative regulation of cellular biosynthetic process	6	0.5	12	0.5	50	0.3	1
biological process	GO:0044265	cellular macromolecule catabolic process	6	0.5	12	0.5	50	0.3	1
biological process	GO:0045892	negative regulation of transcription, DNA-dependent	6	0.5	12	0.5	50	0.3	1
biological process	GO:0045934	negative regulation of nucleobase-containing compound metabolic process	6	0.5	12	0.5	50	0.3	1
biological process	GO:0048519	negative regulation of biological process	6	0.5	12	0.5	50	0.3	1
biological process	GO:0048523	negative regulation of cellular process	6	0.5	12	0.5	50	0.3	1
biological process	GO:0051172	negative regulation of nitrogen compound metabolic process	6	0.5	12	0.5	50	0.3	1
biological process	GO:0051253	negative regulation of RNA metabolic process	6	0.5	12	0.5	50	0.3	1
biological process	GO:2000113	negative regulation of cellular macromolecule biosynthetic process	6	0.5	12	0.5	50	0.3	1
biological process	GO:0042398	cellular modified amino acid biosynthetic process	12	1	25	0.9	48	0.6	1
biological process	GO:0006261	DNA-dependent DNA replication	5	0.4	10	0.4	50	0.2	1
biological process	GO:0044106	cellular amine metabolic process	5	0.4	10	0.4	50	0.2	1
biological process	GO:0006418	tRNA aminoacylation for protein translation	11	0.9	23	0.9	47.8	0.5	1
biological process	GO:0043038	amino acid activation	11	0.9	23	0.9	47.8	0.5	1
biological process	GO:0043039	tRNA aminoacylation	11	0.9	23	0.9	47.8	0.5	1
biological process	GO:0043414	macromolecule methylation	11	0.9	23	0.9	47.8	0.5	1
biological process	GO:0016054	organic acid catabolic process	10	0.8	21	0.8	47.6	0.5	1
biological process	GO:0046395	carboxylic acid catabolic process	10	0.8	21	0.8	47.6	0.5	1
biological process	GO:0016051	carbohydrate biosynthetic process	16	1.3	34	1.3	47.1	0.8	1
biological process	GO:0006568	tryptophan metabolic process	4	0.3	8	0.3	50	0.2	1
biological process	GO:0006586	indolalkylamine metabolic process	4	0.3	8	0.3	50	0.2	1
biological process	GO:0006749	glutathione metabolic process	4	0.3	8	0.3	50	0.2	1
biological process	GO:0009147	pyrimidine nucleoside triphosphate metabolic process	4	0.3	8	0.3	50	0.2	1
biological process	GO:0009262	deoxyribonucleotide metabolic process	4	0.3	8	0.3	50	0.2	1
biological process	GO:0042430	indole-containing compound metabolic process	4	0.3	8	0.3	50	0.2	1
biological process	GO:0006099	tricarboxylic acid cycle	9	0.7	19	0.7	47.4	0.4	1
biological process	GO:0006351	transcription, DNA-dependent	21	1.7	45	1.7	46.7	1	1
biological process	GO:0000154	rRNA modification	3	0.2	6	0.2	50	0.1	1
biological process	GO:0001676	long-chain fatty acid metabolic process	3	0.2	6	0.2	50	0.1	1
biological process	GO:0006090	pyruvate metabolic process	3	0.2	6	0.2	50	0.1	1
biological process	GO:0006094	gluconeogenesis	3	0.2	6	0.2	50	0.1	1
biological process	GO:0006777	Mo-molybdopterin cofactor biosynthetic process	3	0.2	6	0.2	50	0.1	1
biological process	GO:0009219	pyrimidine deoxyribonucleotide metabolic process	3	0.2	6	0.2	50	0.1	1
biological process	GO:0009221	pyrimidine deoxyribonucleotide biosynthetic process	3	0.2	6	0.2	50	0.1	1
biological process	GO:0009240	isopentenyl diphosphate biosynthetic process	3	0.2	6	0.2	50	0.1	1
biological process	GO:0009265	2'-deoxyribonucleotide biosynthetic process	3	0.2	6	0.2	50	0.1	1
biological process	GO:0009394	2'-deoxyribonucleotide metabolic process	3	0.2	6	0.2	50	0.1	1
biological process	GO:0009405	pathogenesis	3	0.2	6	0.2	50	0.1	1
biological process	GO:0019288	isopentenyl diphosphate biosynthetic process, mevalonate-independent pathway	3	0.2	6	0.2	50	0.1	1
biological process	GO:0019319	hexose biosynthetic process	3	0.2	6	0.2	50	0.1	1
biological process	GO:0019682	glyceraldehyde-3-phosphate metabolic process	3	0.2	6	0.2	50	0.1	1
biological process	GO:0019720	Mo-molybdopterin cofactor metabolic process	3	0.2	6	0.2	50	0.1	1
biological process	GO:0031167	rRNA methylation	3	0.2	6	0.2	50	0.1	1
biological process	GO:0032324	molybdopterin cofactor biosynthetic process	3	0.2	6	0.2	50	0.1	1
biological process	GO:0043545	molybdopterin cofactor metabolic process	3	0.2	6	0.2	50	0.1	1
biological process	GO:0046364	monosaccharide biosynthetic process	3	0.2	6	0.2	50	0.1	1
biological process	GO:0046385	deoxyribose phosphate biosynthetic process	3	0.2	6	0.2	50	0.1	1
biological process	GO:0046490	isopentenyl diphosphate metabolic process	3	0.2	6	0.2	50	0.1	1
biological process	GO:0051189	prosthetic group metabolic process	3	0.2	6	0.2	50	0.1	1
biological process	GO:0022607	cellular component assembly	7	0.6	15	0.6	46.7	0.3	1
biological process	GO:0006979	response to oxidative stress	6	0.5	13	0.5	46.2	0.3	1
biological process	GO:1901606	alpha-amino acid catabolic process	6	0.5	13	0.5	46.2	0.3	1
biological process	GO:0046034	ATP metabolic process	44	3.5	96	3.6	45.8	2.1	1
biological process	GO:0006352	DNA-dependent transcription, initiation	10	0.8	22	0.8	45.5	0.5	1
biological process	GO:0006026	aminoglycan catabolic process	2	0.2	4	0.2	50	0.1	1
biological process	GO:0006167	AMP biosynthetic process	2	0.2	4	0.2	50	0.1	1
biological process	GO:0006265	DNA topological change	2	0.2	4	0.2	50	0.1	1
biological process	GO:0006542	glutamine biosynthetic process	2	0.2	4	0.2	50	0.1	1
biological process	GO:0006546	glycine catabolic process	2	0.2	4	0.2	50	0.1	1
biological process	GO:0006662	glycerol ether metabolic process	2	0.2	4	0.2	50	0.1	1
biological process	GO:0006694	steroid biosynthetic process	2	0.2	4	0.2	50	0.1	1
biological process	GO:0008202	steroid metabolic process	2	0.2	4	0.2	50	0.1	1
biological process	GO:0009071	serine family amino acid catabolic process	2	0.2	4	0.2	50	0.1	1
biological process	GO:0009113	purine nucleobase biosynthetic process	2	0.2	4	0.2	50	0.1	1
biological process	GO:0009190	cyclic nucleotide biosynthetic process	2	0.2	4	0.2	50	0.1	1
biological process	GO:0009891	positive regulation of biosynthetic process	2	0.2	4	0.2	50	0.1	1
biological process	GO:0009893	positive regulation of metabolic process	2	0.2	4	0.2	50	0.1	1
biological process	GO:0010557	positive regulation of macromolecule biosynthetic process	2	0.2	4	0.2	50	0.1	1
biological process	GO:0010604	positive regulation of macromolecule metabolic process	2	0.2	4	0.2	50	0.1	1
biological process	GO:0015718	monocarboxylic acid transport	2	0.2	4	0.2	50	0.1	1
biological process	GO:0016998	cell wall macromolecule catabolic process	2	0.2	4	0.2	50	0.1	1
biological process	GO:0018904	ether metabolic process	2	0.2	4	0.2	50	0.1	1
biological process	GO:0019748	secondary metabolic process	2	0.2	4	0.2	50	0.1	1
biological process	GO:0030259	lipid glycosylation	2	0.2	4	0.2	50	0.1	1
biological process	GO:0031325	positive regulation of cellular metabolic process	2	0.2	4	0.2	50	0.1	1
biological process	GO:0031328	positive regulation of cellular biosynthetic process	2	0.2	4	0.2	50	0.1	1
biological process	GO:0044242	cellular lipid catabolic process	2	0.2	4	0.2	50	0.1	1
biological process	GO:0044550	secondary metabolite biosynthetic process	2	0.2	4	0.2	50	0.1	1
biological process	GO:0046033	AMP metabolic process	2	0.2	4	0.2	50	0.1	1
biological process	GO:0046474	glycerophospholipid biosynthetic process	2	0.2	4	0.2	50	0.1	1
biological process	GO:0048522	positive regulation of cellular process	2	0.2	4	0.2	50	0.1	1
biological process	GO:0051187	cofactor catabolic process	2	0.2	4	0.2	50	0.1	1
biological process	GO:0051259	protein oligomerization	2	0.2	4	0.2	50	0.1	1
biological process	GO:0009056	catabolic process	105	8.4	228	8.6	46.1	5	1
biological process	GO:0044262	cellular carbohydrate metabolic process	18	1.4	40	1.5	45	0.9	1
biological process	GO:0055114	oxidation-reduction process	310	24.8	669	25.2	46.3	14.8	1
biological process	GO:0006081	cellular aldehyde metabolic process	4	0.3	9	0.3	44.4	0.2	1
biological process	GO:0006576	cellular biogenic amine metabolic process	4	0.3	9	0.3	44.4	0.2	1
biological process	GO:0022904	respiratory electron transport chain	4	0.3	9	0.3	44.4	0.2	1
biological process	GO:0051704	multi-organism process	7	0.6	16	0.6	43.8	0.3	1
biological process	GO:0034637	cellular carbohydrate biosynthetic process	10	0.8	23	0.9	43.5	0.5	1
biological process	GO:0005996	monosaccharide metabolic process	14	1.1	32	1.2	43.8	0.7	1
biological process	GO:0016310	phosphorylation	58	4.6	129	4.9	45	2.8	1
biological process	GO:0003333	amino acid transmembrane transport	3	0.2	7	0.3	42.9	0.1	1
biological process	GO:0006144	purine nucleobase metabolic process	3	0.2	7	0.3	42.9	0.1	1
biological process	GO:0009065	glutamine family amino acid catabolic process	3	0.2	7	0.3	42.9	0.1	1
biological process	GO:0009148	pyrimidine nucleoside triphosphate biosynthetic process	3	0.2	7	0.3	42.9	0.1	1
biological process	GO:0009225	nucleotide-sugar metabolic process	3	0.2	7	0.3	42.9	0.1	1
biological process	GO:0019692	deoxyribose phosphate metabolic process	3	0.2	7	0.3	42.9	0.1	1
biological process	GO:0009143	nucleoside triphosphate catabolic process	50	4	112	4.2	44.6	2.4	1
biological process	GO:0000105	histidine biosynthetic process	5	0.4	12	0.5	41.7	0.2	1
biological process	GO:0006547	histidine metabolic process	5	0.4	12	0.5	41.7	0.2	1
biological process	GO:0009075	histidine family amino acid metabolic process	5	0.4	12	0.5	41.7	0.2	1
biological process	GO:0009076	histidine family amino acid biosynthetic process	5	0.4	12	0.5	41.7	0.2	1
biological process	GO:0052803	imidazole-containing compound metabolic process	5	0.4	12	0.5	41.7	0.2	1
biological process	GO:0072523	purine-containing compound catabolic process	51	4.1	115	4.3	44.3	2.4	1
biological process	GO:0006152	purine nucleoside catabolic process	49	3.9	111	4.2	44.1	2.3	1
biological process	GO:0009146	purine nucleoside triphosphate catabolic process	49	3.9	111	4.2	44.1	2.3	1
biological process	GO:0009203	ribonucleoside triphosphate catabolic process	49	3.9	111	4.2	44.1	2.3	1
biological process	GO:0009207	purine ribonucleoside triphosphate catabolic process	49	3.9	111	4.2	44.1	2.3	1
biological process	GO:0046130	purine ribonucleoside catabolic process	49	3.9	111	4.2	44.1	2.3	1
biological process	GO:0046486	glycerolipid metabolic process	7	0.6	17	0.6	41.2	0.3	1
biological process	GO:0032774	RNA biosynthetic process	21	1.7	49	1.8	42.9	1	1
biological process	GO:1901136	carbohydrate derivative catabolic process	53	4.2	120	4.5	44.2	2.5	1
biological process	GO:0044248	cellular catabolic process	84	6.7	188	7.1	44.7	4	1
biological process	GO:0019318	hexose metabolic process	13	1	31	1.2	41.9	0.6	1
biological process	GO:0006304	DNA modification	2	0.2	5	0.2	40	0.1	1
biological process	GO:0006479	protein methylation	2	0.2	5	0.2	40	0.1	1
biological process	GO:0006805	xenobiotic metabolic process	2	0.2	5	0.2	40	0.1	1
biological process	GO:0008213	protein alkylation	2	0.2	5	0.2	40	0.1	1
biological process	GO:0009157	deoxyribonucleoside monophosphate biosynthetic process	2	0.2	5	0.2	40	0.1	1
biological process	GO:0009162	deoxyribonucleoside monophosphate metabolic process	2	0.2	5	0.2	40	0.1	1
biological process	GO:0009176	pyrimidine deoxyribonucleoside monophosphate metabolic process	2	0.2	5	0.2	40	0.1	1
biological process	GO:0009177	pyrimidine deoxyribonucleoside monophosphate biosynthetic process	2	0.2	5	0.2	40	0.1	1
biological process	GO:0009187	cyclic nucleotide metabolic process	2	0.2	5	0.2	40	0.1	1
biological process	GO:0009200	deoxyribonucleoside triphosphate metabolic process	2	0.2	5	0.2	40	0.1	1
biological process	GO:0009211	pyrimidine deoxyribonucleoside triphosphate metabolic process	2	0.2	5	0.2	40	0.1	1
biological process	GO:0009410	response to xenobiotic stimulus	2	0.2	5	0.2	40	0.1	1
biological process	GO:0010125	mycothiol biosynthetic process	2	0.2	5	0.2	40	0.1	1
biological process	GO:0010126	mycothiol metabolic process	2	0.2	5	0.2	40	0.1	1
biological process	GO:0010498	proteasomal protein catabolic process	2	0.2	5	0.2	40	0.1	1
biological process	GO:0016137	glycoside metabolic process	2	0.2	5	0.2	40	0.1	1
biological process	GO:0016138	glycoside biosynthetic process	2	0.2	5	0.2	40	0.1	1
biological process	GO:0019941	modification-dependent protein catabolic process	2	0.2	5	0.2	40	0.1	1
biological process	GO:0042178	xenobiotic catabolic process	2	0.2	5	0.2	40	0.1	1
biological process	GO:0043632	modification-dependent macromolecule catabolic process	2	0.2	5	0.2	40	0.1	1
biological process	GO:0044257	cellular protein catabolic process	2	0.2	5	0.2	40	0.1	1
biological process	GO:0048518	positive regulation of biological process	2	0.2	5	0.2	40	0.1	1
biological process	GO:0051603	proteolysis involved in cellular protein catabolic process	2	0.2	5	0.2	40	0.1	1
biological process	GO:0071466	cellular response to xenobiotic stimulus	2	0.2	5	0.2	40	0.1	1
biological process	GO:1901575	organic substance catabolic process	94	7.5	210	7.9	44.8	4.5	1
biological process	GO:0043043	peptide biosynthetic process	4	0.3	10	0.4	40	0.2	1
biological process	GO:0044282	small molecule catabolic process	12	1	29	1.1	41.4	0.6	1
biological process	GO:0044712	single-organism catabolic process	12	1	29	1.1	41.4	0.6	1
biological process	GO:0016042	lipid catabolic process	6	0.5	15	0.6	40	0.3	1
biological process	GO:0006195	purine nucleotide catabolic process	49	3.9	112	4.2	43.8	2.3	1
biological process	GO:0009154	purine ribonucleotide catabolic process	49	3.9	112	4.2	43.8	2.3	1
biological process	GO:0009164	nucleoside catabolic process	49	3.9	112	4.2	43.8	2.3	1
biological process	GO:0009261	ribonucleotide catabolic process	49	3.9	112	4.2	43.8	2.3	1
biological process	GO:0042454	ribonucleoside catabolic process	49	3.9	112	4.2	43.8	2.3	1
biological process	GO:1901658	glycosyl compound catabolic process	49	3.9	112	4.2	43.8	2.3	1
biological process	GO:0046434	organophosphate catabolic process	52	4.2	119	4.5	43.7	2.5	1
biological process	GO:0032259	methylation	38	3	88	3.3	43.2	1.8	1
biological process	GO:0019439	aromatic compound catabolic process	66	5.3	150	5.6	44	3.1	1
biological process	GO:1901565	organonitrogen compound catabolic process	64	5.1	146	5.5	43.8	3.1	1
biological process	GO:0046700	heterocycle catabolic process	59	4.7	135	5.1	43.7	2.8	1
biological process	GO:0006119	oxidative phosphorylation	3	0.2	8	0.3	37.5	0.1	1
biological process	GO:0006560	proline metabolic process	3	0.2	8	0.3	37.5	0.1	1
biological process	GO:0005976	polysaccharide metabolic process	10	0.8	25	0.9	40	0.5	1
biological process	GO:0044264	cellular polysaccharide metabolic process	7	0.6	18	0.7	38.9	0.3	1
biological process	GO:0044270	cellular nitrogen compound catabolic process	59	4.7	136	5.1	43.4	2.8	1
biological process	GO:0034655	nucleobase-containing compound catabolic process	54	4.3	125	4.7	43.2	2.6	1
biological process	GO:0007154	cell communication	45	3.6	105	4	42.9	2.1	1
biological process	GO:0006259	DNA metabolic process	65	5.2	150	5.6	43.3	3.1	1
biological process	GO:1901292	nucleoside phosphate catabolic process	50	4	117	4.4	42.7	2.4	1
biological process	GO:0006544	glycine metabolic process	2	0.2	6	0.2	33.3	0.1	1
biological process	GO:0006750	glutathione biosynthetic process	2	0.2	6	0.2	33.3	0.1	1
biological process	GO:0007059	chromosome segregation	2	0.2	6	0.2	33.3	0.1	1
biological process	GO:0015669	gas transport	2	0.2	6	0.2	33.3	0.1	1
biological process	GO:0015671	oxygen transport	2	0.2	6	0.2	33.3	0.1	1
biological process	GO:0046653	tetrahydrofolate metabolic process	2	0.2	6	0.2	33.3	0.1	1
biological process	GO:0072329	monocarboxylic acid catabolic process	2	0.2	6	0.2	33.3	0.1	1
biological process	GO:1901361	organic cyclic compound catabolic process	61	4.9	142	5.3	43	2.9	1
biological process	GO:0005975	carbohydrate metabolic process	50	4	118	4.4	42.4	2.4	1
biological process	GO:0009166	nucleotide catabolic process	49	3.9	116	4.4	42.2	2.3	1
biological process	GO:0006536	glutamate metabolic process	3	0.2	9	0.3	33.3	0.1	1
biological process	GO:0019184	nonribosomal peptide biosynthetic process	3	0.2	9	0.3	33.3	0.1	1
biological process	GO:0006508	proteolysis	29	2.3	71	2.7	40.8	1.4	1
biological process	GO:0080090	regulation of primary metabolic process	144	11.5	327	12.3	44	6.9	1
biological process	GO:1901615	organic hydroxy compound metabolic process	6	0.5	17	0.6	35.3	0.3	1
biological process	GO:0009889	regulation of biosynthetic process	142	11.4	323	12.2	44	6.8	1
biological process	GO:0010556	regulation of macromolecule biosynthetic process	142	11.4	323	12.2	44	6.8	1
biological process	GO:0031326	regulation of cellular biosynthetic process	142	11.4	323	12.2	44	6.8	1
biological process	GO:2000112	regulation of cellular macromolecule biosynthetic process	142	11.4	323	12.2	44	6.8	1
biological process	GO:0000160	phosphorelay signal transduction system	33	2.6	81	3	40.7	1.6	1
biological process	GO:0031323	regulation of cellular metabolic process	144	11.5	328	12.3	43.9	6.9	1
biological process	GO:0060255	regulation of macromolecule metabolic process	144	11.5	328	12.3	43.9	6.9	1
biological process	GO:0006200	ATP catabolic process	36	2.9	88	3.3	40.9	1.7	1
biological process	GO:0010468	regulation of gene expression	142	11.4	324	12.2	43.8	6.8	1
biological process	GO:0000271	polysaccharide biosynthetic process	7	0.6	20	0.8	35	0.3	1
biological process	GO:0043648	dicarboxylic acid metabolic process	13	1	35	1.3	37.1	0.6	1
biological process	GO:0019222	regulation of metabolic process	145	11.6	332	12.5	43.7	6.9	1
biological process	GO:0030163	protein catabolic process	2	0.2	7	0.3	28.6	0.1	1
biological process	GO:0042773	ATP synthesis coupled electron transport	2	0.2	7	0.3	28.6	0.1	1
biological process	GO:0043605	cellular amide catabolic process	2	0.2	7	0.3	28.6	0.1	1
biological process	GO:1901616	organic hydroxy compound catabolic process	2	0.2	7	0.3	28.6	0.1	1
biological process	GO:0065007	biological regulation	182	14.6	414	15.6	44	8.7	1
biological process	GO:0045017	glycerolipid biosynthetic process	4	0.3	13	0.5	30.8	0.2	1
biological process	GO:0016311	dephosphorylation	5	0.4	16	0.6	31.2	0.2	1
biological process	GO:0033692	cellular polysaccharide biosynthetic process	5	0.4	16	0.6	31.2	0.2	1
biological process	GO:0009072	aromatic amino acid family metabolic process	8	0.6	24	0.9	33.3	0.4	1
biological process	GO:0007165	signal transduction	37	3	94	3.5	39.4	1.8	1
biological process	GO:0023052	signaling	37	3	94	3.5	39.4	1.8	1
biological process	GO:0044700	single organism signaling	37	3	94	3.5	39.4	1.8	1
biological process	GO:0050794	regulation of cellular process	174	13.9	401	15.1	43.4	8.3	1
biological process	GO:0006537	glutamate biosynthetic process	2	0.2	8	0.3	25	0.1	1
biological process	GO:0006730	one-carbon metabolic process	2	0.2	8	0.3	25	0.1	1
biological process	GO:0009229	thiamine diphosphate biosynthetic process	2	0.2	8	0.3	25	0.1	1
biological process	GO:0035335	peptidyl-tyrosine dephosphorylation	2	0.2	8	0.3	25	0.1	1
biological process	GO:0042357	thiamine diphosphate metabolic process	2	0.2	8	0.3	25	0.1	1
biological process	GO:0006772	thiamine metabolic process	3	0.2	11	0.4	27.3	0.1	1
biological process	GO:0009228	thiamine biosynthetic process	3	0.2	11	0.4	27.3	0.1	1
biological process	GO:0042723	thiamine-containing compound metabolic process	3	0.2	11	0.4	27.3	0.1	1
biological process	GO:0042724	thiamine-containing compound biosynthetic process	3	0.2	11	0.4	27.3	0.1	1
biological process	GO:0051252	regulation of RNA metabolic process	134	10.7	313	11.8	42.8	6.4	1
biological process	GO:0019219	regulation of nucleobase-containing compound metabolic process	135	10.8	316	11.9	42.7	6.4	1
biological process	GO:0051171	regulation of nitrogen compound metabolic process	135	10.8	316	11.9	42.7	6.4	1
biological process	GO:0006766	vitamin metabolic process	21	1.7	57	2.1	36.8	1	1
biological process	GO:0006767	water-soluble vitamin metabolic process	21	1.7	57	2.1	36.8	1	1
biological process	GO:0006355	regulation of transcription, DNA-dependent	133	10.6	312	11.7	42.6	6.3	1
biological process	GO:2001141	regulation of RNA biosynthetic process	133	10.6	312	11.7	42.6	6.3	1
biological process	GO:0050789	regulation of biological process	175	14	405	15.2	43.2	8.3	1
biological process	GO:0009110	vitamin biosynthetic process	20	1.6	56	2.1	35.7	1	1
biological process	GO:0042364	water-soluble vitamin biosynthetic process	20	1.6	56	2.1	35.7	1	1
biological process	GO:0006637	acyl-CoA metabolic process	2	0.2	9	0.3	22.2	0.1	1
biological process	GO:0035383	thioester metabolic process	2	0.2	9	0.3	22.2	0.1	1
biological process	GO:0071941	nitrogen cycle metabolic process	2	0.2	9	0.3	22.2	0.1	1
biological process	GO:0033013	tetrapyrrole metabolic process	13	1	39	1.5	33.3	0.6	1
biological process	GO:0006457	protein folding	6	0.5	21	0.8	28.6	0.3	1
biological process	GO:0033014	tetrapyrrole biosynthetic process	12	1	38	1.4	31.6	0.6	1
biological process	GO:0006470	protein dephosphorylation	2	0.2	10	0.4	20	0.1	1
biological process	GO:0018958	phenol-containing compound metabolic process	2	0.2	10	0.4	20	0.1	1
biological process	GO:0043650	dicarboxylic acid biosynthetic process	7	0.6	25	0.9	28	0.3	1
biological process	GO:0046417	chorismate metabolic process	3	0.2	14	0.5	21.4	0.1	1
biological process	GO:0009073	aromatic amino acid family biosynthetic process	5	0.4	21	0.8	23.8	0.2	1
biological process	GO:0023014	signal transduction by phosphorylation	6	0.5	26	1	23.1	0.3	1
biological process	GO:0009235	cobalamin metabolic process	3	0.2	24	0.9	12.5	0.1	1
biological process	GO:0009236	cobalamin biosynthetic process	3	0.2	24	0.9	12.5	0.1	1
biological process	GO:0006310	DNA recombination	10	0.8	49	1.8	20.4	0.5	1
biological process	GO:0015074	DNA integration	2	0.2	22	0.8	9.1	0.1	1
biological process	GO:0006313	transposition, DNA-mediated	2	0.2	28	1.1	7.1	0.1	1
biological process	GO:0032196	transposition	2	0.2	28	1.1	7.1	0.1	1
molecular function	GO:0003723	RNA binding	81	5.8	107	3.6	75.7	3.9	1.14e-07
molecular function	GO:0003735	structural constituent of ribosome	47	3.4	56	1.9	83.9	2.2	2.07e-06
molecular function	GO:0005198	structural molecule activity	49	3.5	61	2	80.3	2.3	1.68e-05
molecular function	GO:0019843	rRNA binding	34	2.5	39	1.3	87.2	1.6	4.76e-05
molecular function	GO:0008026	ATP-dependent helicase activity	20	1.4	23	0.8	87	1	0.02848
molecular function	GO:0070035	purine NTP-dependent helicase activity	20	1.4	23	0.8	87	1	0.02848
molecular function	GO:0015077	monovalent inorganic cation transmembrane transporter activity	27	1.9	34	1.1	79.4	1.3	0.06502
molecular function	GO:0016757	transferase activity, transferring glycosyl groups	39	2.8	56	1.9	69.6	1.9	0.14409
molecular function	GO:0008135	translation factor activity, nucleic acid binding	15	1.1	17	0.6	88.2	0.7	0.19559
molecular function	GO:0008094	DNA-dependent ATPase activity	12	0.9	13	0.4	92.3	0.6	0.34211
molecular function	GO:0004003	ATP-dependent DNA helicase activity	9	0.6	9	0.3	100	0.4	0.47063
molecular function	GO:0004518	nuclease activity	42	3	64	2.1	65.6	2	0.5953
molecular function	GO:0004386	helicase activity	26	1.9	36	1.2	72.2	1.2	0.65377
molecular function	GO:0003678	DNA helicase activity	11	0.8	12	0.4	91.7	0.5	0.69075
molecular function	GO:0000104	succinate dehydrogenase activity	8	0.6	8	0.3	100	0.4	1
molecular function	GO:0016885	ligase activity, forming carbon-carbon bonds	8	0.6	8	0.3	100	0.4	1
molecular function	GO:0015291	secondary active transmembrane transporter activity	16	1.2	20	0.7	80	0.8	1
molecular function	GO:0022890	inorganic cation transmembrane transporter activity	29	2.1	42	1.4	69	1.4	1
molecular function	GO:0016879	ligase activity, forming carbon-nitrogen bonds	41	3	64	2.1	64.1	2	1
molecular function	GO:0043167	ion binding	476	34.4	956	31.8	49.8	22.7	1
molecular function	GO:0016421	CoA carboxylase activity	7	0.5	7	0.2	100	0.3	1
molecular function	GO:0000049	tRNA binding	13	0.9	16	0.5	81.2	0.6	1
molecular function	GO:0048037	cofactor binding	145	10.5	269	9	53.9	6.9	1
molecular function	GO:0015078	hydrogen ion transmembrane transporter activity	16	1.2	21	0.7	76.2	0.8	1
molecular function	GO:0003746	translation elongation factor activity	9	0.6	10	0.3	90	0.4	1
molecular function	GO:0015081	sodium ion transmembrane transporter activity	9	0.6	10	0.3	90	0.4	1
molecular function	GO:0008324	cation transmembrane transporter activity	36	2.6	57	1.9	63.2	1.7	1
molecular function	GO:0016788	hydrolase activity, acting on ester bonds	81	5.8	144	4.8	56.2	3.9	1
molecular function	GO:0042623	ATPase activity, coupled	49	3.5	82	2.7	59.8	2.3	1
molecular function	GO:0051539	4 iron, 4 sulfur cluster binding	23	1.7	34	1.1	67.6	1.1	1
molecular function	GO:0044769	ATPase activity, coupled to transmembrane movement of ions, rotational mechanism	6	0.4	6	0.2	100	0.3	1
molecular function	GO:0046933	proton-transporting ATP synthase activity, rotational mechanism	6	0.4	6	0.2	100	0.3	1
molecular function	GO:0005488	binding	796	57.5	1657	55.2	48	38	1
molecular function	GO:0043168	anion binding	320	23.1	640	21.3	50	15.3	1
molecular function	GO:0050662	coenzyme binding	110	7.9	206	6.9	53.4	5.2	1
molecular function	GO:0003755	peptidyl-prolyl cis-trans isomerase activity	5	0.4	5	0.2	100	0.2	1
molecular function	GO:0008177	succinate dehydrogenase (ubiquinone) activity	5	0.4	5	0.2	100	0.2	1
molecular function	GO:0016778	diphosphotransferase activity	5	0.4	5	0.2	100	0.2	1
molecular function	GO:0016859	cis-trans isomerase activity	5	0.4	5	0.2	100	0.2	1
molecular function	GO:0015294	solute:cation symporter activity	7	0.5	8	0.3	87.5	0.3	1
molecular function	GO:0016758	transferase activity, transferring hexosyl groups	17	1.2	25	0.8	68	0.8	1
molecular function	GO:0033218	amide binding	10	0.7	13	0.4	76.9	0.5	1
molecular function	GO:0003676	nucleic acid binding	288	20.8	578	19.3	49.8	13.7	1
molecular function	GO:0016881	acid-amino acid ligase activity	12	0.9	17	0.6	70.6	0.6	1
molecular function	GO:0016740	transferase activity	329	23.8	668	22.3	49.3	15.7	1
molecular function	GO:0004527	exonuclease activity	17	1.2	26	0.9	65.4	0.8	1
molecular function	GO:0004521	endoribonuclease activity	6	0.4	7	0.2	85.7	0.3	1
molecular function	GO:0015370	solute:sodium symporter activity	6	0.4	7	0.2	85.7	0.3	1
molecular function	GO:0016812	hydrolase activity, acting on carbon-nitrogen (but not peptide) bonds, in cyclic amides	6	0.4	7	0.2	85.7	0.3	1
molecular function	GO:0022804	active transmembrane transporter activity	43	3.1	76	2.5	56.6	2.1	1
molecular function	GO:0004540	ribonuclease activity	9	0.6	12	0.4	75	0.4	1
molecular function	GO:0051287	NAD binding	19	1.4	30	1	63.3	0.9	1
molecular function	GO:0003989	acetyl-CoA carboxylase activity	4	0.3	4	0.1	100	0.2	1
molecular function	GO:0004658	propionyl-CoA carboxylase activity	4	0.3	4	0.1	100	0.2	1
molecular function	GO:0008955	peptidoglycan glycosyltransferase activity	4	0.3	4	0.1	100	0.2	1
molecular function	GO:0016863	intramolecular oxidoreductase activity, transposing C=C bonds	4	0.3	4	0.1	100	0.2	1
molecular function	GO:0019202	amino acid kinase activity	4	0.3	4	0.1	100	0.2	1
molecular function	GO:0016597	amino acid binding	10	0.7	14	0.5	71.4	0.5	1
molecular function	GO:0016884	carbon-nitrogen ligase activity, with glutamine as amido-N-donor	15	1.1	23	0.8	65.2	0.7	1
molecular function	GO:0016616	oxidoreductase activity, acting on the CH-OH group of donors, NAD or NADP as acceptor	51	3.7	93	3.1	54.8	2.4	1
molecular function	GO:0015293	symporter activity	7	0.5	9	0.3	77.8	0.3	1
molecular function	GO:0048038	quinone binding	7	0.5	9	0.3	77.8	0.3	1
molecular function	GO:0004519	endonuclease activity	19	1.4	31	1	61.3	0.9	1
molecular function	GO:1901363	heterocyclic compound binding	631	45.6	1322	44	47.7	30.1	1
molecular function	GO:0016818	hydrolase activity, acting on acid anhydrides, in phosphorus-containing anhydrides	118	8.5	232	7.7	50.9	5.6	1
molecular function	GO:0036094	small molecule binding	385	27.8	796	26.5	48.4	18.4	1
molecular function	GO:0005343	organic acid:sodium symporter activity	5	0.4	6	0.2	83.3	0.2	1
molecular function	GO:0016635	oxidoreductase activity, acting on the CH-CH group of donors, quinone or related compound as acceptor	5	0.4	6	0.2	83.3	0.2	1
molecular function	GO:0016891	endoribonuclease activity, producing 5'-phosphomonoesters	5	0.4	6	0.2	83.3	0.2	1
molecular function	GO:0097159	organic cyclic compound binding	631	45.6	1325	44.1	47.6	30.1	1
molecular function	GO:0016833	oxo-acid-lyase activity	9	0.6	13	0.4	69.2	0.4	1
molecular function	GO:0016817	hydrolase activity, acting on acid anhydrides	118	8.5	233	7.8	50.6	5.6	1
molecular function	GO:0031406	carboxylic acid binding	17	1.2	28	0.9	60.7	0.8	1
molecular function	GO:0043169	cation binding	201	14.5	407	13.6	49.4	9.6	1
molecular function	GO:0030145	manganese ion binding	10	0.7	15	0.5	66.7	0.5	1
molecular function	GO:0016614	oxidoreductase activity, acting on CH-OH group of donors	59	4.3	112	3.7	52.7	2.8	1
molecular function	GO:0010181	FMN binding	21	1.5	36	1.2	58.3	1	1
molecular function	GO:0016887	ATPase activity	77	5.6	149	5	51.7	3.7	1
molecular function	GO:0004300	enoyl-CoA hydratase activity	11	0.8	17	0.6	64.7	0.5	1
molecular function	GO:0016763	transferase activity, transferring pentosyl groups	11	0.8	17	0.6	64.7	0.5	1
molecular function	GO:0019829	cation-transporting ATPase activity	11	0.8	17	0.6	64.7	0.5	1
molecular function	GO:0003697	single-stranded DNA binding	3	0.2	3	0.1	100	0.1	1
molecular function	GO:0003747	translation release factor activity	3	0.2	3	0.1	100	0.1	1
molecular function	GO:0004133	glycogen debranching enzyme activity	3	0.2	3	0.1	100	0.1	1
molecular function	GO:0004325	ferrochelatase activity	3	0.2	3	0.1	100	0.1	1
molecular function	GO:0004485	methylcrotonoyl-CoA carboxylase activity	3	0.2	3	0.1	100	0.1	1
molecular function	GO:0004642	phosphoribosylformylglycinamidine synthase activity	3	0.2	3	0.1	100	0.1	1
molecular function	GO:0005315	inorganic phosphate transmembrane transporter activity	3	0.2	3	0.1	100	0.1	1
molecular function	GO:0008079	translation termination factor activity	3	0.2	3	0.1	100	0.1	1
molecular function	GO:0008121	ubiquinol-cytochrome-c reductase activity	3	0.2	3	0.1	100	0.1	1
molecular function	GO:0008169	C-methyltransferase activity	3	0.2	3	0.1	100	0.1	1
molecular function	GO:0008897	holo-[acyl-carrier-protein] synthase activity	3	0.2	3	0.1	100	0.1	1
molecular function	GO:0009381	excinuclease ABC activity	3	0.2	3	0.1	100	0.1	1
molecular function	GO:0016149	translation release factor activity, codon specific	3	0.2	3	0.1	100	0.1	1
molecular function	GO:0016413	O-acetyltransferase activity	3	0.2	3	0.1	100	0.1	1
molecular function	GO:0016679	oxidoreductase activity, acting on diphenols and related substances as donors	3	0.2	3	0.1	100	0.1	1
molecular function	GO:0016681	oxidoreductase activity, acting on diphenols and related substances as donors, cytochrome as acceptor	3	0.2	3	0.1	100	0.1	1
molecular function	GO:0016755	transferase activity, transferring amino-acyl groups	3	0.2	3	0.1	100	0.1	1
molecular function	GO:0031177	phosphopantetheine binding	3	0.2	3	0.1	100	0.1	1
molecular function	GO:0043566	structure-specific DNA binding	3	0.2	3	0.1	100	0.1	1
molecular function	GO:0046961	proton-transporting ATPase activity, rotational mechanism	3	0.2	3	0.1	100	0.1	1
molecular function	GO:0047617	acyl-CoA hydrolase activity	3	0.2	3	0.1	100	0.1	1
molecular function	GO:0072341	modified amino acid binding	3	0.2	3	0.1	100	0.1	1
molecular function	GO:1901677	phosphate transmembrane transporter activity	3	0.2	3	0.1	100	0.1	1
molecular function	GO:0016462	pyrophosphatase activity	116	8.4	230	7.7	50.4	5.5	1
molecular function	GO:0016893	endonuclease activity, active with either ribo- or deoxyribonucleic acids and producing 5'-phosphomonoesters	6	0.4	8	0.3	75	0.3	1
molecular function	GO:0015075	ion transmembrane transporter activity	45	3.2	84	2.8	53.6	2.1	1
molecular function	GO:0016874	ligase activity	81	5.8	158	5.3	51.3	3.9	1
molecular function	GO:0032553	ribonucleotide binding	215	15.5	439	14.6	49	10.3	1
molecular function	GO:1901681	sulfur compound binding	13	0.9	21	0.7	61.9	0.6	1
molecular function	GO:0000166	nucleotide binding	373	26.9	776	25.8	48.1	17.8	1
molecular function	GO:1901265	nucleoside phosphate binding	373	26.9	776	25.8	48.1	17.8	1
molecular function	GO:0008144	drug binding	7	0.5	10	0.3	70	0.3	1
molecular function	GO:0008658	penicillin binding	7	0.5	10	0.3	70	0.3	1
molecular function	GO:0070566	adenylyltransferase activity	7	0.5	10	0.3	70	0.3	1
molecular function	GO:0016627	oxidoreductase activity, acting on the CH-CH group of donors	52	3.8	99	3.3	52.5	2.5	1
molecular function	GO:0022891	substrate-specific transmembrane transporter activity	51	3.7	97	3.2	52.6	2.4	1
molecular function	GO:0008483	transaminase activity	17	1.2	29	1	58.6	0.8	1
molecular function	GO:0016769	transferase activity, transferring nitrogenous groups	17	1.2	29	1	58.6	0.8	1
molecular function	GO:0016776	phosphotransferase activity, phosphate group as acceptor	8	0.6	12	0.4	66.7	0.4	1
molecular function	GO:0004536	deoxyribonuclease activity	9	0.6	14	0.5	64.3	0.4	1
molecular function	GO:0003743	translation initiation factor activity	4	0.3	5	0.2	80	0.2	1
molecular function	GO:0004129	cytochrome-c oxidase activity	4	0.3	5	0.2	80	0.2	1
molecular function	GO:0008175	tRNA methyltransferase activity	4	0.3	5	0.2	80	0.2	1
molecular function	GO:0008235	metalloexopeptidase activity	4	0.3	5	0.2	80	0.2	1
molecular function	GO:0015002	heme-copper terminal oxidase activity	4	0.3	5	0.2	80	0.2	1
molecular function	GO:0016675	oxidoreductase activity, acting on a heme group of donors	4	0.3	5	0.2	80	0.2	1
molecular function	GO:0016676	oxidoreductase activity, acting on a heme group of donors, oxygen as acceptor	4	0.3	5	0.2	80	0.2	1
molecular function	GO:0046873	metal ion transmembrane transporter activity	12	0.9	20	0.7	60	0.6	1
molecular function	GO:0046872	metal ion binding	192	13.9	395	13.2	48.6	9.2	1
molecular function	GO:0017111	nucleoside-triphosphatase activity	110	7.9	222	7.4	49.5	5.2	1
molecular function	GO:0004075	biotin carboxylase activity	5	0.4	7	0.2	71.4	0.2	1
molecular function	GO:0004520	endodeoxyribonuclease activity	5	0.4	7	0.2	71.4	0.2	1
molecular function	GO:0015297	antiporter activity	5	0.4	7	0.2	71.4	0.2	1
molecular function	GO:0019205	nucleobase-containing compound kinase activity	5	0.4	7	0.2	71.4	0.2	1
molecular function	GO:0030246	carbohydrate binding	5	0.4	7	0.2	71.4	0.2	1
molecular function	GO:0022892	substrate-specific transporter activity	52	3.8	102	3.4	51	2.5	1
molecular function	GO:0001882	nucleoside binding	195	14.1	404	13.5	48.3	9.3	1
molecular function	GO:0032549	ribonucleoside binding	195	14.1	404	13.5	48.3	9.3	1
molecular function	GO:0016661	oxidoreductase activity, acting on other nitrogenous compounds as donors	7	0.5	11	0.4	63.6	0.3	1
molecular function	GO:0016780	phosphotransferase activity, for other substituted phosphate groups	7	0.5	11	0.4	63.6	0.3	1
molecular function	GO:0016860	intramolecular oxidoreductase activity	7	0.5	11	0.4	63.6	0.3	1
molecular function	GO:0033293	monocarboxylic acid binding	7	0.5	11	0.4	63.6	0.3	1
molecular function	GO:0016853	isomerase activity	47	3.4	92	3.1	51.1	2.2	1
molecular function	GO:0001883	purine nucleoside binding	194	14	403	13.4	48.1	9.3	1
molecular function	GO:0032550	purine ribonucleoside binding	194	14	403	13.4	48.1	9.3	1
molecular function	GO:0032555	purine ribonucleotide binding	194	14	403	13.4	48.1	9.3	1
molecular function	GO:0035639	purine ribonucleoside triphosphate binding	194	14	403	13.4	48.1	9.3	1
molecular function	GO:0019842	vitamin binding	11	0.8	19	0.6	57.9	0.5	1
molecular function	GO:0000010	trans-hexaprenyltranstransferase activity	2	0.1	2	0.1	100	0.1	1
molecular function	GO:0000030	mannosyltransferase activity	2	0.1	2	0.1	100	0.1	1
molecular function	GO:0003725	double-stranded RNA binding	2	0.1	2	0.1	100	0.1	1
molecular function	GO:0003840	gamma-glutamyltransferase activity	2	0.1	2	0.1	100	0.1	1
molecular function	GO:0003861	3-isopropylmalate dehydratase activity	2	0.1	2	0.1	100	0.1	1
molecular function	GO:0003908	methylated-DNA-[protein]-cysteine S-methyltransferase activity	2	0.1	2	0.1	100	0.1	1
molecular function	GO:0003938	IMP dehydrogenase activity	2	0.1	2	0.1	100	0.1	1
molecular function	GO:0003992	N2-acetyl-L-ornithine:2-oxoglutarate 5-aminotransferase activity	2	0.1	2	0.1	100	0.1	1
molecular function	GO:0004042	acetyl-CoA:L-glutamate N-acetyltransferase activity	2	0.1	2	0.1	100	0.1	1
molecular function	GO:0004049	anthranilate synthase activity	2	0.1	2	0.1	100	0.1	1
molecular function	GO:0004088	carbamoyl-phosphate synthase (glutamine-hydrolyzing) activity	2	0.1	2	0.1	100	0.1	1
molecular function	GO:0004123	cystathionine gamma-lyase activity	2	0.1	2	0.1	100	0.1	1
molecular function	GO:0004124	cysteine synthase activity	2	0.1	2	0.1	100	0.1	1
molecular function	GO:0004160	dihydroxy-acid dehydratase activity	2	0.1	2	0.1	100	0.1	1
molecular function	GO:0004309	exopolyphosphatase activity	2	0.1	2	0.1	100	0.1	1
molecular function	GO:0004321	fatty-acyl-CoA synthase activity	2	0.1	2	0.1	100	0.1	1
molecular function	GO:0004349	glutamate 5-kinase activity	2	0.1	2	0.1	100	0.1	1
molecular function	GO:0004353	glutamate dehydrogenase [NAD(P)+] activity	2	0.1	2	0.1	100	0.1	1
molecular function	GO:0004367	glycerol-3-phosphate dehydrogenase [NAD+] activity	2	0.1	2	0.1	100	0.1	1
molecular function	GO:0004414	homoserine O-acetyltransferase activity	2	0.1	2	0.1	100	0.1	1
molecular function	GO:0004479	methionyl-tRNA formyltransferase activity	2	0.1	2	0.1	100	0.1	1
molecular function	GO:0004514	nicotinate-nucleotide diphosphorylase (carboxylating) activity	2	0.1	2	0.1	100	0.1	1
molecular function	GO:0004549	tRNA-specific ribonuclease activity	2	0.1	2	0.1	100	0.1	1
molecular function	GO:0004594	pantothenate kinase activity	2	0.1	2	0.1	100	0.1	1
molecular function	GO:0004792	thiosulfate sulfurtransferase activity	2	0.1	2	0.1	100	0.1	1
molecular function	GO:0004826	phenylalanine-tRNA ligase activity	2	0.1	2	0.1	100	0.1	1
molecular function	GO:0004845	uracil phosphoribosyltransferase activity	2	0.1	2	0.1	100	0.1	1
molecular function	GO:0004851	uroporphyrin-III C-methyltransferase activity	2	0.1	2	0.1	100	0.1	1
molecular function	GO:0005283	sodium:amino acid symporter activity	2	0.1	2	0.1	100	0.1	1
molecular function	GO:0005294	neutral L-amino acid secondary active transmembrane transporter activity	2	0.1	2	0.1	100	0.1	1
molecular function	GO:0005310	dicarboxylic acid transmembrane transporter activity	2	0.1	2	0.1	100	0.1	1
molecular function	GO:0005416	cation:amino acid symporter activity	2	0.1	2	0.1	100	0.1	1
molecular function	GO:0008444	CDP-diacylglycerol-glycerol-3-phosphate 3-phosphatidyltransferase activity	2	0.1	2	0.1	100	0.1	1
molecular function	GO:0008484	sulfuric ester hydrolase activity	2	0.1	2	0.1	100	0.1	1
molecular function	GO:0008728	GTP diphosphokinase activity	2	0.1	2	0.1	100	0.1	1
molecular function	GO:0008800	beta-lactamase activity	2	0.1	2	0.1	100	0.1	1
molecular function	GO:0008854	exodeoxyribonuclease V activity	2	0.1	2	0.1	100	0.1	1
molecular function	GO:0009975	cyclase activity	2	0.1	2	0.1	100	0.1	1
molecular function	GO:0015175	neutral amino acid transmembrane transporter activity	2	0.1	2	0.1	100	0.1	1
molecular function	GO:0015232	heme transporter activity	2	0.1	2	0.1	100	0.1	1
molecular function	GO:0015296	anion:cation symporter activity	2	0.1	2	0.1	100	0.1	1
molecular function	GO:0015439	heme-transporting ATPase activity	2	0.1	2	0.1	100	0.1	1
molecular function	GO:0015655	alanine:sodium symporter activity	2	0.1	2	0.1	100	0.1	1
molecular function	GO:0016423	tRNA (guanine) methyltransferase activity	2	0.1	2	0.1	100	0.1	1
molecular function	GO:0016743	carboxyl- or carbamoyltransferase activity	2	0.1	2	0.1	100	0.1	1
molecular function	GO:0016805	dipeptidase activity	2	0.1	2	0.1	100	0.1	1
molecular function	GO:0016846	carbon-sulfur lyase activity	2	0.1	2	0.1	100	0.1	1
molecular function	GO:0016851	magnesium chelatase activity	2	0.1	2	0.1	100	0.1	1
molecular function	GO:0017153	sodium:dicarboxylate symporter activity	2	0.1	2	0.1	100	0.1	1
molecular function	GO:0018623	benzoate 1,2-dioxygenase activity	2	0.1	2	0.1	100	0.1	1
molecular function	GO:0018662	phenol 2-monooxygenase activity	2	0.1	2	0.1	100	0.1	1
molecular function	GO:0022858	alanine transmembrane transporter activity	2	0.1	2	0.1	100	0.1	1
molecular function	GO:0043022	ribosome binding	2	0.1	2	0.1	100	0.1	1
molecular function	GO:0044540	L-cystine L-cysteine-lyase (deaminating)	2	0.1	2	0.1	100	0.1	1
molecular function	GO:0046820	4-amino-4-deoxychorismate synthase activity	2	0.1	2	0.1	100	0.1	1
molecular function	GO:0047423	N-methylhydantoinase (ATP-hydrolyzing) activity	2	0.1	2	0.1	100	0.1	1
molecular function	GO:0047429	nucleoside-triphosphate diphosphatase activity	2	0.1	2	0.1	100	0.1	1
molecular function	GO:0047516	1,3-propanediol dehydrogenase activity	2	0.1	2	0.1	100	0.1	1
molecular function	GO:0047936	glucose 1-dehydrogenase [NAD(P)] activity	2	0.1	2	0.1	100	0.1	1
molecular function	GO:0047952	glycerol-3-phosphate dehydrogenase [NAD(P)+] activity	2	0.1	2	0.1	100	0.1	1
molecular function	GO:0050580	2,5-didehydrogluconate reductase activity	2	0.1	2	0.1	100	0.1	1
molecular function	GO:0051184	cofactor transporter activity	2	0.1	2	0.1	100	0.1	1
molecular function	GO:0052636	arabinosyltransferase activity	2	0.1	2	0.1	100	0.1	1
molecular function	GO:0070008	serine-type exopeptidase activity	2	0.1	2	0.1	100	0.1	1
molecular function	GO:0070402	NADPH binding	2	0.1	2	0.1	100	0.1	1
molecular function	GO:0080146	L-cysteine desulfhydrase activity	2	0.1	2	0.1	100	0.1	1
molecular function	GO:0003924	GTPase activity	13	0.9	23	0.8	56.5	0.6	1
molecular function	GO:0042625	ATPase activity, coupled to transmembrane movement of ions	15	1.1	27	0.9	55.6	0.7	1
molecular function	GO:0004312	fatty acid synthase activity	14	1	25	0.8	56	0.7	1
molecular function	GO:0003995	acyl-CoA dehydrogenase activity	32	2.3	62	2.1	51.6	1.5	1
molecular function	GO:0017076	purine nucleotide binding	194	14	405	13.5	47.9	9.3	1
molecular function	GO:0005524	ATP binding	178	12.9	371	12.4	48	8.5	1
molecular function	GO:0032559	adenyl ribonucleotide binding	178	12.9	371	12.4	48	8.5	1
molecular function	GO:0016772	transferase activity, transferring phosphorus-containing groups	97	7	199	6.6	48.7	4.6	1
molecular function	GO:0030170	pyridoxal phosphate binding	24	1.7	46	1.5	52.2	1.1	1
molecular function	GO:0016829	lyase activity	78	5.6	159	5.3	49.1	3.7	1
molecular function	GO:0004318	enoyl-[acyl-carrier-protein] reductase (NADH) activity	3	0.2	4	0.1	75	0.1	1
molecular function	GO:0004523	ribonuclease H activity	3	0.2	4	0.1	75	0.1	1
molecular function	GO:0016289	CoA hydrolase activity	3	0.2	4	0.1	75	0.1	1
molecular function	GO:0016708	oxidoreductase activity, acting on paired donors, with incorporation or reduction of molecular oxygen, NAD(P)H as one donor, and incorporation of two atoms of oxygen into one donor	3	0.2	4	0.1	75	0.1	1
molecular function	GO:0052745	inositol phosphate phosphatase activity	3	0.2	4	0.1	75	0.1	1
molecular function	GO:0052834	inositol monophosphate phosphatase activity	3	0.2	4	0.1	75	0.1	1
molecular function	GO:0016746	transferase activity, transferring acyl groups	66	4.8	134	4.5	49.3	3.1	1
molecular function	GO:0016620	oxidoreductase activity, acting on the aldehyde or oxo group of donors, NAD or NADP as acceptor	19	1.4	36	1.2	52.8	0.9	1
molecular function	GO:0030554	adenyl nucleotide binding	178	12.9	373	12.4	47.7	8.5	1
molecular function	GO:0002161	aminoacyl-tRNA editing activity	4	0.3	6	0.2	66.7	0.2	1
molecular function	GO:0004748	ribonucleoside-diphosphate reductase activity, thioredoxin disulfide as acceptor	4	0.3	6	0.2	66.7	0.2	1
molecular function	GO:0008198	ferrous iron binding	4	0.3	6	0.2	66.7	0.2	1
molecular function	GO:0016728	oxidoreductase activity, acting on CH or CH2 groups, disulfide as acceptor	4	0.3	6	0.2	66.7	0.2	1
molecular function	GO:0004222	metalloendopeptidase activity	5	0.4	8	0.3	62.5	0.2	1
molecular function	GO:0004674	protein serine/threonine kinase activity	5	0.4	8	0.3	62.5	0.2	1
molecular function	GO:0003954	NADH dehydrogenase activity	11	0.8	20	0.7	55	0.5	1
molecular function	GO:0003684	damaged DNA binding	6	0.4	10	0.3	60	0.3	1
molecular function	GO:0016783	sulfurtransferase activity	6	0.4	10	0.3	60	0.3	1
molecular function	GO:0042602	riboflavin reductase (NADPH) activity	6	0.4	10	0.3	60	0.3	1
molecular function	GO:0003887	DNA-directed DNA polymerase activity	9	0.6	16	0.5	56.2	0.4	1
molecular function	GO:0034061	DNA polymerase activity	9	0.6	16	0.5	56.2	0.4	1
molecular function	GO:0008762	UDP-N-acetylmuramate dehydrogenase activity	8	0.6	14	0.5	57.1	0.4	1
molecular function	GO:0003824	catalytic activity	1103	79.6	2377	79.2	46.4	52.6	1
molecular function	GO:0016835	carbon-oxygen lyase activity	33	2.4	66	2.2	50	1.6	1
molecular function	GO:0016747	transferase activity, transferring acyl groups other than amino-acyl groups	50	3.6	102	3.4	49	2.4	1
molecular function	GO:0051536	iron-sulfur cluster binding	48	3.5	98	3.3	49	2.3	1
molecular function	GO:0051540	metal cluster binding	48	3.5	98	3.3	49	2.3	1
molecular function	GO:0016836	hydro-lyase activity	27	1.9	54	1.8	50	1.3	1
molecular function	GO:0016787	hydrolase activity	319	23	681	22.7	46.8	15.2	1
molecular function	GO:0009055	electron carrier activity	31	2.2	63	2.1	49.2	1.5	1
molecular function	GO:0050660	flavin adenine dinucleotide binding	55	4	114	3.8	48.2	2.6	1
molecular function	GO:0008237	metallopeptidase activity	11	0.8	21	0.7	52.4	0.5	1
molecular function	GO:0050136	NADH dehydrogenase (quinone) activity	10	0.7	19	0.6	52.6	0.5	1
molecular function	GO:0000156	phosphorelay response regulator activity	26	1.9	53	1.8	49.1	1.2	1
molecular function	GO:0000287	magnesium ion binding	26	1.9	53	1.8	49.1	1.2	1
molecular function	GO:0043565	sequence-specific DNA binding	33	2.4	68	2.3	48.5	1.6	1
molecular function	GO:0016725	oxidoreductase activity, acting on CH or CH2 groups	6	0.4	11	0.4	54.5	0.3	1
molecular function	GO:0030151	molybdenum ion binding	6	0.4	11	0.4	54.5	0.3	1
molecular function	GO:0003857	3-hydroxyacyl-CoA dehydrogenase activity	5	0.4	9	0.3	55.6	0.2	1
molecular function	GO:0004029	aldehyde dehydrogenase (NAD) activity	5	0.4	9	0.3	55.6	0.2	1
molecular function	GO:0008172	S-methyltransferase activity	5	0.4	9	0.3	55.6	0.2	1
molecular function	GO:0016796	exonuclease activity, active with either ribo- or deoxyribonucleic acids and producing 5'-phosphomonoesters	5	0.4	9	0.3	55.6	0.2	1
molecular function	GO:0018492	carbon-monoxide dehydrogenase (acceptor) activity	5	0.4	9	0.3	55.6	0.2	1
molecular function	GO:0016765	transferase activity, transferring alkyl or aryl (other than methyl) groups	14	1	28	0.9	50	0.7	1
molecular function	GO:0004096	catalase activity	4	0.3	7	0.2	57.1	0.2	1
molecular function	GO:0004529	exodeoxyribonuclease activity	4	0.3	7	0.2	57.1	0.2	1
molecular function	GO:0008081	phosphoric diester hydrolase activity	4	0.3	7	0.2	57.1	0.2	1
molecular function	GO:0008408	3'-5' exonuclease activity	4	0.3	7	0.2	57.1	0.2	1
molecular function	GO:0008703	5-amino-6-(5-phosphoribosylamino)uracil reductase activity	4	0.3	7	0.2	57.1	0.2	1
molecular function	GO:0009982	pseudouridine synthase activity	4	0.3	7	0.2	57.1	0.2	1
molecular function	GO:0016895	exodeoxyribonuclease activity, producing 5'-phosphomonoesters	4	0.3	7	0.2	57.1	0.2	1
molecular function	GO:0019104	DNA N-glycosylase activity	4	0.3	7	0.2	57.1	0.2	1
molecular function	GO:0016903	oxidoreductase activity, acting on the aldehyde or oxo group of donors	28	2	58	1.9	48.3	1.3	1
molecular function	GO:0046906	tetrapyrrole binding	20	1.4	41	1.4	48.8	1	1
molecular function	GO:0004466	long-chain-acyl-CoA dehydrogenase activity	3	0.2	5	0.2	60	0.1	1
molecular function	GO:0004659	prenyltransferase activity	3	0.2	5	0.2	60	0.1	1
molecular function	GO:0008028	monocarboxylic acid transmembrane transporter activity	3	0.2	5	0.2	60	0.1	1
molecular function	GO:0008940	nitrate reductase activity	3	0.2	5	0.2	60	0.1	1
molecular function	GO:0015144	carbohydrate transmembrane transporter activity	3	0.2	5	0.2	60	0.1	1
molecular function	GO:0016615	malate dehydrogenase activity	3	0.2	5	0.2	60	0.1	1
molecular function	GO:0016634	oxidoreductase activity, acting on the CH-CH group of donors, oxygen as acceptor	3	0.2	5	0.2	60	0.1	1
molecular function	GO:0016849	phosphorus-oxygen lyase activity	3	0.2	5	0.2	60	0.1	1
molecular function	GO:0016901	oxidoreductase activity, acting on the CH-OH group of donors, quinone or similar compound as acceptor	3	0.2	5	0.2	60	0.1	1
molecular function	GO:0019200	carbohydrate kinase activity	3	0.2	5	0.2	60	0.1	1
molecular function	GO:0019201	nucleotide kinase activity	3	0.2	5	0.2	60	0.1	1
molecular function	GO:0070403	NAD+ binding	3	0.2	5	0.2	60	0.1	1
molecular function	GO:1901476	carbohydrate transporter activity	3	0.2	5	0.2	60	0.1	1
molecular function	GO:0004812	aminoacyl-tRNA ligase activity	12	0.9	24	0.8	50	0.6	1
molecular function	GO:0008236	serine-type peptidase activity	12	0.9	24	0.8	50	0.6	1
molecular function	GO:0016667	oxidoreductase activity, acting on a sulfur group of donors	12	0.9	24	0.8	50	0.6	1
molecular function	GO:0016875	ligase activity, forming carbon-oxygen bonds	12	0.9	24	0.8	50	0.6	1
molecular function	GO:0016876	ligase activity, forming aminoacyl-tRNA and related compounds	12	0.9	24	0.8	50	0.6	1
molecular function	GO:0017171	serine hydrolase activity	12	0.9	24	0.8	50	0.6	1
molecular function	GO:0005215	transporter activity	98	7.1	209	7	46.9	4.7	1
molecular function	GO:0016628	oxidoreductase activity, acting on the CH-CH group of donors, NAD or NADP as acceptor	11	0.8	22	0.7	50	0.5	1
molecular function	GO:0016655	oxidoreductase activity, acting on NAD(P)H, quinone or similar compound as acceptor	11	0.8	22	0.7	50	0.5	1
molecular function	GO:0005525	GTP binding	18	1.3	37	1.2	48.6	0.9	1
molecular function	GO:0019001	guanyl nucleotide binding	18	1.3	37	1.2	48.6	0.9	1
molecular function	GO:0032561	guanyl ribonucleotide binding	18	1.3	37	1.2	48.6	0.9	1
molecular function	GO:0003841	1-acylglycerol-3-phosphate O-acyltransferase activity	2	0.1	3	0.1	66.7	0.1	1
molecular function	GO:0003905	alkylbase DNA N-glycosylase activity	2	0.1	3	0.1	66.7	0.1	1
molecular function	GO:0003918	DNA topoisomerase type II (ATP-hydrolyzing) activity	2	0.1	3	0.1	66.7	0.1	1
molecular function	GO:0003933	GTP cyclohydrolase activity	2	0.1	3	0.1	66.7	0.1	1
molecular function	GO:0004180	carboxypeptidase activity	2	0.1	3	0.1	66.7	0.1	1
molecular function	GO:0004315	3-oxoacyl-[acyl-carrier-protein] synthase activity	2	0.1	3	0.1	66.7	0.1	1
molecular function	GO:0004619	phosphoglycerate mutase activity	2	0.1	3	0.1	66.7	0.1	1
molecular function	GO:0004779	sulfate adenylyltransferase activity	2	0.1	3	0.1	66.7	0.1	1
molecular function	GO:0004781	sulfate adenylyltransferase (ATP) activity	2	0.1	3	0.1	66.7	0.1	1
molecular function	GO:0008691	3-hydroxybutyryl-CoA dehydrogenase activity	2	0.1	3	0.1	66.7	0.1	1
molecular function	GO:0008726	alkanesulfonate monooxygenase activity	2	0.1	3	0.1	66.7	0.1	1
molecular function	GO:0009013	succinate-semialdehyde dehydrogenase [NAD(P)+] activity	2	0.1	3	0.1	66.7	0.1	1
molecular function	GO:0015079	potassium ion transmembrane transporter activity	2	0.1	3	0.1	66.7	0.1	1
molecular function	GO:0015238	drug transmembrane transporter activity	2	0.1	3	0.1	66.7	0.1	1
molecular function	GO:0015450	P-P-bond-hydrolysis-driven protein transmembrane transporter activity	2	0.1	3	0.1	66.7	0.1	1
molecular function	GO:0016748	succinyltransferase activity	2	0.1	3	0.1	66.7	0.1	1
molecular function	GO:0016822	hydrolase activity, acting on acid carbon-carbon bonds	2	0.1	3	0.1	66.7	0.1	1
molecular function	GO:0016823	hydrolase activity, acting on acid carbon-carbon bonds, in ketonic substances	2	0.1	3	0.1	66.7	0.1	1
molecular function	GO:0016841	ammonia-lyase activity	2	0.1	3	0.1	66.7	0.1	1
molecular function	GO:0016872	intramolecular lyase activity	2	0.1	3	0.1	66.7	0.1	1
molecular function	GO:0017169	CDP-alcohol phosphatidyltransferase activity	2	0.1	3	0.1	66.7	0.1	1
molecular function	GO:0019213	deacetylase activity	2	0.1	3	0.1	66.7	0.1	1
molecular function	GO:0043021	ribonucleoprotein complex binding	2	0.1	3	0.1	66.7	0.1	1
molecular function	GO:0050567	glutaminyl-tRNA synthase (glutamine-hydrolyzing) activity	2	0.1	3	0.1	66.7	0.1	1
molecular function	GO:0061505	DNA topoisomerase II activity	2	0.1	3	0.1	66.7	0.1	1
molecular function	GO:0070283	radical SAM enzyme activity	2	0.1	3	0.1	66.7	0.1	1
molecular function	GO:0090484	drug transporter activity	2	0.1	3	0.1	66.7	0.1	1
molecular function	GO:0020037	heme binding	17	1.2	35	1.2	48.6	0.8	1
molecular function	GO:0008509	anion transmembrane transporter activity	16	1.2	33	1.1	48.5	0.8	1
molecular function	GO:0016410	N-acyltransferase activity	16	1.2	33	1.1	48.5	0.8	1
molecular function	GO:0005342	organic acid transmembrane transporter activity	9	0.6	18	0.6	50	0.4	1
molecular function	GO:0046943	carboxylic acid transmembrane transporter activity	9	0.6	18	0.6	50	0.4	1
molecular function	GO:0050661	NADP binding	9	0.6	18	0.6	50	0.4	1
molecular function	GO:0022857	transmembrane transporter activity	66	4.8	141	4.7	46.8	3.1	1
molecular function	GO:0008173	RNA methyltransferase activity	8	0.6	16	0.5	50	0.4	1
molecular function	GO:0008374	O-acyltransferase activity	8	0.6	16	0.5	50	0.4	1
molecular function	GO:0016779	nucleotidyltransferase activity	27	1.9	57	1.9	47.4	1.3	1
molecular function	GO:0015399	primary active transmembrane transporter activity	26	1.9	55	1.8	47.3	1.2	1
molecular function	GO:0015405	P-P-bond-hydrolysis-driven transmembrane transporter activity	26	1.9	55	1.8	47.3	1.2	1
molecular function	GO:0016866	intramolecular transferase activity	13	0.9	27	0.9	48.1	0.6	1
molecular function	GO:0015036	disulfide oxidoreductase activity	6	0.4	12	0.4	50	0.3	1
molecular function	GO:0015103	inorganic anion transmembrane transporter activity	6	0.4	12	0.4	50	0.3	1
molecular function	GO:0016641	oxidoreductase activity, acting on the CH-NH2 group of donors, oxygen as acceptor	6	0.4	12	0.4	50	0.3	1
molecular function	GO:0042578	phosphoric ester hydrolase activity	16	1.2	34	1.1	47.1	0.8	1
molecular function	GO:0004733	pyridoxamine-phosphate oxidase activity	5	0.4	10	0.3	50	0.2	1
molecular function	GO:0005507	copper ion binding	5	0.4	10	0.3	50	0.2	1
molecular function	GO:0016799	hydrolase activity, hydrolyzing N-glycosyl compounds	5	0.4	10	0.3	50	0.2	1
molecular function	GO:0030976	thiamine pyrophosphate binding	5	0.4	10	0.3	50	0.2	1
molecular function	GO:0004601	peroxidase activity	10	0.7	21	0.7	47.6	0.5	1
molecular function	GO:0016684	oxidoreductase activity, acting on peroxide as acceptor	10	0.7	21	0.7	47.6	0.5	1
molecular function	GO:0016820	hydrolase activity, acting on acid anhydrides, catalyzing transmembrane movement of substances	26	1.9	56	1.9	46.4	1.2	1
molecular function	GO:0016830	carbon-carbon lyase activity	20	1.4	43	1.4	46.5	1	1
molecular function	GO:0016301	kinase activity	58	4.2	126	4.2	46	2.8	1
molecular function	GO:0008514	organic anion transmembrane transporter activity	9	0.6	19	0.6	47.4	0.4	1
molecular function	GO:0016638	oxidoreductase activity, acting on the CH-NH2 group of donors	14	1	30	1	46.7	0.7	1
molecular function	GO:0042626	ATPase activity, coupled to transmembrane movement of substances	24	1.7	52	1.7	46.2	1.1	1
molecular function	GO:0043492	ATPase activity, coupled to movement of substances	24	1.7	52	1.7	46.2	1.1	1
molecular function	GO:0016407	acetyltransferase activity	22	1.6	48	1.6	45.8	1	1
molecular function	GO:0004467	long-chain fatty acid-CoA ligase activity	3	0.2	6	0.2	50	0.1	1
molecular function	GO:0015645	fatty acid ligase activity	3	0.2	6	0.2	50	0.1	1
molecular function	GO:0016774	phosphotransferase activity, carboxyl group as acceptor	3	0.2	6	0.2	50	0.1	1
molecular function	GO:0016790	thiolester hydrolase activity	3	0.2	6	0.2	50	0.1	1
molecular function	GO:0016840	carbon-nitrogen lyase activity	3	0.2	6	0.2	50	0.1	1
molecular function	GO:0022884	macromolecule transmembrane transporter activity	3	0.2	6	0.2	50	0.1	1
molecular function	GO:0031419	cobalamin binding	3	0.2	6	0.2	50	0.1	1
molecular function	GO:0004316	3-oxoacyl-[acyl-carrier-protein] reductase (NADPH) activity	7	0.5	15	0.5	46.7	0.3	1
molecular function	GO:0051537	2 iron, 2 sulfur cluster binding	16	1.2	35	1.2	45.7	0.8	1
molecular function	GO:0015171	amino acid transmembrane transporter activity	6	0.4	13	0.4	46.2	0.3	1
molecular function	GO:0004553	hydrolase activity, hydrolyzing O-glycosyl compounds	10	0.7	22	0.7	45.5	0.5	1
molecular function	GO:0008080	N-acetyltransferase activity	14	1	31	1	45.2	0.7	1
molecular function	GO:0016209	antioxidant activity	14	1	31	1	45.2	0.7	1
molecular function	GO:0052689	carboxylic ester hydrolase activity	14	1	31	1	45.2	0.7	1
molecular function	GO:0070011	peptidase activity, acting on L-amino acid peptides	27	1.9	60	2	45	1.3	1
molecular function	GO:0000988	protein binding transcription factor activity	9	0.6	20	0.7	45	0.4	1
molecular function	GO:0000990	core RNA polymerase binding transcription factor activity	9	0.6	20	0.7	45	0.4	1
molecular function	GO:0000996	core DNA-dependent RNA polymerase binding promoter specificity activity	9	0.6	20	0.7	45	0.4	1
molecular function	GO:0016831	carboxy-lyase activity	9	0.6	20	0.7	45	0.4	1
molecular function	GO:0016987	sigma factor activity	9	0.6	20	0.7	45	0.4	1
molecular function	GO:0003916	DNA topoisomerase activity	2	0.1	4	0.1	50	0.1	1
molecular function	GO:0004069	L-aspartate:2-oxoglutarate aminotransferase activity	2	0.1	4	0.1	50	0.1	1
molecular function	GO:0004356	glutamate-ammonia ligase activity	2	0.1	4	0.1	50	0.1	1
molecular function	GO:0008260	3-oxoacid CoA-transferase activity	2	0.1	4	0.1	50	0.1	1
molecular function	GO:0008815	citrate (pro-3S)-lyase activity	2	0.1	4	0.1	50	0.1	1
molecular function	GO:0008863	formate dehydrogenase (NAD+) activity	2	0.1	4	0.1	50	0.1	1
molecular function	GO:0016211	ammonia ligase activity	2	0.1	4	0.1	50	0.1	1
molecular function	GO:0016671	oxidoreductase activity, acting on a sulfur group of donors, disulfide as acceptor	2	0.1	4	0.1	50	0.1	1
molecular function	GO:0043115	precorrin-2 dehydrogenase activity	2	0.1	4	0.1	50	0.1	1
molecular function	GO:0051002	ligase activity, forming nitrogen-metal bonds	2	0.1	4	0.1	50	0.1	1
molecular function	GO:0051003	ligase activity, forming nitrogen-metal bonds, forming coordination complexes	2	0.1	4	0.1	50	0.1	1
molecular function	GO:0008137	NADH dehydrogenase (ubiquinone) activity	5	0.4	11	0.4	45.5	0.2	1
molecular function	GO:0015035	protein disulfide oxidoreductase activity	5	0.4	11	0.4	45.5	0.2	1
molecular function	GO:0016639	oxidoreductase activity, acting on the CH-NH2 group of donors, NAD or NADP as acceptor	5	0.4	11	0.4	45.5	0.2	1
molecular function	GO:0043225	anion transmembrane-transporting ATPase activity	5	0.4	11	0.4	45.5	0.2	1
molecular function	GO:0016877	ligase activity, forming carbon-sulfur bonds	8	0.6	18	0.6	44.4	0.4	1
molecular function	GO:0016773	phosphotransferase activity, alcohol group as acceptor	32	2.3	72	2.4	44.4	1.5	1
molecular function	GO:0004085	butyryl-CoA dehydrogenase activity	4	0.3	9	0.3	44.4	0.2	1
molecular function	GO:0016298	lipase activity	4	0.3	9	0.3	44.4	0.2	1
molecular function	GO:0052890	oxidoreductase activity, acting on the CH-CH group of donors, with a flavin as acceptor	4	0.3	9	0.3	44.4	0.2	1
molecular function	GO:1901682	sulfur compound transmembrane transporter activity	4	0.3	9	0.3	44.4	0.2	1
molecular function	GO:0016408	C-acyltransferase activity	7	0.5	16	0.5	43.8	0.3	1
molecular function	GO:0008238	exopeptidase activity	10	0.7	23	0.8	43.5	0.5	1
molecular function	GO:0016810	hydrolase activity, acting on carbon-nitrogen (but not peptide) bonds	23	1.7	53	1.8	43.4	1.1	1
molecular function	GO:0003906	DNA-(apurinic or apyrimidinic site) lyase activity	3	0.2	7	0.2	42.9	0.1	1
molecular function	GO:0008199	ferric iron binding	3	0.2	7	0.2	42.9	0.1	1
molecular function	GO:0016624	oxidoreductase activity, acting on the aldehyde or oxo group of donors, disulfide as acceptor	3	0.2	7	0.2	42.9	0.1	1
molecular function	GO:0016742	hydroxymethyl-, formyl- and related transferase activity	3	0.2	7	0.2	42.9	0.1	1
molecular function	GO:0016861	intramolecular oxidoreductase activity, interconverting aldoses and ketoses	3	0.2	7	0.2	42.9	0.1	1
molecular function	GO:0016868	intramolecular transferase activity, phosphotransferases	3	0.2	7	0.2	42.9	0.1	1
molecular function	GO:0016880	acid-ammonia (or amide) ligase activity	3	0.2	7	0.2	42.9	0.1	1
molecular function	GO:0016899	oxidoreductase activity, acting on the CH-OH group of donors, oxygen as acceptor	3	0.2	7	0.2	42.9	0.1	1
molecular function	GO:0019238	cyclohydrolase activity	3	0.2	7	0.2	42.9	0.1	1
molecular function	GO:0043958	acryloyl-CoA reductase activity	3	0.2	7	0.2	42.9	0.1	1
molecular function	GO:0016798	hydrolase activity, acting on glycosyl bonds	15	1.1	35	1.2	42.9	0.7	1
molecular function	GO:0016741	transferase activity, transferring one-carbon groups	42	3	96	3.2	43.8	2	1
molecular function	GO:0016709	oxidoreductase activity, acting on paired donors, with incorporation or reduction of molecular oxygen, NAD(P)H as one donor, and incorporation of one atom of oxygen	7	0.5	17	0.6	41.2	0.3	1
molecular function	GO:0008270	zinc ion binding	34	2.5	79	2.6	43	1.6	1
molecular function	GO:0003899	DNA-directed RNA polymerase activity	4	0.3	10	0.3	40	0.2	1
molecular function	GO:0016668	oxidoreductase activity, acting on a sulfur group of donors, NAD(P) as acceptor	4	0.3	10	0.3	40	0.2	1
molecular function	GO:0034062	RNA polymerase activity	4	0.3	10	0.3	40	0.2	1
molecular function	GO:0046912	transferase activity, transferring acyl groups, acyl groups converted into alkyl on transfer	4	0.3	10	0.3	40	0.2	1
molecular function	GO:0004175	endopeptidase activity	12	0.9	29	1	41.4	0.6	1
molecular function	GO:0016782	transferase activity, transferring sulfur-containing groups	9	0.6	22	0.7	40.9	0.4	1
molecular function	GO:0004148	dihydrolipoyl dehydrogenase activity	2	0.1	5	0.2	40	0.1	1
molecular function	GO:0004738	pyruvate dehydrogenase activity	2	0.1	5	0.2	40	0.1	1
molecular function	GO:0004739	pyruvate dehydrogenase (acetyl-transferring) activity	2	0.1	5	0.2	40	0.1	1
molecular function	GO:0008170	N-methyltransferase activity	2	0.1	5	0.2	40	0.1	1
molecular function	GO:0008320	protein transmembrane transporter activity	2	0.1	5	0.2	40	0.1	1
molecular function	GO:0008565	protein transporter activity	2	0.1	5	0.2	40	0.1	1
molecular function	GO:0008649	rRNA methyltransferase activity	2	0.1	5	0.2	40	0.1	1
molecular function	GO:0008756	o-succinylbenzoate-CoA ligase activity	2	0.1	5	0.2	40	0.1	1
molecular function	GO:0015930	glutamate synthase activity	2	0.1	5	0.2	40	0.1	1
molecular function	GO:0047569	3-oxoadipate CoA-transferase activity	2	0.1	5	0.2	40	0.1	1
molecular function	GO:0070546	L-phenylalanine aminotransferase activity	2	0.1	5	0.2	40	0.1	1
molecular function	GO:0070569	uridylyltransferase activity	2	0.1	5	0.2	40	0.1	1
molecular function	GO:0080130	L-phenylalanine:2-oxoglutarate aminotransferase activity	2	0.1	5	0.2	40	0.1	1
molecular function	GO:0005506	iron ion binding	25	1.8	59	2	42.4	1.2	1
molecular function	GO:0008168	methyltransferase activity	39	2.8	91	3	42.9	1.9	1
molecular function	GO:0016791	phosphatase activity	11	0.8	27	0.9	40.7	0.5	1
molecular function	GO:0008757	S-adenosylmethionine-dependent methyltransferase activity	10	0.7	25	0.8	40	0.5	1
molecular function	GO:0016814	hydrolase activity, acting on carbon-nitrogen (but not peptide) bonds, in cyclic amidines	5	0.4	13	0.4	38.5	0.2	1
molecular function	GO:0016878	acid-thiol ligase activity	5	0.4	13	0.4	38.5	0.2	1
molecular function	GO:0015116	sulfate transmembrane transporter activity	3	0.2	8	0.3	37.5	0.1	1
molecular function	GO:0016703	oxidoreductase activity, acting on single donors with incorporation of molecular oxygen, incorporation of one atom of oxygen (internal monooxygenases or internal mixed function oxidases)	3	0.2	8	0.3	37.5	0.1	1
molecular function	GO:0018580	nitronate monooxygenase activity	3	0.2	8	0.3	37.5	0.1	1
molecular function	GO:0016651	oxidoreductase activity, acting on NAD(P)H	15	1.1	37	1.2	40.5	0.7	1
molecular function	GO:0016646	oxidoreductase activity, acting on the CH-NH group of donors, NAD or NADP as acceptor	7	0.5	18	0.6	38.9	0.3	1
molecular function	GO:0003985	acetyl-CoA C-acetyltransferase activity	4	0.3	11	0.4	36.4	0.2	1
molecular function	GO:0016453	C-acetyltransferase activity	4	0.3	11	0.4	36.4	0.2	1
molecular function	GO:0046914	transition metal ion binding	79	5.7	184	6.1	42.9	3.8	1
molecular function	GO:0003871	5-methyltetrahydropteroyltriglutamate-homocysteine S-methyltransferase activity	2	0.1	6	0.2	33.3	0.1	1
molecular function	GO:0003909	DNA ligase activity	2	0.1	6	0.2	33.3	0.1	1
molecular function	GO:0004022	alcohol dehydrogenase (NAD) activity	2	0.1	6	0.2	33.3	0.1	1
molecular function	GO:0008276	protein methyltransferase activity	2	0.1	6	0.2	33.3	0.1	1
molecular function	GO:0016717	oxidoreductase activity, acting on paired donors, with oxidation of a pair of donors resulting in the reduction of molecular oxygen to two molecules of water	2	0.1	6	0.2	33.3	0.1	1
molecular function	GO:0016857	racemase and epimerase activity, acting on carbohydrates and derivatives	2	0.1	6	0.2	33.3	0.1	1
molecular function	GO:0016886	ligase activity, forming phosphoric ester bonds	2	0.1	6	0.2	33.3	0.1	1
molecular function	GO:0019239	deaminase activity	2	0.1	6	0.2	33.3	0.1	1
molecular function	GO:0019825	oxygen binding	2	0.1	6	0.2	33.3	0.1	1
molecular function	GO:0042085	5-methyltetrahydropteroyltri-L-glutamate-dependent methyltransferase activity	2	0.1	6	0.2	33.3	0.1	1
molecular function	GO:0004252	serine-type endopeptidase activity	7	0.5	19	0.6	36.8	0.3	1
molecular function	GO:0003988	acetyl-CoA C-acyltransferase activity	5	0.4	14	0.5	35.7	0.2	1
molecular function	GO:0008233	peptidase activity	31	2.2	76	2.5	40.8	1.5	1
molecular function	GO:0016491	oxidoreductase activity	323	23.3	726	24.2	44.5	15.4	1
molecular function	GO:0016744	transferase activity, transferring aldehyde or ketonic groups	3	0.2	9	0.3	33.3	0.1	1
molecular function	GO:0004871	signal transducer activity	35	2.5	86	2.9	40.7	1.7	1
molecular function	GO:0060089	molecular transducer activity	35	2.5	86	2.9	40.7	1.7	1
molecular function	GO:0016411	acylglycerol O-acyltransferase activity	4	0.3	12	0.4	33.3	0.2	1
molecular function	GO:0016645	oxidoreductase activity, acting on the CH-NH group of donors	7	0.5	20	0.7	35	0.3	1
molecular function	GO:0003677	DNA binding	185	13.4	426	14.2	43.4	8.8	1
molecular function	GO:0001071	nucleic acid binding transcription factor activity	70	5.1	168	5.6	41.7	3.3	1
molecular function	GO:0016702	oxidoreductase activity, acting on single donors with incorporation of molecular oxygen, incorporation of two atoms of oxygen	19	1.4	50	1.7	38	0.9	1
molecular function	GO:0004806	triglyceride lipase activity	2	0.1	7	0.2	28.6	0.1	1
molecular function	GO:0015419	sulfate transmembrane-transporting ATPase activity	2	0.1	7	0.2	28.6	0.1	1
molecular function	GO:0016712	oxidoreductase activity, acting on paired donors, with incorporation or reduction of molecular oxygen, reduced flavin or flavoprotein as one donor, and incorporation of one atom of oxygen	2	0.1	7	0.2	28.6	0.1	1
molecular function	GO:0016855	racemase and epimerase activity, acting on amino acids and derivatives	2	0.1	7	0.2	28.6	0.1	1
molecular function	GO:0036361	racemase activity, acting on amino acids and derivatives	2	0.1	7	0.2	28.6	0.1	1
molecular function	GO:0016854	racemase and epimerase activity	6	0.4	18	0.6	33.3	0.3	1
molecular function	GO:0004721	phosphoprotein phosphatase activity	3	0.2	10	0.3	30	0.1	1
molecular function	GO:0016701	oxidoreductase activity, acting on single donors with incorporation of molecular oxygen	19	1.4	51	1.7	37.3	0.9	1
molecular function	GO:0003700	sequence-specific DNA binding transcription factor activity	68	4.9	166	5.5	41	3.2	1
molecular function	GO:0016811	hydrolase activity, acting on carbon-nitrogen (but not peptide) bonds, in linear amides	8	0.6	24	0.8	33.3	0.4	1
molecular function	GO:0016405	CoA-ligase activity	3	0.2	11	0.4	27.3	0.1	1
molecular function	GO:0004672	protein kinase activity	14	1	40	1.3	35	0.7	1
molecular function	GO:0004725	protein tyrosine phosphatase activity	2	0.1	8	0.3	25	0.1	1
molecular function	GO:0051213	dioxygenase activity	20	1.4	55	1.8	36.4	1	1
molecular function	GO:0004177	aminopeptidase activity	5	0.4	17	0.6	29.4	0.2	1
molecular function	GO:0008410	CoA-transferase activity	3	0.2	12	0.4	25	0.1	1
molecular function	GO:0004144	diacylglycerol O-acyltransferase activity	2	0.1	9	0.3	22.2	0.1	1
molecular function	GO:0005515	protein binding	16	1.2	47	1.6	34	0.8	1
molecular function	GO:0046983	protein dimerization activity	7	0.5	24	0.8	29.2	0.3	1
molecular function	GO:0004497	monooxygenase activity	24	1.7	69	2.3	34.8	1.1	1
molecular function	GO:0016775	phosphotransferase activity, nitrogenous group as acceptor	8	0.6	29	1	27.6	0.4	1
molecular function	GO:0051920	peroxiredoxin activity	2	0.1	11	0.4	18.2	0.1	1
molecular function	GO:0051082	unfolded protein binding	2	0.1	12	0.4	16.7	0.1	1
molecular function	GO:0004673	protein histidine kinase activity	7	0.5	28	0.9	25	0.3	1
molecular function	GO:0000155	phosphorelay sensor kinase activity	6	0.4	26	0.9	23.1	0.3	1
molecular function	GO:0004872	receptor activity	6	0.4	26	0.9	23.1	0.3	1
molecular function	GO:0038023	signaling receptor activity	6	0.4	26	0.9	23.1	0.3	1
molecular function	GO:0016705	oxidoreductase activity, acting on paired donors, with incorporation or reduction of molecular oxygen	30	2.2	92	3.1	32.6	1.4	1
molecular function	GO:0004803	transposase activity	2	0.1	27	0.9	7.4	0.1	1
cellular component	GO:0044424	intracellular part	243	49	383	41.1	63.4	11.6	8.56e-06
cellular component	GO:0032991	macromolecular complex	96	19.4	132	14.2	72.7	4.6	4.65e-05
cellular component	GO:0030529	ribonucleoprotein complex	50	10.1	61	6.6	82	2.4	8.99e-05
cellular component	GO:0005623	cell	374	75.4	640	68.7	58.4	17.8	0.00013
cellular component	GO:0044464	cell part	374	75.4	640	68.7	58.4	17.8	0.00013
cellular component	GO:0005840	ribosome	49	9.9	60	6.4	81.7	2.3	0.00014
cellular component	GO:0005737	cytoplasm	224	45.2	359	38.6	62.4	10.7	0.00042
cellular component	GO:0044444	cytoplasmic part	72	14.5	97	10.4	74.2	3.4	0.00045
cellular component	GO:0043229	intracellular organelle	58	11.7	76	8.2	76.3	2.8	0.00095
cellular component	GO:0043226	organelle	58	11.7	77	8.3	75.3	2.8	0.00193
cellular component	GO:0043228	non-membrane-bounded organelle	54	10.9	71	7.6	76.1	2.6	0.00235
cellular component	GO:0043232	intracellular non-membrane-bounded organelle	54	10.9	71	7.6	76.1	2.6	0.00235
cellular component	GO:0005622	intracellular	296	59.7	506	54.4	58.5	14.1	0.02091
cellular component	GO:0044391	ribosomal subunit	13	2.6	14	1.5	92.9	0.6	0.12404
cellular component	GO:0044446	intracellular organelle part	16	3.2	19	2	84.2	0.8	0.31868
cellular component	GO:0015935	small ribosomal subunit	7	1.4	7	0.8	100	0.3	0.8001
cellular component	GO:0016469	proton-transporting two-sector ATPase complex	7	1.4	7	0.8	100	0.3	0.8001
cellular component	GO:0045259	proton-transporting ATP synthase complex	7	1.4	7	0.8	100	0.3	0.8001
cellular component	GO:0005886	plasma membrane	78	15.7	125	13.4	62.4	3.7	1
cellular component	GO:0043234	protein complex	46	9.3	70	7.5	65.7	2.2	1
cellular component	GO:0044422	organelle part	16	3.2	21	2.3	76.2	0.8	1
cellular component	GO:0071944	cell periphery	87	17.5	143	15.4	60.8	4.1	1
cellular component	GO:0033178	proton-transporting two-sector ATPase complex, catalytic domain	5	1	5	0.5	100	0.2	1
cellular component	GO:0045261	proton-transporting ATP synthase complex, catalytic core F(1)	5	1	5	0.5	100	0.2	1
cellular component	GO:0070469	respiratory chain	4	0.8	4	0.4	100	0.2	1
cellular component	GO:0015934	large ribosomal subunit	6	1.2	7	0.8	85.7	0.3	1
cellular component	GO:0044445	cytosolic part	5	1	6	0.6	83.3	0.2	1
cellular component	GO:0005835	fatty acid synthase complex	3	0.6	3	0.3	100	0.1	1
cellular component	GO:0009317	acetyl-CoA carboxylase complex	3	0.6	3	0.3	100	0.1	1
cellular component	GO:0009331	glycerol-3-phosphate dehydrogenase complex	3	0.6	3	0.3	100	0.1	1
cellular component	GO:0009360	DNA polymerase III complex	3	0.6	3	0.3	100	0.1	1
cellular component	GO:0042575	DNA polymerase complex	3	0.6	3	0.3	100	0.1	1
cellular component	GO:0043190	ATP-binding cassette (ABC) transporter complex	6	1.2	8	0.9	75	0.3	1
cellular component	GO:0043231	intracellular membrane-bounded organelle	5	1	7	0.8	71.4	0.2	1
cellular component	GO:0009338	exodeoxyribonuclease V complex	2	0.4	2	0.2	100	0.1	1
cellular component	GO:0009380	excinuclease repair complex	2	0.4	2	0.2	100	0.1	1
cellular component	GO:0033177	proton-transporting two-sector ATPase complex, proton-transporting domain	2	0.4	2	0.2	100	0.1	1
cellular component	GO:0045263	proton-transporting ATP synthase complex, coupling factor F(o)	2	0.4	2	0.2	100	0.1	1
cellular component	GO:0005829	cytosol	9	1.8	15	1.6	60	0.4	1
cellular component	GO:0043227	membrane-bounded organelle	5	1	8	0.9	62.5	0.2	1
cellular component	GO:0005634	nucleus	2	0.4	3	0.3	66.7	0.1	1
cellular component	GO:0009274	peptidoglycan-based cell wall	2	0.4	3	0.3	66.7	0.1	1
cellular component	GO:0009325	nitrate reductase complex	2	0.4	3	0.3	66.7	0.1	1
cellular component	GO:0030880	RNA polymerase complex	2	0.4	3	0.3	66.7	0.1	1
cellular component	GO:0044428	nuclear part	2	0.4	3	0.3	66.7	0.1	1
cellular component	GO:0005971	ribonucleoside-diphosphate reductase complex	3	0.6	5	0.5	60	0.1	1
cellular component	GO:0005576	extracellular region	9	1.8	17	1.8	52.9	0.4	1
cellular component	GO:0005694	chromosome	3	0.6	6	0.6	50	0.1	1
cellular component	GO:0009346	citrate lyase complex	2	0.4	4	0.4	50	0.1	1
cellular component	GO:0031410	cytoplasmic vesicle	2	0.4	4	0.4	50	0.1	1
cellular component	GO:0031411	gas vesicle	2	0.4	4	0.4	50	0.1	1
cellular component	GO:0005618	cell wall	9	1.8	20	2.1	45	0.4	1
cellular component	GO:0000502	proteasome complex	2	0.4	5	0.5	40	0.1	1
cellular component	GO:0005887	integral to plasma membrane	2	0.4	5	0.5	40	0.1	1
cellular component	GO:0031226	intrinsic to plasma membrane	2	0.4	5	0.5	40	0.1	1
cellular component	GO:0031982	vesicle	2	0.4	5	0.5	40	0.1	1
cellular component	GO:0044459	plasma membrane part	2	0.4	5	0.5	40	0.1	1
cellular component	GO:0042597	periplasmic space	5	1	12	1.3	41.7	0.2	1
cellular component	GO:0030288	outer membrane-bounded periplasmic space	4	0.8	10	1.1	40	0.2	1
cellular component	GO:0030313	cell envelope	4	0.8	10	1.1	40	0.2	1
cellular component	GO:0031975	envelope	4	0.8	10	1.1	40	0.2	1
cellular component	GO:0044462	external encapsulating structure part	4	0.8	10	1.1	40	0.2	1
cellular component	GO:0030312	external encapsulating structure	13	2.6	30	3.2	43.3	0.6	1
cellular component	GO:0044425	membrane part	130	26.2	260	27.9	50	6.2	1
cellular component	GO:0016021	integral to membrane	117	23.6	245	26.3	47.8	5.6	1
cellular component	GO:0031224	intrinsic to membrane	117	23.6	245	26.3	47.8	5.6	1
cellular component	GO:0016020	membrane	198	39.9	414	44.5	47.8	9.4	1
Note: aNumber of DEGs in each term; b(Number of DEGs in each term)/(number of DEGs in the corresponding GO category); cNumber of genome genes in each term; d(Number of genome genes in each term)/(number of genome genes in the corresponding GO category)
