# Supplementary material for: Identification, characterization and molecular analysis of the viable but nonculturable Rhodococcus biphenylivorans
Source: Sci Rep. 2015 Dec 21;5:18590. doi: 10.1038/srep18590 (PMC4685647; doi:10.1038/srep18590)
Supplement: Supplementary Table S6 [file srep18590-s7.xls]

## Sheet: Table S6
Table S6 GO enrichment analysis of up-regulated genes
GO category	GO accession	GO term	Cluster counts in terma	Genome counts in termb	Cluster counts in categoryc	Genome counts in categoryd	P-value	Corrected p-value	Genes
biological process	GO:0009058	biosynthetic process	399	780	898	2155	2.92471e-12	3.11774e-09	Y013_24535; Y013_05330; Y013_07400; Y013_08260; Y013_19030; Y013_11515; Y013_21165; Y013_12945; Y013_24135; Y013_10510; Y013_15885; Y013_16150; Y013_16345; Y013_05320; Y013_14375; Y013_03420; Y013_21405; Y013_00390; Y013_23055; Y013_21265; Y013_20145; Y013_06000; Y013_03670; Y013_00800; Y013_03660; Y013_17460; Y013_02835; Y013_20075; Y013_04770; Y013_05455; Y013_05325; Y013_25695; Y013_05465; Y01…
biological process	GO:1901576	organic substance biosynthetic process	380	744	898	2155	1.67641e-11	7.68119e-09	Y013_24535; Y013_05330; Y013_07400; Y013_08260; Y013_19030; Y013_21165; Y013_12945; Y013_24135; Y013_10510; Y013_15885; Y013_16150; Y013_16345; Y013_05320; Y013_14375; Y013_03420; Y013_21405; Y013_00390; Y013_23055; Y013_21265; Y013_20145; Y013_06000; Y013_03670; Y013_00800; Y013_03660; Y013_20075; Y013_04770; Y013_05455; Y013_05325; Y013_25695; Y013_05465; Y013_15905; Y013_08790; Y013_21080; Y01…
biological process	GO:0071704	organic substance metabolic process	571	1198	898	2155	2.76746e-11	7.68119e-09	Y013_23250; Y013_19030; Y013_05065; Y013_16195; Y013_14560; Y013_10510; Y013_18840; Y013_16970; Y013_24570; Y013_01595; Y013_05320; Y013_03420; Y013_21405; Y013_15725; Y013_23055; Y013_06000; Y013_25720; Y013_00645; Y013_04770; Y013_15945; Y013_06425; Y013_05455; Y013_17560; Y013_25695; Y013_05465; Y013_11795; Y013_15905; Y013_02545; Y013_08790; Y013_21995; Y013_16045; Y013_13140; Y013_06515; Y01…
biological process	GO:0044249	cellular biosynthetic process	376	737	898	2155	2.88225e-11	7.68119e-09	Y013_24535; Y013_05330; Y013_07400; Y013_08260; Y013_21165; Y013_12945; Y013_24135; Y013_10510; Y013_15885; Y013_16150; Y013_16345; Y013_05320; Y013_14375; Y013_03420; Y013_21405; Y013_00390; Y013_23055; Y013_21265; Y013_20145; Y013_06000; Y013_03670; Y013_00800; Y013_03660; Y013_20075; Y013_04770; Y013_05455; Y013_05325; Y013_25695; Y013_05465; Y013_15905; Y013_08790; Y013_21080; Y013_13140; Y01…
biological process	GO:0006412	translation	76	106	898	2155	5.91499e-11	1.26108e-08	Y013_09120; Y013_16895; Y013_21420; Y013_08455; Y013_00790; Y013_01010; Y013_08565; Y013_06565; Y013_16490; Y013_21820; Y013_08575; Y013_06765; Y013_24195; Y013_04780; Y013_17985; Y013_00800; Y013_02160; Y013_08560; Y013_08440; Y013_04770; Y013_18865; Y013_13435; Y013_21230; Y013_00400; Y013_09085; Y013_22785; Y013_01045; Y013_08500; Y013_02445; Y013_04765; Y013_15905; Y013_08910; Y013_02985; Y01…
biological process	GO:1901566	organonitrogen compound biosynthetic process	143	234	898	2155	1.07425e-10	1.71008e-08	Y013_24535; Y013_05330; Y013_07400; Y013_21165; Y013_20990; Y013_10510; Y013_02505; Y013_05320; Y013_14375; Y013_00390; Y013_14625; Y013_21265; Y013_06000; Y013_24090; Y013_06070; Y013_17845; Y013_05945; Y013_21170; Y013_18330; Y013_20595; Y013_05455; Y013_02425; Y013_05325; Y013_05465; Y013_21080; Y013_16045; Y013_14395; Y013_02335; Y013_25250; Y013_11400; Y013_08230; Y013_04645; Y013_07730; Y01…
biological process	GO:0009987	cellular process	633	1357	898	2155	1.12294e-10	1.71008e-08	Y013_23250; Y013_19030; Y013_05065; Y013_16195; Y013_14560; Y013_10510; Y013_18840; Y013_16970; Y013_24570; Y013_01595; Y013_05320; Y013_03420; Y013_21405; Y013_15725; Y013_23055; Y013_06000; Y013_25720; Y013_04770; Y013_15945; Y013_06425; Y013_05455; Y013_07565; Y013_17560; Y013_25695; Y013_05465; Y013_17035; Y013_15905; Y013_02545; Y013_08790; Y013_21995; Y013_16045; Y013_13140; Y013_06515; Y01…
biological process	GO:0044238	primary metabolic process	524	1098	898	2155	7.70151e-10	1.02623e-07	Y013_23250; Y013_19030; Y013_05065; Y013_16195; Y013_14560; Y013_18840; Y013_16970; Y013_24570; Y013_01595; Y013_05320; Y013_21405; Y013_15725; Y013_23055; Y013_06000; Y013_25720; Y013_00645; Y013_04770; Y013_15945; Y013_06425; Y013_05455; Y013_17560; Y013_25695; Y013_05465; Y013_11795; Y013_15905; Y013_02545; Y013_08790; Y013_21995; Y013_13140; Y013_06515; Y013_13335; Y013_13355; Y013_07955; Y01…
biological process	GO:0044237	cellular metabolic process	572	1216	898	2155	8.67699e-10	1.02774e-07	Y013_23250; Y013_19030; Y013_05065; Y013_16195; Y013_14560; Y013_10510; Y013_18840; Y013_16970; Y013_24570; Y013_01595; Y013_05320; Y013_03420; Y013_21405; Y013_15725; Y013_23055; Y013_06000; Y013_25720; Y013_04770; Y013_15945; Y013_06425; Y013_05455; Y013_17560; Y013_25695; Y013_05465; Y013_15905; Y013_02545; Y013_08790; Y013_21995; Y013_16045; Y013_13140; Y013_06515; Y013_13335; Y013_05190; Y01…
biological process	GO:0044267	cellular protein metabolic process	100	156	898	2155	2.17165e-09	2.31498e-07	Y013_04075; Y013_16895; Y013_02145; Y013_07755; Y013_21420; Y013_08565; Y013_24570; Y013_21265; Y013_07835; Y013_14900; Y013_00800; Y013_02160; Y013_14275; Y013_15020; Y013_08560; Y013_09660; Y013_04770; Y013_18865; Y013_13435; Y013_00400; Y013_22785; Y013_26125; Y013_08500; Y013_02445; Y013_15905; Y013_13300; Y013_16675; Y013_06550; Y013_05705; Y013_04100; Y013_08550; Y013_04085; Y013_02040; Y01…
biological process	GO:1901137	carbohydrate derivative biosynthetic process	57	77	898	2155	4.77318e-09	4.62564e-07	Y013_21165; Y013_24590; Y013_24620; Y013_18735; Y013_21595; Y013_06000; Y013_19890; Y013_24605; Y013_02965; Y013_09515; Y013_03725; Y013_18865; Y013_08485; Y013_24640; Y013_02395; Y013_21170; Y013_01125; Y013_02425; Y013_07625; Y013_18415; Y013_24625; Y013_19915; Y013_02985; Y013_16045; Y013_17570; Y013_02055; Y013_10905; Y013_14770; Y013_15455; Y013_22795; Y013_19870; Y013_08230; Y013_07730; Y01…
biological process	GO:0009165	nucleotide biosynthetic process	48	63	898	2155	1.50408e-08	1.18261e-06	Y013_21165; Y013_24590; Y013_24620; Y013_18735; Y013_21595; Y013_06000; Y013_03670; Y013_19890; Y013_24605; Y013_00040; Y013_08485; Y013_24640; Y013_02395; Y013_21170; Y013_05455; Y013_01125; Y013_07625; Y013_00115; Y013_24625; Y013_05465; Y013_19915; Y013_21080; Y013_14770; Y013_25250; Y013_15455; Y013_19870; Y013_12280; Y013_08230; Y013_04645; Y013_07730; Y013_15090; Y013_01420; Y013_02390; Y01…
biological process	GO:0009163	nucleoside biosynthetic process	28	31	898	2155	1.55315e-08	1.18261e-06	Y013_02420; Y013_21860; Y013_08245; Y013_24590; Y013_24620; Y013_18735; Y013_00785; Y013_06000; Y013_18680; Y013_24605; Y013_10335; Y013_08485; Y013_02395; Y013_07965; Y013_01125; Y013_02400; Y013_02375; Y013_02425; Y013_02925; Y013_24615; Y013_24625; Y013_02135; Y013_14455; Y013_24610; Y013_04625; Y013_00915; Y013_10650; Y013_14770; Y013_05005; Y013_08230; Y013_17965; Y013_24595; Y013_02370; Y01…
biological process	GO:0042455	ribonucleoside biosynthetic process	28	31	898	2155	1.55315e-08	1.18261e-06	Y013_02420; Y013_21860; Y013_08245; Y013_24590; Y013_24620; Y013_18735; Y013_00785; Y013_06000; Y013_18680; Y013_24605; Y013_10335; Y013_08485; Y013_02395; Y013_07965; Y013_01125; Y013_02400; Y013_02375; Y013_02425; Y013_02925; Y013_24615; Y013_24625; Y013_02135; Y013_14455; Y013_24610; Y013_04625; Y013_00915; Y013_10650; Y013_14770; Y013_05005; Y013_08230; Y013_17965; Y013_24595; Y013_02370; Y01…
biological process	GO:1901564	organonitrogen compound metabolic process	219	410	898	2155	3.60013e-08	2.55849e-06	Y013_24535; Y013_05330; Y013_07400; Y013_16895; Y013_23250; Y013_21420; Y013_21165; Y013_20990; Y013_10510; Y013_02505; Y013_08840; Y013_05320; Y013_14375; Y013_00390; Y013_17135; Y013_23215; Y013_15725; Y013_14625; Y013_21265; Y013_06000; Y013_24090; Y013_06070; Y013_06345; Y013_13210; Y013_04770; Y013_17845; Y013_11705; Y013_05945; Y013_17920; Y013_07060; Y013_13080; Y013_21170; Y013_18330; Y01…
biological process	GO:0046390	ribose phosphate biosynthetic process	34	41	898	2155	5.11656e-08	3.40891e-06	Y013_02420; Y013_21165; Y013_21860; Y013_08245; Y013_24590; Y013_24620; Y013_18735; Y013_00785; Y013_06000; Y013_19890; Y013_24605; Y013_09560; Y013_10335; Y013_08485; Y013_02395; Y013_21170; Y013_07965; Y013_01125; Y013_02400; Y013_02375; Y013_02925; Y013_24615; Y013_24625; Y013_07725; Y013_14455; Y013_24610; Y013_19915; Y013_04625; Y013_00915; Y013_10650; Y013_19910; Y013_19670; Y013_11665; Y01…
biological process	GO:0019538	protein metabolic process	124	212	898	2155	5.73521e-08	3.59631e-06	Y013_04075; Y013_06115; Y013_00590; Y013_16895; Y013_02145; Y013_07755; Y013_21420; Y013_08565; Y013_24570; Y013_08840; Y013_21265; Y013_07835; Y013_14900; Y013_00800; Y013_02160; Y013_14275; Y013_15020; Y013_08560; Y013_09660; Y013_11980; Y013_04770; Y013_00595; Y013_18865; Y013_13435; Y013_00400; Y013_22785; Y013_26125; Y013_06425; Y013_08500; Y013_02445; Y013_04215; Y013_13300; Y013_15905; Y01…
biological process	GO:1901293	nucleoside phosphate biosynthetic process	48	65	898	2155	8.41546e-08	4.98382e-06	Y013_21165; Y013_24590; Y013_24620; Y013_18735; Y013_21595; Y013_06000; Y013_03670; Y013_19890; Y013_24605; Y013_00040; Y013_08485; Y013_24640; Y013_02395; Y013_21170; Y013_05455; Y013_07995; Y013_01125; Y013_07625; Y013_00115; Y013_24625; Y013_05465; Y013_19915; Y013_21080; Y013_14770; Y013_25250; Y013_15455; Y013_19870; Y013_12280; Y013_08230; Y013_04645; Y013_07730; Y013_15090; Y013_01420; Y01…
biological process	GO:0009260	ribonucleotide biosynthetic process	33	40	898	2155	1.04822e-07	5.88106e-06	Y013_02420; Y013_21165; Y013_21860; Y013_08245; Y013_24590; Y013_24620; Y013_18735; Y013_00785; Y013_06000; Y013_19890; Y013_24605; Y013_09560; Y013_10335; Y013_08485; Y013_02395; Y013_21170; Y013_07965; Y013_01125; Y013_02400; Y013_02375; Y013_02925; Y013_24615; Y013_24625; Y013_07725; Y013_14455; Y013_24610; Y013_19915; Y013_04625; Y013_00915; Y013_10650; Y013_19910; Y013_19670; Y013_11665; Y01…
biological process	GO:0042451	purine nucleoside biosynthetic process	20	21	898	2155	2.28721e-07	1.16103e-05	Y013_02425; Y013_02420; Y013_24615; Y013_02135; Y013_24625; Y013_14455; Y013_24610; Y013_21860; Y013_08245; Y013_24590; Y013_00915; Y013_24620; Y013_18735; Y013_05005; Y013_00785; Y013_08230; Y013_06000; Y013_18680; Y013_24605; Y013_24595; Y013_24600; Y013_10335; Y013_08485
biological process	GO:0046129	purine ribonucleoside biosynthetic process	20	21	898	2155	2.28721e-07	1.16103e-05	Y013_02425; Y013_02420; Y013_24615; Y013_02135; Y013_24625; Y013_14455; Y013_24610; Y013_21860; Y013_08245; Y013_24590; Y013_00915; Y013_24620; Y013_18735; Y013_05005; Y013_00785; Y013_08230; Y013_06000; Y013_18680; Y013_24605; Y013_24595; Y013_24600; Y013_10335; Y013_08485
biological process	GO:1901659	glycosyl compound biosynthetic process	30	36	898	2155	2.53996e-07	1.23073e-05	Y013_02420; Y013_21860; Y013_08245; Y013_24590; Y013_24620; Y013_18735; Y013_00785; Y013_06000; Y013_18680; Y013_24605; Y013_18865; Y013_09480; Y013_10335; Y013_08485; Y013_02395; Y013_07965; Y013_01125; Y013_02425; Y013_02400; Y013_02375; Y013_02925; Y013_24615; Y013_24625; Y013_02135; Y013_14455; Y013_24610; Y013_04625; Y013_02985; Y013_00915; Y013_10650; Y013_14770; Y013_05005; Y013_22795; Y01…
biological process	GO:0044281	small molecule metabolic process	236	459	898	2155	7.02879e-07	3.25769e-05	Y013_24535; Y013_05330; Y013_07400; Y013_23250; Y013_21165; Y013_08840; Y013_05320; Y013_14375; Y013_00390; Y013_15725; Y013_06000; Y013_03670; Y013_19995; Y013_13210; Y013_04770; Y013_05455; Y013_05325; Y013_05465; Y013_21080; Y013_06515; Y013_14395; Y013_14930; Y013_05045; Y013_01420; Y013_02560; Y013_04730; Y013_04480; Y013_00840; Y013_21125; Y013_12645; Y013_20315; Y013_00775; Y013_02410; Y01…
biological process	GO:0009152	purine ribonucleotide biosynthetic process	26	31	898	2155	1.31677e-06	5.84866e-05	Y013_02420; Y013_21165; Y013_21860; Y013_08245; Y013_24590; Y013_24620; Y013_18735; Y013_00785; Y013_06000; Y013_19890; Y013_24605; Y013_09560; Y013_10335; Y013_08485; Y013_21170; Y013_24615; Y013_24625; Y013_07725; Y013_24610; Y013_14455; Y013_19915; Y013_00915; Y013_19910; Y013_19670; Y013_11665; Y013_05005; Y013_19870; Y013_08230; Y013_07730; Y013_19645; Y013_24595; Y013_19805; Y013_24600
biological process	GO:0090407	organophosphate biosynthetic process	66	104	898	2155	2.92386e-06	0.000124673	Y013_10135; Y013_21165; Y013_24135; Y013_20605; Y013_18860; Y013_24590; Y013_02070; Y013_16880; Y013_24620; Y013_18735; Y013_03420; Y013_21595; Y013_21265; Y013_14255; Y013_14240; Y013_06000; Y013_03670; Y013_21465; Y013_19890; Y013_03660; Y013_24605; Y013_02090; Y013_21310; Y013_00040; Y013_08485; Y013_24640; Y013_02395; Y013_21170; Y013_07085; Y013_17060; Y013_05455; Y013_07995; Y013_01125; Y01…
biological process	GO:0006164	purine nucleotide biosynthetic process	26	32	898	2155	4.2499e-06	0.000174246	Y013_02420; Y013_21165; Y013_21860; Y013_08245; Y013_24590; Y013_24620; Y013_18735; Y013_00785; Y013_06000; Y013_19890; Y013_24605; Y013_09560; Y013_10335; Y013_08485; Y013_21170; Y013_24615; Y013_24625; Y013_07725; Y013_24610; Y013_14455; Y013_19915; Y013_00915; Y013_19910; Y013_19670; Y013_11665; Y013_25250; Y013_05005; Y013_19870; Y013_08230; Y013_08075; Y013_07730; Y013_19645; Y013_24595; Y01…
biological process	GO:1901135	carbohydrate derivative metabolic process	108	191	898	2155	1.1126e-05	0.000439272	Y013_04075; Y013_19185; Y013_23250; Y013_21165; Y013_09070; Y013_21470; Y013_18735; Y013_08840; Y013_23215; Y013_15725; Y013_25635; Y013_06000; Y013_07385; Y013_21465; Y013_02965; Y013_06345; Y013_05100; Y013_18865; Y013_11705; Y013_17920; Y013_07525; Y013_22785; Y013_07060; Y013_17580; Y013_00035; Y013_24640; Y013_21170; Y013_10815; Y013_08610; Y013_02425; Y013_20030; Y013_18415; Y013_20465; Y01…
biological process	GO:0072522	purine-containing compound biosynthetic process	28	37	898	2155	2.12054e-05	0.000807321	Y013_02420; Y013_21165; Y013_21860; Y013_08245; Y013_24590; Y013_24620; Y013_18735; Y013_00785; Y013_06000; Y013_19890; Y013_18680; Y013_24605; Y013_09560; Y013_10335; Y013_08485; Y013_21170; Y013_07995; Y013_02425; Y013_24615; Y013_24625; Y013_02135; Y013_07725; Y013_14455; Y013_24610; Y013_19915; Y013_00915; Y013_19910; Y013_19670; Y013_11665; Y013_25250; Y013_05005; Y013_19870; Y013_08230; Y01…
biological process	GO:0044260	cellular macromolecule metabolic process	292	608	898	2155	4.94308e-05	0.00181701	Y013_08260; Y013_02145; Y013_12145; Y013_05065; Y013_16195; Y013_12945; Y013_22465; Y013_18840; Y013_15885; Y013_16970; Y013_24570; Y013_16150; Y013_16345; Y013_21405; Y013_23055; Y013_21265; Y013_20145; Y013_25720; Y013_00800; Y013_20075; Y013_04770; Y013_15945; Y013_06425; Y013_17560; Y013_25695; Y013_15905; Y013_18870; Y013_08790; Y013_21995; Y013_13140; Y013_16045; Y013_16675; Y013_13335; Y01…
biological process	GO:0019637	organophosphate metabolic process	117	216	898	2155	5.90675e-05	0.00209887	Y013_23250; Y013_21165; Y013_24135; Y013_01845; Y013_08840; Y013_03420; Y013_23215; Y013_15725; Y013_21265; Y013_06000; Y013_03670; Y013_03660; Y013_06345; Y013_11705; Y013_17920; Y013_21170; Y013_05455; Y013_20465; Y013_05465; Y013_21080; Y013_06515; Y013_14230; Y013_25250; Y013_14930; Y013_12280; Y013_08230; Y013_04645; Y013_07730; Y013_05045; Y013_01420; Y013_04435; Y013_01460; Y013_02605; Y01…
biological process	GO:0006753	nucleoside phosphate metabolic process	95	170	898	2155	7.12357e-05	0.00241105	Y013_04075; Y013_19185; Y013_23250; Y013_21165; Y013_09070; Y013_21470; Y013_18735; Y013_08840; Y013_23215; Y013_15725; Y013_06000; Y013_07385; Y013_03670; Y013_04450; Y013_06345; Y013_05100; Y013_11705; Y013_00040; Y013_17920; Y013_07525; Y013_22785; Y013_17580; Y013_00035; Y013_24640; Y013_21170; Y013_10815; Y013_05455; Y013_08610; Y013_20030; Y013_20465; Y013_24625; Y013_05465; Y013_07710; Y01…
biological process	GO:0009117	nucleotide metabolic process	94	168	898	2155	7.36166e-05	0.00241105	Y013_04075; Y013_19185; Y013_23250; Y013_21165; Y013_09070; Y013_21470; Y013_18735; Y013_08840; Y013_23215; Y013_15725; Y013_06000; Y013_07385; Y013_03670; Y013_04450; Y013_06345; Y013_05100; Y013_11705; Y013_00040; Y013_17920; Y013_07525; Y013_22785; Y013_17580; Y013_00035; Y013_24640; Y013_21170; Y013_10815; Y013_05455; Y013_08610; Y013_20030; Y013_20465; Y013_24625; Y013_05465; Y013_07710; Y01…
biological process	GO:0055086	nucleobase-containing small molecule metabolic process	102	185	898	2155	7.46385e-05	0.00241105	Y013_04075; Y013_19185; Y013_23250; Y013_21165; Y013_09070; Y013_21470; Y013_18735; Y013_08840; Y013_23215; Y013_15725; Y013_06000; Y013_07385; Y013_03670; Y013_04450; Y013_06345; Y013_05100; Y013_11705; Y013_00040; Y013_17920; Y013_07525; Y013_22785; Y013_07060; Y013_17580; Y013_00035; Y013_24640; Y013_21170; Y013_10815; Y013_05455; Y013_08610; Y013_02425; Y013_20030; Y013_20465; Y013_24625; Y01…
biological process	GO:0043170	macromolecule metabolic process	318	671	898	2155	8.62257e-05	0.00270343	Y013_08260; Y013_02145; Y013_12145; Y013_05065; Y013_16195; Y013_12945; Y013_22465; Y013_18840; Y013_15885; Y013_16970; Y013_24570; Y013_08840; Y013_16150; Y013_16345; Y013_21405; Y013_23055; Y013_21265; Y013_20145; Y013_25720; Y013_00800; Y013_20075; Y013_04770; Y013_15945; Y013_06425; Y013_17560; Y013_25695; Y013_15905; Y013_18870; Y013_08790; Y013_21995; Y013_13140; Y013_16045; Y013_16675; Y01…
biological process	GO:0006396	RNA processing	27	37	898	2155	9.08078e-05	0.00276575	Y013_01545; Y013_06850; Y013_00790; Y013_11635; Y013_16470; Y013_08290; Y013_08305; Y013_01565; Y013_08300; Y013_01905; Y013_17985; Y013_01025; Y013_01150; Y013_01315; Y013_06425; Y013_02445; Y013_04765; Y013_04775; Y013_16485; Y013_18870; Y013_21385; Y013_08435; Y013_06450; Y013_00150; Y013_10615; Y013_00910; Y013_22880; Y013_20045; Y013_16400; Y013_21450; Y013_14735; Y013_05795; Y013_08115; Y01…
biological process	GO:0006807	nitrogen compound metabolic process	399	859	898	2155	9.347e-05	0.00276775	Y013_23250; Y013_05065; Y013_16195; Y013_10510; Y013_18840; Y013_16970; Y013_05320; Y013_21405; Y013_15725; Y013_23055; Y013_06000; Y013_25720; Y013_04770; Y013_15945; Y013_06425; Y013_05455; Y013_17560; Y013_25695; Y013_05465; Y013_03350; Y013_08790; Y013_21995; Y013_16045; Y013_13140; Y013_06515; Y013_13335; Y013_05045; Y013_01420; Y013_01720; Y013_00840; Y013_12555; Y013_12055; Y013_00775; Y01…
biological process	GO:0044711	single-organism biosynthetic process	94	169	898	2155	0.000113987	0.00328405	Y013_06485; Y013_24535; Y013_05330; Y013_07400; Y013_10490; Y013_10135; Y013_09160; Y013_20605; Y013_20990; Y013_02505; Y013_05320; Y013_14375; Y013_00390; Y013_14625; Y013_14040; Y013_24090; Y013_15880; Y013_06070; Y013_17845; Y013_05945; Y013_00810; Y013_04735; Y013_18330; Y013_14645; Y013_20595; Y013_02425; Y013_05340; Y013_01310; Y013_03290; Y013_05325; Y013_05465; Y013_17265; Y013_21080; Y01…
biological process	GO:0044283	small molecule biosynthetic process	92	165	898	2155	0.000120709	0.0033862	Y013_06485; Y013_24535; Y013_05330; Y013_07400; Y013_10490; Y013_10135; Y013_09160; Y013_20605; Y013_20990; Y013_02505; Y013_05320; Y013_14375; Y013_00390; Y013_14625; Y013_14040; Y013_24090; Y013_15880; Y013_06070; Y013_17845; Y013_05945; Y013_00810; Y013_04735; Y013_18330; Y013_14645; Y013_20595; Y013_02425; Y013_05340; Y013_03290; Y013_05325; Y013_05465; Y013_17265; Y013_21080; Y013_10055; Y01…
biological process	GO:0090305	nucleic acid phosphodiester bond hydrolysis	17	21	898	2155	0.000291344	0.0079634	Y013_22240; Y013_08185; Y013_01055; Y013_02520; Y013_16195; Y013_16485; Y013_21950; Y013_14205; Y013_22095; Y013_01065; Y013_21915; Y013_02285; Y013_00295; Y013_04950; Y013_04800; Y013_04505; Y013_08045; Y013_00935; Y013_23240; Y013_21920; Y013_00045; Y013_07360; Y013_06425; Y013_10085
biological process	GO:0009145	purine nucleoside triphosphate biosynthetic process	9	9	898	2155	0.000323422	0.00840898	Y013_00785; Y013_24615; Y013_24625; Y013_24605; Y013_24610; Y013_24595; Y013_24590; Y013_24620; Y013_24600
biological process	GO:0009206	purine ribonucleoside triphosphate biosynthetic process	9	9	898	2155	0.000323422	0.00840898	Y013_00785; Y013_24615; Y013_24625; Y013_24605; Y013_24610; Y013_24595; Y013_24590; Y013_24620; Y013_24600
biological process	GO:0034470	ncRNA processing	22	30	898	2155	0.000341166	0.00865913	Y013_02445; Y013_04765; Y013_01545; Y013_06850; Y013_11635; Y013_16485; Y013_21385; Y013_08435; Y013_16470; Y013_00150; Y013_06450; Y013_00910; Y013_08290; Y013_08305; Y013_22880; Y013_01565; Y013_20045; Y013_08300; Y013_17985; Y013_21450; Y013_01025; Y013_05795; Y013_08115; Y013_01020; Y013_17965; Y013_01150; Y013_00935; Y013_01315; Y013_04065; Y013_06425
biological process	GO:0034220	ion transmembrane transport	18	23	898	2155	0.000390994	0.009693	Y013_20030; Y013_24615; Y013_24625; Y013_01895; Y013_24610; Y013_03845; Y013_03475; Y013_24590; Y013_01900; Y013_17150; Y013_00655; Y013_24620; Y013_06310; Y013_22865; Y013_03460; Y013_17955; Y013_10045; Y013_01890; Y013_20015; Y013_15235; Y013_14165; Y013_24605; Y013_25850; Y013_11115; Y013_24595; Y013_24600; Y013_18490; Y013_00985
biological process	GO:0019693	ribose phosphate metabolic process	73	130	898	2155	0.000460549	0.011087	Y013_04075; Y013_19185; Y013_23250; Y013_21165; Y013_09070; Y013_21470; Y013_18735; Y013_08840; Y013_23215; Y013_15725; Y013_06000; Y013_07385; Y013_06345; Y013_05100; Y013_11705; Y013_17920; Y013_07525; Y013_22785; Y013_00035; Y013_10815; Y013_21170; Y013_08610; Y013_20030; Y013_20465; Y013_24625; Y013_07710; Y013_06515; Y013_06550; Y013_14230; Y013_14770; Y013_15455; Y013_14930; Y013_19870; Y01…
biological process	GO:0072330	monocarboxylic acid biosynthetic process	18	23	898	2155	0.000468025	0.011087	Y013_06225; Y013_00845; Y013_00225; Y013_06050; Y013_11495; Y013_23505; Y013_09110; Y013_09000; Y013_03565; Y013_00835; Y013_05510; Y013_17900; Y013_05590; Y013_13450; Y013_11460; Y013_02755; Y013_06055; Y013_23360; Y013_17465; Y013_23390; Y013_00840; Y013_00230; Y013_12645; Y013_15665
biological process	GO:0050793	regulation of developmental process	11	12	898	2155	0.000498539	0.0115531	Y013_05755; Y013_05765; Y013_02965; Y013_09515; Y013_05780; Y013_02535; Y013_05770; Y013_03000; Y013_06625; Y013_05750; Y013_21595; Y013_24640
biological process	GO:0046483	heterocycle metabolic process	338	729	898	2155	0.000553264	0.0125485	Y013_05330; Y013_07400; Y013_08260; Y013_23250; Y013_12145; Y013_21165; Y013_05065; Y013_16195; Y013_12945; Y013_22465; Y013_10510; Y013_18840; Y013_15885; Y013_16970; Y013_08840; Y013_16150; Y013_16345; Y013_05320; Y013_14375; Y013_21405; Y013_15725; Y013_23055; Y013_21265; Y013_20145; Y013_06000; Y013_25720; Y013_03670; Y013_20075; Y013_04770; Y013_15945; Y013_06425; Y013_05455; Y013_05325; Y01…
biological process	GO:0009116	nucleoside metabolic process	72	129	898	2155	0.000611548	0.0135815	Y013_04075; Y013_19185; Y013_23250; Y013_09070; Y013_21470; Y013_18735; Y013_08840; Y013_23215; Y013_15725; Y013_06000; Y013_07385; Y013_06345; Y013_05100; Y013_11705; Y013_17920; Y013_07525; Y013_22785; Y013_07060; Y013_00035; Y013_10815; Y013_08610; Y013_02425; Y013_20030; Y013_20465; Y013_24625; Y013_07710; Y013_06515; Y013_06550; Y013_14230; Y013_14770; Y013_14930; Y013_08230; Y013_05045; Y01…
biological process	GO:0008033	tRNA processing	17	22	898	2155	0.000636819	0.0137253	Y013_02445; Y013_04765; Y013_01545; Y013_06850; Y013_11635; Y013_16485; Y013_08435; Y013_00150; Y013_08290; Y013_08305; Y013_22880; Y013_01565; Y013_20045; Y013_08300; Y013_17985; Y013_01025; Y013_08115; Y013_17965; Y013_01150; Y013_00935; Y013_01315; Y013_04065
biological process	GO:0009259	ribonucleotide metabolic process	72	129	898	2155	0.000643774	0.0137253	Y013_04075; Y013_19185; Y013_23250; Y013_21165; Y013_09070; Y013_21470; Y013_18735; Y013_08840; Y013_23215; Y013_15725; Y013_06000; Y013_07385; Y013_06345; Y013_05100; Y013_11705; Y013_17920; Y013_07525; Y013_22785; Y013_00035; Y013_10815; Y013_21170; Y013_08610; Y013_20030; Y013_20465; Y013_24625; Y013_07710; Y013_06515; Y013_06550; Y013_14230; Y013_14770; Y013_15455; Y013_14930; Y013_19870; Y01…
biological process	GO:0009119	ribonucleoside metabolic process	69	123	898	2155	0.000665017	0.0139002	Y013_04075; Y013_19185; Y013_23250; Y013_09070; Y013_21470; Y013_18735; Y013_08840; Y013_23215; Y013_15725; Y013_06000; Y013_07385; Y013_06345; Y013_05100; Y013_11705; Y013_17920; Y013_07525; Y013_22785; Y013_00035; Y013_10815; Y013_08610; Y013_02425; Y013_20030; Y013_20465; Y013_24625; Y013_07710; Y013_06515; Y013_06550; Y013_14230; Y013_14770; Y013_14930; Y013_08230; Y013_05045; Y013_04435; Y01…
biological process	GO:1901657	glycosyl compound metabolic process	74	134	898	2155	0.000784379	0.0156129	Y013_04075; Y013_19185; Y013_23250; Y013_09070; Y013_21470; Y013_18735; Y013_08840; Y013_23215; Y013_15725; Y013_06000; Y013_07385; Y013_06345; Y013_05100; Y013_18865; Y013_11705; Y013_17920; Y013_07525; Y013_22785; Y013_07060; Y013_00035; Y013_10815; Y013_08610; Y013_02425; Y013_20030; Y013_20465; Y013_24625; Y013_07710; Y013_06515; Y013_06550; Y013_14230; Y013_14770; Y013_14930; Y013_08230; Y01…
biological process	GO:0006754	ATP biosynthetic process	8	8	898	2155	0.000805545	0.0156129	Y013_24615; Y013_24625; Y013_24605; Y013_24610; Y013_24595; Y013_24590; Y013_24620; Y013_24600
biological process	GO:0015985	energy coupled proton transport, down electrochemical gradient	8	8	898	2155	0.000805545	0.0156129	Y013_24615; Y013_24625; Y013_24605; Y013_24610; Y013_24595; Y013_24590; Y013_24620; Y013_24600
biological process	GO:0015986	ATP synthesis coupled proton transport	8	8	898	2155	0.000805545	0.0156129	Y013_24615; Y013_24625; Y013_24605; Y013_24610; Y013_24595; Y013_24590; Y013_24620; Y013_24600
biological process	GO:0006811	ion transport	42	69	898	2155	0.000861309	0.016331	Y013_10040; Y013_20805; Y013_19825; Y013_16750; Y013_24590; Y013_24620; Y013_24350; Y013_18885; Y013_22865; Y013_13615; Y013_10045; Y013_14165; Y013_24605; Y013_25415; Y013_20020; Y013_25410; Y013_14700; Y013_25480; Y013_21355; Y013_20810; Y013_00020; Y013_23050; Y013_26120; Y013_20030; Y013_17940; Y013_24625; Y013_18920; Y013_23710; Y013_09225; Y013_16385; Y013_03845; Y013_06515; Y013_17150; Y01…
biological process	GO:0016053	organic acid biosynthetic process	76	138	898	2155	0.000891288	0.016331	Y013_06485; Y013_24535; Y013_05330; Y013_20990; Y013_05320; Y013_00390; Y013_14040; Y013_15880; Y013_06070; Y013_17845; Y013_05945; Y013_00810; Y013_04735; Y013_18330; Y013_20595; Y013_02425; Y013_05340; Y013_05325; Y013_05465; Y013_17265; Y013_21080; Y013_06950; Y013_10055; Y013_14395; Y013_02335; Y013_25250; Y013_11400; Y013_14555; Y013_02325; Y013_12300; Y013_17900; Y013_04730; Y013_09400; Y01…
biological process	GO:0046394	carboxylic acid biosynthetic process	76	138	898	2155	0.000891288	0.016331	Y013_06485; Y013_24535; Y013_05330; Y013_20990; Y013_05320; Y013_00390; Y013_14040; Y013_15880; Y013_06070; Y013_17845; Y013_05945; Y013_00810; Y013_04735; Y013_18330; Y013_20595; Y013_02425; Y013_05340; Y013_05325; Y013_05465; Y013_17265; Y013_21080; Y013_06950; Y013_10055; Y013_14395; Y013_02335; Y013_25250; Y013_11400; Y013_14555; Y013_02325; Y013_12300; Y013_17900; Y013_04730; Y013_09400; Y01…
biological process	GO:0034641	cellular nitrogen compound metabolic process	336	728	898	2155	0.000903873	0.016331	Y013_05330; Y013_07400; Y013_08260; Y013_23250; Y013_12145; Y013_21165; Y013_05065; Y013_16195; Y013_12945; Y013_22465; Y013_10510; Y013_18840; Y013_15885; Y013_16970; Y013_08840; Y013_16150; Y013_16345; Y013_05320; Y013_14375; Y013_21405; Y013_15725; Y013_23055; Y013_20145; Y013_06000; Y013_25720; Y013_03670; Y013_20075; Y013_04770; Y013_15945; Y013_06425; Y013_05455; Y013_05325; Y013_17560; Y01…
biological process	GO:0009201	ribonucleoside triphosphate biosynthetic process	10	11	898	2155	0.000944967	0.0167889	Y013_01125; Y013_00785; Y013_24615; Y013_24625; Y013_24605; Y013_24610; Y013_24595; Y013_04625; Y013_24590; Y013_24620; Y013_24600
biological process	GO:0051186	cofactor metabolic process	55	96	898	2155	0.000995265	0.0173927	Y013_10135; Y013_18730; Y013_09360; Y013_24135; Y013_02760; Y013_09320; Y013_20605; Y013_10510; Y013_01945; Y013_02070; Y013_16880; Y013_18735; Y013_10165; Y013_22830; Y013_14375; Y013_03420; Y013_09350; Y013_21265; Y013_14255; Y013_14240; Y013_04450; Y013_03660; Y013_02090; Y013_02550; Y013_06055; Y013_18865; Y013_21310; Y013_01230; Y013_07085; Y013_05455; Y013_02620; Y013_02425; Y013_00115; Y01…
biological process	GO:0006023	aminoglycan biosynthetic process	12	14	898	2155	0.00109194	0.0177321	Y013_05755; Y013_18415; Y013_05765; Y013_02965; Y013_09515; Y013_05780; Y013_05770; Y013_03000; Y013_06625; Y013_16045; Y013_16000; Y013_05750; Y013_21595; Y013_24640
biological process	GO:0006024	glycosaminoglycan biosynthetic process	12	14	898	2155	0.00109194	0.0177321	Y013_05755; Y013_18415; Y013_05765; Y013_02965; Y013_09515; Y013_05780; Y013_05770; Y013_03000; Y013_06625; Y013_16045; Y013_16000; Y013_05750; Y013_21595; Y013_24640
biological process	GO:0009252	peptidoglycan biosynthetic process	12	14	898	2155	0.00109194	0.0177321	Y013_05755; Y013_18415; Y013_05765; Y013_02965; Y013_09515; Y013_05780; Y013_05770; Y013_03000; Y013_06625; Y013_16045; Y013_16000; Y013_05750; Y013_21595; Y013_24640
biological process	GO:0008360	regulation of cell shape	10	11	898	2155	0.0011145	0.0177321	Y013_05755; Y013_05765; Y013_02965; Y013_09515; Y013_05780; Y013_05770; Y013_03000; Y013_06625; Y013_05750; Y013_21595; Y013_24640
biological process	GO:0022603	regulation of anatomical structure morphogenesis	10	11	898	2155	0.0011145	0.0177321	Y013_05755; Y013_05765; Y013_02965; Y013_09515; Y013_05780; Y013_05770; Y013_03000; Y013_06625; Y013_05750; Y013_21595; Y013_24640
biological process	GO:0022604	regulation of cell morphogenesis	10	11	898	2155	0.0011145	0.0177321	Y013_05755; Y013_05765; Y013_02965; Y013_09515; Y013_05780; Y013_05770; Y013_03000; Y013_06625; Y013_05750; Y013_21595; Y013_24640
biological process	GO:0034660	ncRNA metabolic process	33	52	898	2155	0.00124361	0.0194954	Y013_16895; Y013_21420; Y013_01545; Y013_06850; Y013_11635; Y013_16330; Y013_16470; Y013_08290; Y013_08305; Y013_01565; Y013_08300; Y013_17985; Y013_02160; Y013_01025; Y013_04770; Y013_18865; Y013_01150; Y013_13435; Y013_01315; Y013_06425; Y013_24525; Y013_02445; Y013_18745; Y013_04765; Y013_06365; Y013_16485; Y013_21385; Y013_08435; Y013_02985; Y013_00405; Y013_17360; Y013_00150; Y013_06450; Y01…
biological process	GO:0009123	nucleoside monophosphate metabolic process	20	28	898	2155	0.00130044	0.0197676	Y013_21165; Y013_08245; Y013_06000; Y013_19890; Y013_09560; Y013_10335; Y013_08485; Y013_21170; Y013_02395; Y013_07965; Y013_21075; Y013_07995; Y013_02400; Y013_02375; Y013_02925; Y013_01865; Y013_07725; Y013_14455; Y013_19915; Y013_10650; Y013_19910; Y013_14770; Y013_15455; Y013_19870; Y013_08230; Y013_01420; Y013_07730; Y013_19645; Y013_19805; Y013_02370; Y013_02390; Y013_11335; Y013_23165; Y01…
biological process	GO:0009124	nucleoside monophosphate biosynthetic process	20	28	898	2155	0.00130044	0.0197676	Y013_21165; Y013_08245; Y013_06000; Y013_19890; Y013_09560; Y013_10335; Y013_08485; Y013_21170; Y013_02395; Y013_07965; Y013_21075; Y013_07995; Y013_02400; Y013_02375; Y013_02925; Y013_01865; Y013_07725; Y013_14455; Y013_19915; Y013_10650; Y013_19910; Y013_14770; Y013_15455; Y013_19870; Y013_08230; Y013_01420; Y013_07730; Y013_19645; Y013_19805; Y013_02370; Y013_02390; Y013_11335; Y013_23165; Y01…
biological process	GO:0071840	cellular component organization or biogenesis	43	72	898	2155	0.0013166	0.0197676	Y013_00990; Y013_16470; Y013_16125; Y013_24015; Y013_04585; Y013_16135; Y013_21595; Y013_04780; Y013_17535; Y013_01270; Y013_11850; Y013_23495; Y013_02965; Y013_09515; Y013_24640; Y013_09295; Y013_06425; Y013_18415; Y013_02675; Y013_05785; Y013_16045; Y013_16105; Y013_06450; Y013_10905; Y013_00910; Y013_09305; Y013_05760; Y013_03285; Y013_08860; Y013_01130; Y013_02670; Y013_11700; Y013_05795; Y01…
biological process	GO:0043412	macromolecule modification	41	69	898	2155	0.0015144	0.0224215	Y013_17200; Y013_02145; Y013_07755; Y013_04040; Y013_19055; Y013_01545; Y013_06850; Y013_04595; Y013_05870; Y013_16470; Y013_24570; Y013_08290; Y013_17805; Y013_07835; Y013_17645; Y013_17985; Y013_16910; Y013_01025; Y013_15020; Y013_14275; Y013_09660; Y013_06055; Y013_00815; Y013_01315; Y013_16640; Y013_16960; Y013_26125; Y013_21350; Y013_02445; Y013_04775; Y013_13300; Y013_18870; Y013_08435; Y01…
biological process	GO:1901360	organic cyclic compound metabolic process	344	751	898	2155	0.00157073	0.0229369	Y013_05330; Y013_07400; Y013_08260; Y013_23250; Y013_12145; Y013_19030; Y013_21165; Y013_05065; Y013_16195; Y013_12945; Y013_22465; Y013_10510; Y013_18840; Y013_15885; Y013_16970; Y013_08840; Y013_16150; Y013_16345; Y013_05320; Y013_14375; Y013_21405; Y013_15725; Y013_23055; Y013_21265; Y013_20145; Y013_06000; Y013_25720; Y013_03670; Y013_20075; Y013_04770; Y013_15945; Y013_06425; Y013_05455; Y01…
biological process	GO:0072528	pyrimidine-containing compound biosynthetic process	17	23	898	2155	0.00161375	0.0232467	Y013_10135; Y013_14215; Y013_07595; Y013_01920; Y013_00785; Y013_14255; Y013_14240; Y013_00835; Y013_04635; Y013_02395; Y013_18055; Y013_07965; Y013_01125; Y013_21075; Y013_00845; Y013_02400; Y013_02375; Y013_02925; Y013_01865; Y013_00755; Y013_04625; Y013_10095; Y013_10650; Y013_14770; Y013_15455; Y013_00870; Y013_10120; Y013_01420; Y013_12850; Y013_02370; Y013_11335; Y013_02390; Y013_00840
biological process	GO:0009142	nucleoside triphosphate biosynthetic process	11	13	898	2155	0.00169327	0.024067	Y013_21075; Y013_01125; Y013_00785; Y013_24615; Y013_24625; Y013_24605; Y013_24610; Y013_24595; Y013_04625; Y013_07595; Y013_24590; Y013_24620; Y013_11335; Y013_24600; Y013_15455
biological process	GO:0006778	porphyrin-containing compound metabolic process	11	13	898	2155	0.0019274	0.0270343	Y013_09350; Y013_02630; Y013_09345; Y013_09360; Y013_02760; Y013_09320; Y013_02955; Y013_19805; Y013_10510; Y013_06475; Y013_01945; Y013_09355; Y013_01230; Y013_01070; Y013_14630
biological process	GO:0009156	ribonucleoside monophosphate biosynthetic process	18	25	898	2155	0.00204993	0.0280157	Y013_07995; Y013_02375; Y013_02400; Y013_02925; Y013_07725; Y013_21165; Y013_14455; Y013_19915; Y013_08245; Y013_19910; Y013_10650; Y013_14770; Y013_19870; Y013_08230; Y013_06000; Y013_19890; Y013_07730; Y013_19645; Y013_19805; Y013_02370; Y013_09560; Y013_02390; Y013_10335; Y013_23165; Y013_08485; Y013_21590; Y013_21170; Y013_02395; Y013_07965
biological process	GO:0009161	ribonucleoside monophosphate metabolic process	18	25	898	2155	0.00204993	0.0280157	Y013_07995; Y013_02375; Y013_02400; Y013_02925; Y013_07725; Y013_21165; Y013_14455; Y013_19915; Y013_08245; Y013_19910; Y013_10650; Y013_14770; Y013_19870; Y013_08230; Y013_06000; Y013_19890; Y013_07730; Y013_19645; Y013_19805; Y013_02370; Y013_09560; Y013_02390; Y013_10335; Y013_23165; Y013_08485; Y013_21590; Y013_21170; Y013_02395; Y013_07965
biological process	GO:0044036	cell wall macromolecule metabolic process	14	18	898	2155	0.00222987	0.0300891	Y013_18415; Y013_05765; Y013_01625; Y013_03935; Y013_03000; Y013_16045; Y013_21595; Y013_03285; Y013_05755; Y013_17535; Y013_02965; Y013_09515; Y013_05780; Y013_05770; Y013_06625; Y013_16000; Y013_05750; Y013_09470; Y013_24640
biological process	GO:0006163	purine nucleotide metabolic process	67	123	898	2155	0.0022873	0.0302642	Y013_04075; Y013_19185; Y013_23250; Y013_21165; Y013_09070; Y013_21470; Y013_18735; Y013_08840; Y013_23215; Y013_15725; Y013_06000; Y013_07385; Y013_06345; Y013_05100; Y013_11705; Y013_17920; Y013_07525; Y013_22785; Y013_00035; Y013_10815; Y013_21170; Y013_08610; Y013_20030; Y013_20465; Y013_24625; Y013_07710; Y013_06515; Y013_06550; Y013_14230; Y013_25250; Y013_14930; Y013_19870; Y013_08230; Y01…
biological process	GO:0065008	regulation of biological quality	27	42	898	2155	0.00229963	0.0302642	Y013_05765; Y013_21280; Y013_21275; Y013_06800; Y013_07510; Y013_04165; Y013_07335; Y013_16330; Y013_01215; Y013_15415; Y013_00525; Y013_21595; Y013_18645; Y013_16445; Y013_11850; Y013_19995; Y013_02965; Y013_09515; Y013_05780; Y013_07960; Y013_05750; Y013_05080; Y013_18490; Y013_24640; Y013_09645; Y013_15480; Y013_00085; Y013_03000; Y013_09310; Y013_11295; Y013_05705; Y013_15595; Y013_17235; Y01…
biological process	GO:0006526	arginine biosynthetic process	9	10	898	2155	0.0024639	0.0320307	Y013_04745; Y013_04715; Y013_04710; Y013_04730; Y013_04720; Y013_02390; Y013_04735; Y013_02395; Y013_04725; Y013_04740
biological process	GO:0006633	fatty acid biosynthetic process	14	18	898	2155	0.00256237	0.0329095	Y013_06225; Y013_00225; Y013_06050; Y013_11495; Y013_23505; Y013_09110; Y013_09000; Y013_03565; Y013_17900; Y013_13450; Y013_02755; Y013_11460; Y013_23360; Y013_06055; Y013_17465; Y013_23390; Y013_00230; Y013_12645; Y013_15665
biological process	GO:0006399	tRNA metabolic process	28	44	898	2155	0.00294599	0.037386	Y013_16895; Y013_21420; Y013_01545; Y013_06850; Y013_11635; Y013_16330; Y013_08290; Y013_08305; Y013_01565; Y013_08300; Y013_17985; Y013_02160; Y013_01025; Y013_04770; Y013_18865; Y013_01150; Y013_13435; Y013_01315; Y013_24525; Y013_02445; Y013_18745; Y013_04765; Y013_06365; Y013_16485; Y013_08435; Y013_02985; Y013_00405; Y013_17360; Y013_06695; Y013_00150; Y013_05705; Y013_08040; Y013_02040; Y01…
biological process	GO:0009150	purine ribonucleotide metabolic process	65	120	898	2155	0.00323875	0.0405737	Y013_04075; Y013_19185; Y013_23250; Y013_21165; Y013_09070; Y013_21470; Y013_18735; Y013_08840; Y013_23215; Y013_15725; Y013_06000; Y013_07385; Y013_06345; Y013_05100; Y013_11705; Y013_17920; Y013_07525; Y013_22785; Y013_00035; Y013_10815; Y013_21170; Y013_08610; Y013_20030; Y013_20465; Y013_24625; Y013_07710; Y013_06515; Y013_06550; Y013_14230; Y013_14930; Y013_19870; Y013_08230; Y013_07730; Y01…
biological process	GO:0019752	carboxylic acid metabolic process	120	238	898	2155	0.0032733	0.0405737	Y013_24535; Y013_05330; Y013_16895; Y013_19435; Y013_21420; Y013_20990; Y013_25990; Y013_05320; Y013_00390; Y013_06070; Y013_13210; Y013_04770; Y013_17845; Y013_05945; Y013_13080; Y013_18330; Y013_20595; Y013_02425; Y013_05325; Y013_05465; Y013_21080; Y013_14395; Y013_02335; Y013_25250; Y013_02040; Y013_11400; Y013_02280; Y013_08230; Y013_15265; Y013_17900; Y013_02560; Y013_04730; Y013_04480; Y01…
biological process	GO:0015672	monovalent inorganic cation transport	17	24	898	2155	0.00338828	0.0406076	Y013_12845; Y013_01765; Y013_26120; Y013_24615; Y013_24625; Y013_23710; Y013_01895; Y013_24610; Y013_15865; Y013_24590; Y013_00655; Y013_24620; Y013_24350; Y013_16075; Y013_06310; Y013_21390; Y013_03460; Y013_07345; Y013_01890; Y013_14170; Y013_24605; Y013_24595; Y013_03600; Y013_10050; Y013_24600; Y013_18490; Y013_25410; Y013_00985
biological process	GO:0044038	cell wall macromolecule biosynthetic process	12	15	898	2155	0.00339032	0.0406076	Y013_05755; Y013_18415; Y013_17535; Y013_05765; Y013_02965; Y013_09515; Y013_05780; Y013_05770; Y013_03000; Y013_06625; Y013_16045; Y013_16000; Y013_05750; Y013_21595; Y013_24640
biological process	GO:0070589	cellular component macromolecule biosynthetic process	12	15	898	2155	0.00339032	0.0406076	Y013_05755; Y013_18415; Y013_17535; Y013_05765; Y013_02965; Y013_09515; Y013_05780; Y013_05770; Y013_03000; Y013_06625; Y013_16045; Y013_16000; Y013_05750; Y013_21595; Y013_24640
biological process	GO:0042278	purine nucleoside metabolic process	61	112	898	2155	0.00354971	0.0415823	Y013_04075; Y013_19185; Y013_23250; Y013_09070; Y013_21470; Y013_18735; Y013_08840; Y013_23215; Y013_15725; Y013_06000; Y013_07385; Y013_06345; Y013_05100; Y013_11705; Y013_17920; Y013_07525; Y013_22785; Y013_00035; Y013_10815; Y013_08610; Y013_02425; Y013_20030; Y013_20465; Y013_24625; Y013_07710; Y013_06515; Y013_06550; Y013_14230; Y013_14930; Y013_08230; Y013_05045; Y013_04435; Y013_13500; Y01…
biological process	GO:0046128	purine ribonucleoside metabolic process	61	112	898	2155	0.00354971	0.0415823	Y013_04075; Y013_19185; Y013_23250; Y013_09070; Y013_21470; Y013_18735; Y013_08840; Y013_23215; Y013_15725; Y013_06000; Y013_07385; Y013_06345; Y013_05100; Y013_11705; Y013_17920; Y013_07525; Y013_22785; Y013_00035; Y013_10815; Y013_08610; Y013_02425; Y013_20030; Y013_20465; Y013_24625; Y013_07710; Y013_06515; Y013_06550; Y013_14230; Y013_14930; Y013_08230; Y013_05045; Y013_04435; Y013_13500; Y01…
biological process	GO:0033013	tetrapyrrole metabolic process	13	17	898	2155	0.00366985	0.0425224	Y013_07405; Y013_07400; Y013_10490; Y013_10560; Y013_10515; Y013_18305; Y013_09360; Y013_14650; Y013_02760; Y013_09320; Y013_10510; Y013_10535; Y013_01945; Y013_09355; Y013_10525; Y013_14375; Y013_06500; Y013_14625; Y013_01070; Y013_09350; Y013_02630; Y013_14610; Y013_10500; Y013_01230; Y013_14635; Y013_14645; Y013_14630; Y013_09345; Y013_14620; Y013_10485; Y013_10530; Y013_10505; Y013_02955; Y01…
biological process	GO:0006812	cation transport	27	43	898	2155	0.00394362	0.0452032	Y013_10040; Y013_20805; Y013_16750; Y013_24590; Y013_24620; Y013_24350; Y013_18885; Y013_21390; Y013_24605; Y013_20785; Y013_17945; Y013_10050; Y013_18490; Y013_25410; Y013_14700; Y013_25480; Y013_00985; Y013_23050; Y013_12845; Y013_01765; Y013_26120; Y013_24615; Y013_24625; Y013_18920; Y013_23710; Y013_01895; Y013_24610; Y013_15865; Y013_00655; Y013_10995; Y013_19955; Y013_16075; Y013_21775; Y01…
biological process	GO:0006779	porphyrin-containing compound biosynthetic process	10	12	898	2155	0.00403735	0.0453827	Y013_09350; Y013_02630; Y013_09345; Y013_09360; Y013_02760; Y013_09320; Y013_19805; Y013_10510; Y013_06475; Y013_01945; Y013_09355; Y013_01230; Y013_01070; Y013_14630
biological process	GO:0000902	cell morphogenesis	10	12	898	2155	0.00412836	0.0453827	Y013_05755; Y013_05765; Y013_02965; Y013_09515; Y013_05780; Y013_05770; Y013_03000; Y013_06625; Y013_05750; Y013_24015; Y013_21595; Y013_24640
biological process	GO:0032989	cellular component morphogenesis	10	12	898	2155	0.00412836	0.0453827	Y013_05755; Y013_05765; Y013_02965; Y013_09515; Y013_05780; Y013_05770; Y013_03000; Y013_06625; Y013_05750; Y013_24015; Y013_21595; Y013_24640
biological process	GO:0009273	peptidoglycan-based cell wall biogenesis	16	22	898	2155	0.00412957	0.0453827	Y013_18415; Y013_05765; Y013_17485; Y013_01180; Y013_03000; Y013_05785; Y013_16045; Y013_24010; Y013_21595; Y013_11700; Y013_05755; Y013_06975; Y013_11850; Y013_02965; Y013_09515; Y013_05780; Y013_05770; Y013_06625; Y013_16000; Y013_05750; Y013_24640; Y013_16680
biological process	GO:0072521	purine-containing compound metabolic process	71	134	898	2155	0.0042304	0.0460163	Y013_04075; Y013_19185; Y013_23250; Y013_21165; Y013_09070; Y013_21470; Y013_18735; Y013_08840; Y013_23215; Y013_15725; Y013_06000; Y013_07385; Y013_06345; Y013_05100; Y013_11705; Y013_17920; Y013_07525; Y013_22785; Y013_00035; Y013_10815; Y013_21170; Y013_08610; Y013_02425; Y013_20030; Y013_20465; Y013_24625; Y013_07710; Y013_06515; Y013_06550; Y013_14230; Y013_25250; Y013_14930; Y013_19870; Y01…
biological process	GO:0044085	cellular component biogenesis	31	51	898	2155	0.00437018	0.0470567	Y013_05740; Y013_00990; Y013_05765; Y013_17485; Y013_15910; Y013_01180; Y013_16470; Y013_04585; Y013_21595; Y013_06415; Y013_06005; Y013_04780; Y013_06975; Y013_17535; Y013_01270; Y013_05725; Y013_11850; Y013_02965; Y013_09515; Y013_05780; Y013_01150; Y013_05750; Y013_24640; Y013_09295; Y013_06425; Y013_09080; Y013_23930; Y013_18415; Y013_21385; Y013_03000; Y013_02675; Y013_16045; Y013_02690; Y01…
biological process	GO:0043436	oxoacid metabolic process	122	244	898	2155	0.00452264	0.0482113	Y013_24535; Y013_05330; Y013_16895; Y013_19435; Y013_21420; Y013_20990; Y013_25990; Y013_05320; Y013_00390; Y013_06070; Y013_13210; Y013_04770; Y013_17845; Y013_05945; Y013_13080; Y013_18330; Y013_20595; Y013_02425; Y013_05325; Y013_05465; Y013_21080; Y013_14395; Y013_02335; Y013_25250; Y013_02040; Y013_11400; Y013_02280; Y013_08230; Y013_15265; Y013_17900; Y013_02560; Y013_04730; Y013_04480; Y01…
biological process	GO:0006818	hydrogen transport	8	9	898	2155	0.00466062	0.0487081	Y013_24615; Y013_24625; Y013_14170; Y013_23710; Y013_24605; Y013_24610; Y013_24595; Y013_24590; Y013_10050; Y013_24620; Y013_24350; Y013_24600
biological process	GO:0015992	proton transport	8	9	898	2155	0.00466062	0.0487081	Y013_24615; Y013_24625; Y013_14170; Y013_23710; Y013_24605; Y013_24610; Y013_24595; Y013_24590; Y013_10050; Y013_24620; Y013_24350; Y013_24600
biological process	GO:0042777	plasma membrane ATP synthesis coupled proton transport	6	6	898	2155	0.00499153	0.0516599	Y013_24590; Y013_24620; Y013_24615; Y013_24625; Y013_24605; Y013_24610
biological process	GO:0006281	DNA repair	36	61	898	2155	0.00506471	0.0519132	Y013_20910; Y013_08185; Y013_12145; Y013_02520; Y013_04695; Y013_06395; Y013_00880; Y013_21950; Y013_15910; Y013_22730; Y013_05700; Y013_06840; Y013_03425; Y013_14205; Y013_22095; Y013_18840; Y013_13135; Y013_04640; Y013_18825; Y013_18460; Y013_13130; Y013_24095; Y013_02700; Y013_08130; Y013_04800; Y013_07875; Y013_18210; Y013_23240; Y013_07360; Y013_16960; Y013_16505; Y013_10085; Y013_00940; Y01…
biological process	GO:0006082	organic acid metabolic process	122	245	898	2155	0.00539326	0.0543655	Y013_24535; Y013_05330; Y013_16895; Y013_19435; Y013_21420; Y013_20990; Y013_25990; Y013_05320; Y013_00390; Y013_06070; Y013_13210; Y013_04770; Y013_17845; Y013_05945; Y013_13080; Y013_18330; Y013_20595; Y013_02425; Y013_05325; Y013_05465; Y013_21080; Y013_14395; Y013_02335; Y013_25250; Y013_02040; Y013_11400; Y013_02280; Y013_08230; Y013_15265; Y013_17900; Y013_02560; Y013_04730; Y013_04480; Y01…
biological process	GO:0006221	pyrimidine nucleotide biosynthetic process	11	14	898	2155	0.00540595	0.0543655	Y013_21075; Y013_01125; Y013_02375; Y013_02400; Y013_02925; Y013_01865; Y013_04625; Y013_07595; Y013_10650; Y013_14770; Y013_15455; Y013_00785; Y013_01420; Y013_02370; Y013_11335; Y013_02390; Y013_02395; Y013_07965
biological process	GO:0051128	regulation of cellular component organization	11	14	898	2155	0.00561611	0.0559511	Y013_05755; Y013_01275; Y013_09095; Y013_05765; Y013_11850; Y013_02965; Y013_09515; Y013_05780; Y013_05770; Y013_03000; Y013_06625; Y013_05750; Y013_21595; Y013_24640
biological process	GO:0032502	developmental process	11	14	898	2155	0.00574779	0.0562123	Y013_05755; Y013_05765; Y013_02965; Y013_09515; Y013_05780; Y013_02535; Y013_05770; Y013_03000; Y013_21930; Y013_06625; Y013_05750; Y013_24015; Y013_21595; Y013_24640
biological process	GO:0044767	single-organism developmental process	11	14	898	2155	0.00574779	0.0562123	Y013_05755; Y013_05765; Y013_02965; Y013_09515; Y013_05780; Y013_02535; Y013_05770; Y013_03000; Y013_21930; Y013_06625; Y013_05750; Y013_24015; Y013_21595; Y013_24640
biological process	GO:0044272	sulfur compound biosynthetic process	24	38	898	2155	0.00608984	0.0590161	Y013_06485; Y013_24535; Y013_09750; Y013_10135; Y013_11585; Y013_14215; Y013_20990; Y013_00570; Y013_14175; Y013_12760; Y013_14550; Y013_01920; Y013_14255; Y013_14240; Y013_06845; Y013_24200; Y013_10430; Y013_04635; Y013_07915; Y013_06055; Y013_18865; Y013_09480; Y013_08065; Y013_11590; Y013_21800; Y013_06490; Y013_04025; Y013_18055; Y013_02425; Y013_06050; Y013_00755; Y013_10095; Y013_10055; Y01…
biological process	GO:0009059	macromolecule biosynthetic process	207	444	898	2155	0.00615005	0.0590626	Y013_08260; Y013_12945; Y013_15885; Y013_16150; Y013_16345; Y013_21405; Y013_23055; Y013_20145; Y013_00800; Y013_20075; Y013_04770; Y013_25695; Y013_15905; Y013_08790; Y013_13140; Y013_16045; Y013_13335; Y013_08550; Y013_03235; Y013_01115; Y013_07140; Y013_01720; Y013_08730; Y013_00975; Y013_18065; Y013_20165; Y013_08360; Y013_03395; Y013_12055; Y013_00955; Y013_14420; Y013_21220; Y013_18925; Y01…
biological process	GO:0033014	tetrapyrrole biosynthetic process	12	16	898	2155	0.00698206	0.0664542	Y013_07405; Y013_07400; Y013_10490; Y013_10560; Y013_10515; Y013_18305; Y013_09360; Y013_14650; Y013_02760; Y013_09320; Y013_10510; Y013_10535; Y013_01945; Y013_09355; Y013_10525; Y013_14375; Y013_06500; Y013_14625; Y013_01070; Y013_09350; Y013_02630; Y013_14610; Y013_10500; Y013_01230; Y013_14635; Y013_14645; Y013_14630; Y013_09345; Y013_14620; Y013_10485; Y013_10530; Y013_10505; Y013_19805; Y01…
biological process	GO:0009451	RNA modification	20	31	898	2155	0.00722447	0.0681529	Y013_04040; Y013_01545; Y013_06850; Y013_11635; Y013_04595; Y013_16470; Y013_08290; Y013_08305; Y013_08300; Y013_01905; Y013_17985; Y013_01025; Y013_01150; Y013_01315; Y013_05680; Y013_02445; Y013_04775; Y013_18870; Y013_08435; Y013_21385; Y013_21995; Y013_20225; Y013_10615; Y013_00910; Y013_22880; Y013_20045; Y013_21450; Y013_14735; Y013_05795; Y013_08115; Y013_17965; Y013_22315; Y013_04065; Y01…
biological process	GO:0000097	sulfur amino acid biosynthetic process	12	16	898	2155	0.00762122	0.0712651	Y013_06485; Y013_24535; Y013_09750; Y013_11585; Y013_10275; Y013_14395; Y013_18345; Y013_09270; Y013_10435; Y013_25250; Y013_12760; Y013_14550; Y013_05840; Y013_14555; Y013_08075; Y013_06845; Y013_24200; Y013_12300; Y013_10430; Y013_08065; Y013_21800; Y013_11590; Y013_04025
biological process	GO:0042546	cell wall biogenesis	16	23	898	2155	0.00826902	0.0766502	Y013_18415; Y013_05765; Y013_17485; Y013_01180; Y013_03000; Y013_05785; Y013_16045; Y013_24010; Y013_21595; Y013_11700; Y013_05755; Y013_06975; Y013_17535; Y013_11850; Y013_02965; Y013_09515; Y013_05780; Y013_05770; Y013_06625; Y013_16000; Y013_05750; Y013_24640; Y013_16680
biological process	GO:0006525	arginine metabolic process	9	11	898	2155	0.00846821	0.0778199	Y013_04745; Y013_04715; Y013_04710; Y013_04730; Y013_04720; Y013_02390; Y013_04735; Y013_21345; Y013_02395; Y013_04725; Y013_04740
biological process	GO:0051188	cofactor biosynthetic process	43	78	898	2155	0.0090687	0.082626	Y013_10135; Y013_18730; Y013_09360; Y013_24135; Y013_02760; Y013_09320; Y013_20605; Y013_10510; Y013_01945; Y013_02070; Y013_16880; Y013_18735; Y013_10165; Y013_22830; Y013_14375; Y013_03420; Y013_09350; Y013_21265; Y013_14255; Y013_14240; Y013_03660; Y013_02090; Y013_06055; Y013_18865; Y013_21310; Y013_01230; Y013_07085; Y013_05455; Y013_02425; Y013_00115; Y013_01310; Y013_06640; Y013_05465; Y01…
biological process	GO:0071554	cell wall organization or biogenesis	18	27	898	2155	0.00925218	0.0835832	Y013_18415; Y013_05765; Y013_01625; Y013_17485; Y013_01180; Y013_03935; Y013_03000; Y013_05785; Y013_16045; Y013_24010; Y013_21595; Y013_03285; Y013_05755; Y013_11700; Y013_06975; Y013_17535; Y013_11850; Y013_23495; Y013_02965; Y013_09515; Y013_05780; Y013_05770; Y013_06625; Y013_16000; Y013_05750; Y013_09470; Y013_16680; Y013_24640
biological process	GO:0006022	aminoglycan metabolic process	13	18	898	2155	0.00965362	0.0864769	Y013_18415; Y013_05765; Y013_03000; Y013_16045; Y013_21595; Y013_03285; Y013_05755; Y013_25635; Y013_17395; Y013_02965; Y013_05780; Y013_09515; Y013_05770; Y013_06625; Y013_16000; Y013_05750; Y013_24640; Y013_16450
biological process	GO:0006974	response to DNA damage stimulus	36	63	898	2155	0.0102111	0.0897998	Y013_12145; Y013_21950; Y013_22730; Y013_03425; Y013_18840; Y013_04640; Y013_18825; Y013_24095; Y013_08195; Y013_02700; Y013_18210; Y013_07360; Y013_16960; Y013_17560; Y013_12365; Y013_02110; Y013_05085; Y013_18810; Y013_02285; Y013_18040; Y013_17800; Y013_06580; Y013_00975; Y013_08045; Y013_20435; Y013_02105; Y013_20910; Y013_02520; Y013_08185; Y013_00880; Y013_06395; Y013_04695; Y013_06840; Y01…
biological process	GO:0009066	aspartate family amino acid metabolic process	14	20	898	2155	0.0102773	0.0897998	Y013_24535; Y013_09750; Y013_01425; Y013_01395; Y013_18345; Y013_22875; Y013_10435; Y013_25250; Y013_12760; Y013_18340; Y013_24530; Y013_01570; Y013_14550; Y013_05840; Y013_14555; Y013_08075; Y013_06845; Y013_24540; Y013_12300; Y013_10430; Y013_08065; Y013_24545; Y013_22870; Y013_04025; Y013_05995
biological process	GO:0009067	aspartate family amino acid biosynthetic process	14	20	898	2155	0.0102773	0.0897998	Y013_24535; Y013_09750; Y013_01425; Y013_01395; Y013_18345; Y013_22875; Y013_10435; Y013_25250; Y013_12760; Y013_18340; Y013_24530; Y013_01570; Y013_14550; Y013_05840; Y013_14555; Y013_08075; Y013_06845; Y013_24540; Y013_12300; Y013_10430; Y013_08065; Y013_24545; Y013_22870; Y013_04025; Y013_05995
biological process	GO:0009653	anatomical structure morphogenesis	10	13	898	2155	0.0111096	0.0946082	Y013_05755; Y013_05765; Y013_02965; Y013_09515; Y013_05780; Y013_05770; Y013_03000; Y013_21930; Y013_06625; Y013_05750; Y013_24015; Y013_21595; Y013_24640
biological process	GO:0048856	anatomical structure development	10	13	898	2155	0.0111096	0.0946082	Y013_05755; Y013_05765; Y013_02965; Y013_09515; Y013_05780; Y013_05770; Y013_03000; Y013_21930; Y013_06625; Y013_05750; Y013_24015; Y013_21595; Y013_24640
biological process	GO:0048869	cellular developmental process	10	13	898	2155	0.0111096	0.0946082	Y013_05755; Y013_05765; Y013_02965; Y013_09515; Y013_05780; Y013_05770; Y013_03000; Y013_21930; Y013_06625; Y013_05750; Y013_24015; Y013_21595; Y013_24640
biological process	GO:0072527	pyrimidine-containing compound metabolic process	17	26	898	2155	0.0115674	0.0946082	Y013_10135; Y013_14215; Y013_07595; Y013_01920; Y013_00785; Y013_14255; Y013_14240; Y013_00835; Y013_04635; Y013_08000; Y013_02395; Y013_18055; Y013_07965; Y013_01125; Y013_21075; Y013_00845; Y013_02400; Y013_02375; Y013_02925; Y013_01865; Y013_00755; Y013_04625; Y013_10095; Y013_08005; Y013_10650; Y013_14770; Y013_15455; Y013_00870; Y013_10120; Y013_01420; Y013_04590; Y013_12850; Y013_02370; Y01…
biological process	GO:0006260	DNA replication	21	33	898	2155	0.0117662	0.0946082	Y013_20910; Y013_18580; Y013_21130; Y013_15910; Y013_05700; Y013_06840; Y013_14420; Y013_06455; Y013_23055; Y013_14900; Y013_08130; Y013_05935; Y013_06985; Y013_16505; Y013_16555; Y013_06980; Y013_10780; Y013_16495; Y013_00825; Y013_06340; Y013_16500; Y013_05085; Y013_13125; Y013_16515; Y013_00820; Y013_06570; Y013_18835; Y013_01620; Y013_18075; Y013_05130; Y013_00975; Y013_10300; Y013_16285; Y01…
biological process	GO:0015936	coenzyme A metabolic process	5	5	898	2155	0.0119655	0.0946082	Y013_00915; Y013_02420; Y013_18735; Y013_21860; Y013_05005
biological process	GO:0015937	coenzyme A biosynthetic process	5	5	898	2155	0.0119655	0.0946082	Y013_00915; Y013_02420; Y013_18735; Y013_21860; Y013_05005
biological process	GO:0033866	nucleoside bisphosphate biosynthetic process	5	5	898	2155	0.0119655	0.0946082	Y013_00915; Y013_02420; Y013_18735; Y013_21860; Y013_05005
biological process	GO:0034030	ribonucleoside bisphosphate biosynthetic process	5	5	898	2155	0.0119655	0.0946082	Y013_00915; Y013_02420; Y013_18735; Y013_21860; Y013_05005
biological process	GO:0034033	purine nucleoside bisphosphate biosynthetic process	5	5	898	2155	0.0119655	0.0946082	Y013_00915; Y013_02420; Y013_18735; Y013_21860; Y013_05005
biological process	GO:0006817	phosphate ion transport	5	5	898	2155	0.0120386	0.0946082	Y013_20020; Y013_20030; Y013_20015; Y013_20035; Y013_09225
biological process	GO:0034645	cellular macromolecule biosynthetic process	203	440	898	2155	0.0120695	0.0946082	Y013_08260; Y013_16895; Y013_11715; Y013_21420; Y013_12945; Y013_13460; Y013_15885; Y013_25990; Y013_23130; Y013_16150; Y013_04305; Y013_16345; Y013_11050; Y013_04970; Y013_21405; Y013_15860; Y013_23055; Y013_14900; Y013_20145; Y013_00800; Y013_20075; Y013_02535; Y013_04770; Y013_00400; Y013_25700; Y013_25695; Y013_04215; Y013_15905; Y013_08790; Y013_13140; Y013_16045; Y013_13335; Y013_20890; Y01…
biological process	GO:0034613	cellular protein localization	7	8	898	2155	0.0120701	0.0946082	Y013_09100; Y013_08490; Y013_02125; Y013_02120; Y013_01000; Y013_16480; Y013_00980; Y013_07565
biological process	GO:0070727	cellular macromolecule localization	7	8	898	2155	0.0120701	0.0946082	Y013_09100; Y013_08490; Y013_02125; Y013_02120; Y013_01000; Y013_16480; Y013_00980; Y013_07565
biological process	GO:0006566	threonine metabolic process	5	5	898	2155	0.0124557	0.0962154	Y013_24535; Y013_24545; Y013_18345; Y013_24540; Y013_18340
biological process	GO:0009088	threonine biosynthetic process	5	5	898	2155	0.0124557	0.0962154	Y013_24535; Y013_24545; Y013_18345; Y013_24540; Y013_18340
biological process	GO:0006220	pyrimidine nucleotide metabolic process	11	15	898	2155	0.0125881	0.0965386	Y013_21075; Y013_01125; Y013_02375; Y013_02400; Y013_02925; Y013_01865; Y013_04625; Y013_07595; Y013_10650; Y013_14770; Y013_15455; Y013_00785; Y013_01420; Y013_04590; Y013_02370; Y013_11335; Y013_02390; Y013_02395; Y013_07965
biological process	GO:0006732	coenzyme metabolic process	40	73	898	2155	0.0128425	0.097597	Y013_10135; Y013_18730; Y013_24135; Y013_20605; Y013_02070; Y013_16880; Y013_18735; Y013_10165; Y013_22830; Y013_03420; Y013_21265; Y013_14255; Y013_14240; Y013_04450; Y013_03660; Y013_02090; Y013_02550; Y013_06055; Y013_21310; Y013_07085; Y013_05455; Y013_02620; Y013_02425; Y013_00115; Y013_06640; Y013_05465; Y013_21080; Y013_20305; Y013_21400; Y013_25250; Y013_04645; Y013_02615; Y013_15090; Y01…
biological process	GO:0006520	cellular amino acid metabolic process	87	173	898	2155	0.0129092	0.097597	Y013_06485; Y013_24535; Y013_05330; Y013_16895; Y013_21420; Y013_20990; Y013_05320; Y013_00390; Y013_06815; Y013_14040; Y013_02160; Y013_15880; Y013_06070; Y013_02090; Y013_13210; Y013_04770; Y013_18865; Y013_13435; Y013_17845; Y013_05945; Y013_00810; Y013_04735; Y013_21345; Y013_13080; Y013_18330; Y013_20595; Y013_02425; Y013_05340; Y013_05325; Y013_23615; Y013_17265; Y013_21080; Y013_10055; Y01…
biological process	GO:0006796	phosphate-containing compound metabolic process	148	311	898	2155	0.0131412	0.0986519	Y013_11660; Y013_23250; Y013_21165; Y013_24135; Y013_01845; Y013_08840; Y013_01595; Y013_14375; Y013_03420; Y013_00390; Y013_23215; Y013_15725; Y013_05225; Y013_04270; Y013_21265; Y013_07835; Y013_24265; Y013_11615; Y013_06000; Y013_22160; Y013_18510; Y013_03670; Y013_03660; Y013_06345; Y013_22005; Y013_11705; Y013_17920; Y013_26125; Y013_21170; Y013_05455; Y013_00175; Y013_20465; Y013_05465; Y01…
biological process	GO:1901068	guanosine-containing compound metabolic process	16	24	898	2155	0.0137288	0.101663	Y013_10810; Y013_05740; Y013_00805; Y013_08910; Y013_13885; Y013_08245; Y013_24490; Y013_00405; Y013_06550; Y013_01575; Y013_21525; Y013_01280; Y013_06415; Y013_14930; Y013_00785; Y013_08230; Y013_24195; Y013_12245; Y013_06345; Y013_14935; Y013_01000; Y013_07525; Y013_02140; Y013_03355; Y013_22785; Y013_10815; Y013_08915; Y013_06495; Y013_03305
biological process	GO:0006400	tRNA modification	12	17	898	2155	0.0137331	0.101663	Y013_02445; Y013_01545; Y013_06850; Y013_11635; Y013_08435; Y013_08290; Y013_08305; Y013_22880; Y013_08300; Y013_20045; Y013_17985; Y013_01025; Y013_08115; Y013_17965; Y013_01150; Y013_04065; Y013_01315
biological process	GO:0006793	phosphorus metabolic process	150	316	898	2155	0.0141176	0.103789	Y013_11660; Y013_23250; Y013_21165; Y013_24135; Y013_01845; Y013_08840; Y013_01595; Y013_14375; Y013_03420; Y013_00390; Y013_23215; Y013_15725; Y013_05225; Y013_04270; Y013_21265; Y013_07835; Y013_24265; Y013_11615; Y013_06000; Y013_22160; Y013_18510; Y013_03670; Y013_03660; Y013_06345; Y013_22005; Y013_11705; Y013_17920; Y013_26125; Y013_21170; Y013_05455; Y013_00175; Y013_20465; Y013_05465; Y01…
biological process	GO:0072524	pyridine-containing compound metabolic process	13	19	898	2155	0.0154037	0.112468	Y013_02620; Y013_00115; Y013_05465; Y013_20605; Y013_21510; Y013_10970; Y013_00540; Y013_04450; Y013_07070; Y013_04645; Y013_02615; Y013_15090; Y013_00120; Y013_06605; Y013_02550; Y013_24450; Y013_02605; Y013_05460; Y013_02490; Y013_05455; Y013_20595
biological process	GO:0009129	pyrimidine nucleoside monophosphate metabolic process	8	10	898	2155	0.0160694	0.115691	Y013_21075; Y013_02375; Y013_02400; Y013_02925; Y013_01865; Y013_01420; Y013_02370; Y013_10650; Y013_11335; Y013_02390; Y013_14770; Y013_02395; Y013_15455; Y013_07965
biological process	GO:0009130	pyrimidine nucleoside monophosphate biosynthetic process	8	10	898	2155	0.0160694	0.115691	Y013_21075; Y013_02375; Y013_02400; Y013_02925; Y013_01865; Y013_01420; Y013_02370; Y013_10650; Y013_11335; Y013_02390; Y013_14770; Y013_02395; Y013_15455; Y013_07965
biological process	GO:0009218	pyrimidine ribonucleotide metabolic process	8	10	898	2155	0.0164963	0.115691	Y013_01125; Y013_00785; Y013_02375; Y013_02400; Y013_02925; Y013_04625; Y013_02370; Y013_10650; Y013_11335; Y013_02390; Y013_14770; Y013_02395; Y013_15455; Y013_07965
biological process	GO:0009220	pyrimidine ribonucleotide biosynthetic process	8	10	898	2155	0.0164963	0.115691	Y013_01125; Y013_00785; Y013_02375; Y013_02400; Y013_02925; Y013_04625; Y013_02370; Y013_10650; Y013_11335; Y013_02390; Y013_14770; Y013_02395; Y013_15455; Y013_07965
biological process	GO:0046132	pyrimidine ribonucleoside biosynthetic process	8	10	898	2155	0.0164963	0.115691	Y013_01125; Y013_00785; Y013_02375; Y013_02400; Y013_02925; Y013_04625; Y013_02370; Y013_10650; Y013_02390; Y013_14770; Y013_02395; Y013_07965
biological process	GO:0046134	pyrimidine nucleoside biosynthetic process	8	10	898	2155	0.0164963	0.115691	Y013_01125; Y013_00785; Y013_02375; Y013_02400; Y013_02925; Y013_04625; Y013_02370; Y013_10650; Y013_02390; Y013_14770; Y013_02395; Y013_07965
biological process	GO:1901605	alpha-amino acid metabolic process	61	118	898	2155	0.0169257	0.117927	Y013_06485; Y013_24535; Y013_05330; Y013_05320; Y013_00390; Y013_06815; Y013_15880; Y013_06070; Y013_02090; Y013_17845; Y013_05945; Y013_00810; Y013_04735; Y013_21345; Y013_18330; Y013_20595; Y013_05340; Y013_05325; Y013_17265; Y013_21080; Y013_06950; Y013_14395; Y013_25250; Y013_11400; Y013_19870; Y013_14555; Y013_08230; Y013_12300; Y013_04730; Y013_09400; Y013_13840; Y013_00775; Y013_18305; Y01…
biological process	GO:0000270	peptidoglycan metabolic process	12	17	898	2155	0.0172218	0.118103	Y013_18415; Y013_05765; Y013_03000; Y013_16045; Y013_21595; Y013_05755; Y013_25635; Y013_17395; Y013_02965; Y013_05780; Y013_09515; Y013_05770; Y013_06625; Y013_05750; Y013_16000; Y013_24640; Y013_16450
biological process	GO:0030203	glycosaminoglycan metabolic process	12	17	898	2155	0.0172218	0.118103	Y013_18415; Y013_05765; Y013_03000; Y013_16045; Y013_21595; Y013_05755; Y013_25635; Y013_17395; Y013_02965; Y013_05780; Y013_09515; Y013_05770; Y013_06625; Y013_05750; Y013_16000; Y013_24640; Y013_16450
biological process	GO:0006259	DNA metabolic process	57	109	898	2155	0.0172833	0.118103	Y013_12145; Y013_16195; Y013_22465; Y013_22730; Y013_18840; Y013_25145; Y013_23055; Y013_02700; Y013_14900; Y013_25720; Y013_08625; Y013_05935; Y013_15040; Y013_15945; Y013_17560; Y013_16180; Y013_04870; Y013_25530; Y013_01830; Y013_23965; Y013_18810; Y013_25170; Y013_18040; Y013_06580; Y013_04855; Y013_00975; Y013_10300; Y013_12140; Y013_23535; Y013_25470; Y013_12555; Y013_21130; Y013_02520; Y01…
biological process	GO:0009110	vitamin biosynthetic process	18	29	898	2155	0.0180852	0.121787	Y013_07400; Y013_10490; Y013_10560; Y013_10135; Y013_10515; Y013_18730; Y013_18305; Y013_16725; Y013_14215; Y013_14650; Y013_20605; Y013_10535; Y013_10525; Y013_21510; Y013_02505; Y013_14375; Y013_06500; Y013_14625; Y013_01920; Y013_14255; Y013_14240; Y013_06105; Y013_14610; Y013_10500; Y013_24090; Y013_01340; Y013_01230; Y013_14635; Y013_18055; Y013_14645; Y013_20595; Y013_03290; Y013_14620; Y01…
biological process	GO:0042364	water-soluble vitamin biosynthetic process	18	29	898	2155	0.0180852	0.121787	Y013_07400; Y013_10490; Y013_10560; Y013_10135; Y013_10515; Y013_18730; Y013_18305; Y013_16725; Y013_14215; Y013_14650; Y013_20605; Y013_10535; Y013_10525; Y013_21510; Y013_02505; Y013_14375; Y013_06500; Y013_14625; Y013_01920; Y013_14255; Y013_14240; Y013_06105; Y013_14610; Y013_10500; Y013_24090; Y013_01340; Y013_01230; Y013_14635; Y013_18055; Y013_14645; Y013_20595; Y013_03290; Y013_14620; Y01…
biological process	GO:0006766	vitamin metabolic process	19	31	898	2155	0.0182795	0.121787	Y013_07400; Y013_02420; Y013_10490; Y013_10560; Y013_10135; Y013_10515; Y013_18730; Y013_18305; Y013_16725; Y013_14215; Y013_14650; Y013_20605; Y013_10535; Y013_10525; Y013_21510; Y013_02505; Y013_14375; Y013_06500; Y013_14625; Y013_01920; Y013_14255; Y013_14240; Y013_06105; Y013_14610; Y013_10500; Y013_24090; Y013_01340; Y013_01230; Y013_14635; Y013_18055; Y013_14645; Y013_20595; Y013_00115; Y01…
biological process	GO:0006767	water-soluble vitamin metabolic process	19	31	898	2155	0.0182795	0.121787	Y013_07400; Y013_02420; Y013_10490; Y013_10560; Y013_10135; Y013_10515; Y013_18730; Y013_18305; Y013_16725; Y013_14215; Y013_14650; Y013_20605; Y013_10535; Y013_10525; Y013_21510; Y013_02505; Y013_14375; Y013_06500; Y013_14625; Y013_01920; Y013_14255; Y013_14240; Y013_06105; Y013_14610; Y013_10500; Y013_24090; Y013_01340; Y013_01230; Y013_14635; Y013_18055; Y013_14645; Y013_20595; Y013_00115; Y01…
biological process	GO:0006139	nucleobase-containing compound metabolic process	287	639	898	2155	0.0192821	0.127189	Y013_08260; Y013_23250; Y013_12145; Y013_21165; Y013_05065; Y013_16195; Y013_12945; Y013_22465; Y013_18840; Y013_15885; Y013_16970; Y013_08840; Y013_16150; Y013_16345; Y013_21405; Y013_15725; Y013_23055; Y013_20145; Y013_06000; Y013_25720; Y013_03670; Y013_20075; Y013_04770; Y013_15945; Y013_06425; Y013_05455; Y013_17560; Y013_25695; Y013_05465; Y013_18870; Y013_08790; Y013_21080; Y013_21995; Y01…
biological process	GO:0006725	cellular aromatic compound metabolic process	328	736	898	2155	0.019329	0.127189	Y013_05330; Y013_07400; Y013_08260; Y013_23250; Y013_12145; Y013_19030; Y013_21165; Y013_05065; Y013_16195; Y013_12945; Y013_22465; Y013_10510; Y013_18840; Y013_15885; Y013_16970; Y013_08840; Y013_16150; Y013_16345; Y013_05320; Y013_14375; Y013_21405; Y013_15725; Y013_23055; Y013_20145; Y013_06000; Y013_25720; Y013_03670; Y013_20075; Y013_04770; Y013_15945; Y013_06425; Y013_05455; Y013_05325; Y01…
biological process	GO:1901607	alpha-amino acid biosynthetic process	50	95	898	2155	0.0203777	0.133268	Y013_06485; Y013_24535; Y013_09750; Y013_18730; Y013_05425; Y013_01395; Y013_23200; Y013_05320; Y013_04725; Y013_00390; Y013_12760; Y013_18340; Y013_01570; Y013_14550; Y013_25120; Y013_15880; Y013_05370; Y013_24540; Y013_06070; Y013_17845; Y013_21800; Y013_05945; Y013_00810; Y013_04735; Y013_15520; Y013_24205; Y013_00680; Y013_02395; Y013_18330; Y013_04025; Y013_25890; Y013_20595; Y013_05340; Y01…
biological process	GO:0006790	sulfur compound metabolic process	25	43	898	2155	0.0219079	0.142401	Y013_06485; Y013_24535; Y013_09750; Y013_10135; Y013_11585; Y013_14215; Y013_20990; Y013_24490; Y013_00570; Y013_14175; Y013_12760; Y013_14550; Y013_01920; Y013_14255; Y013_14240; Y013_06845; Y013_24200; Y013_10430; Y013_04635; Y013_07915; Y013_06055; Y013_18865; Y013_08065; Y013_09480; Y013_11590; Y013_21800; Y013_06490; Y013_04025; Y013_18055; Y013_02425; Y013_06050; Y013_02685; Y013_00755; Y01…
biological process	GO:0010467	gene expression	190	417	898	2155	0.0230701	0.147178	Y013_08260; Y013_16895; Y013_11715; Y013_21420; Y013_12945; Y013_13460; Y013_15885; Y013_25990; Y013_23130; Y013_16150; Y013_04305; Y013_16345; Y013_11050; Y013_04970; Y013_21405; Y013_15860; Y013_20145; Y013_00800; Y013_01025; Y013_20075; Y013_02535; Y013_04770; Y013_00400; Y013_25700; Y013_06425; Y013_25695; Y013_15905; Y013_18870; Y013_16485; Y013_08790; Y013_13140; Y013_13335; Y013_20890; Y01…
biological process	GO:0033865	nucleoside bisphosphate metabolic process	6	7	898	2155	0.023195	0.147178	Y013_00915; Y013_02420; Y013_12245; Y013_18735; Y013_02140; Y013_21860; Y013_05005
biological process	GO:0033875	ribonucleoside bisphosphate metabolic process	6	7	898	2155	0.023195	0.147178	Y013_00915; Y013_02420; Y013_12245; Y013_18735; Y013_02140; Y013_21860; Y013_05005
biological process	GO:0034032	purine nucleoside bisphosphate metabolic process	6	7	898	2155	0.023195	0.147178	Y013_00915; Y013_02420; Y013_12245; Y013_18735; Y013_02140; Y013_21860; Y013_05005
biological process	GO:0006222	UMP biosynthetic process	6	7	898	2155	0.0244732	0.149144	Y013_02375; Y013_02400; Y013_02925; Y013_02370; Y013_10650; Y013_02390; Y013_14770; Y013_02395; Y013_07965
biological process	GO:0009173	pyrimidine ribonucleoside monophosphate metabolic process	6	7	898	2155	0.0244732	0.149144	Y013_02375; Y013_02400; Y013_02925; Y013_02370; Y013_10650; Y013_02390; Y013_14770; Y013_02395; Y013_07965
biological process	GO:0009174	pyrimidine ribonucleoside monophosphate biosynthetic process	6	7	898	2155	0.0244732	0.149144	Y013_02375; Y013_02400; Y013_02925; Y013_02370; Y013_10650; Y013_02390; Y013_14770; Y013_02395; Y013_07965
biological process	GO:0046049	UMP metabolic process	6	7	898	2155	0.0244732	0.149144	Y013_02375; Y013_02400; Y013_02925; Y013_02370; Y013_10650; Y013_02390; Y013_14770; Y013_02395; Y013_07965
biological process	GO:0006814	sodium ion transport	6	7	898	2155	0.024586	0.149144	Y013_15865; Y013_26120; Y013_03460; Y013_16075; Y013_18490; Y013_06310; Y013_21390
biological process	GO:0006413	translational initiation	6	7	898	2155	0.0246649	0.149144	Y013_02445; Y013_08470; Y013_02355; Y013_04790; Y013_01280; Y013_00790; Y013_22880
biological process	GO:0006733	oxidoreduction coenzyme metabolic process	11	16	898	2155	0.0247641	0.149144	Y013_02620; Y013_00115; Y013_05465; Y013_10970; Y013_00540; Y013_04450; Y013_07070; Y013_04645; Y013_02615; Y013_15090; Y013_00120; Y013_06605; Y013_02550; Y013_24450; Y013_02605; Y013_05460; Y013_05455; Y013_02490
biological process	GO:0019362	pyridine nucleotide metabolic process	11	16	898	2155	0.0247641	0.149144	Y013_02620; Y013_00115; Y013_05465; Y013_10970; Y013_00540; Y013_04450; Y013_07070; Y013_04645; Y013_02615; Y013_15090; Y013_00120; Y013_06605; Y013_02550; Y013_24450; Y013_02605; Y013_05460; Y013_05455; Y013_02490
biological process	GO:0046496	nicotinamide nucleotide metabolic process	11	16	898	2155	0.0247641	0.149144	Y013_02620; Y013_00115; Y013_05465; Y013_10970; Y013_00540; Y013_04450; Y013_07070; Y013_04645; Y013_02615; Y013_15090; Y013_00120; Y013_06605; Y013_02550; Y013_24450; Y013_02605; Y013_05460; Y013_05455; Y013_02490
biological process	GO:0006886	intracellular protein transport	6	7	898	2155	0.0256828	0.152371	Y013_09100; Y013_08490; Y013_02125; Y013_01000; Y013_02120; Y013_00980; Y013_07565
biological process	GO:0046907	intracellular transport	6	7	898	2155	0.0256828	0.152371	Y013_09100; Y013_08490; Y013_02125; Y013_01000; Y013_02120; Y013_00980; Y013_07565
biological process	GO:0006631	fatty acid metabolic process	20	33	898	2155	0.0257286	0.152371	Y013_09325; Y013_12180; Y013_06225; Y013_23190; Y013_19435; Y013_11495; Y013_12165; Y013_16980; Y013_23505; Y013_25990; Y013_09110; Y013_09000; Y013_07145; Y013_19290; Y013_11850; Y013_09465; Y013_13450; Y013_02755; Y013_06055; Y013_23360; Y013_07150; Y013_24255; Y013_00225; Y013_06050; Y013_09755; Y013_18185; Y013_20050; Y013_03565; Y013_17900; Y013_11460; Y013_03880; Y013_23390; Y013_17465; Y01…
biological process	GO:0015939	pantothenate metabolic process	4	4	898	2155	0.0286593	0.168789	Y013_02420; Y013_06105; Y013_18730; Y013_18725
biological process	GO:0000096	sulfur amino acid metabolic process	12	18	898	2155	0.0295417	0.17303	Y013_06485; Y013_24535; Y013_09750; Y013_11585; Y013_02685; Y013_10275; Y013_14395; Y013_18345; Y013_09270; Y013_10435; Y013_25250; Y013_12760; Y013_14550; Y013_05840; Y013_14555; Y013_08075; Y013_06845; Y013_24200; Y013_12300; Y013_10430; Y013_15780; Y013_08065; Y013_21800; Y013_11590; Y013_04025
biological process	GO:0044723	single-organism carbohydrate metabolic process	29	52	898	2155	0.0300548	0.175073	Y013_01965; Y013_02540; Y013_01505; Y013_05600; Y013_05640; Y013_21595; Y013_14765; Y013_11615; Y013_15075; Y013_09705; Y013_04450; Y013_03725; Y013_02550; Y013_06210; Y013_03990; Y013_18930; Y013_02620; Y013_07685; Y013_10955; Y013_02545; Y013_11245; Y013_00100; Y013_17570; Y013_21695; Y013_02055; Y013_10905; Y013_05305; Y013_03640; Y013_02615; Y013_14720; Y013_09450; Y013_20290; Y013_14480; Y01…
biological process	GO:0006040	amino sugar metabolic process	4	4	898	2155	0.0302333	0.175156	Y013_05755; Y013_24640; Y013_21595; Y013_03285
biological process	GO:0015994	chlorophyll metabolic process	4	4	898	2155	0.0309785	0.17747	Y013_09355; Y013_09360; Y013_09320; Y013_01070
biological process	GO:0015995	chlorophyll biosynthetic process	4	4	898	2155	0.0309785	0.17747	Y013_09355; Y013_09360; Y013_09320; Y013_01070
biological process	GO:0042168	heme metabolic process	7	9	898	2155	0.0311322	0.17747	Y013_02630; Y013_09360; Y013_02760; Y013_09320; Y013_02955; Y013_19805; Y013_01945; Y013_09355; Y013_01230
biological process	GO:0006414	translational elongation	12	18	898	2155	0.031967	0.18126	Y013_01275; Y013_08910; Y013_07510; Y013_06800; Y013_00405; Y013_16330; Y013_06550; Y013_05705; Y013_02355; Y013_18645; Y013_21820; Y013_00770; Y013_24195; Y013_01250; Y013_00400; Y013_08915; Y013_22785; Y013_01120
biological process	GO:0006184	GTP catabolic process	12	18	898	2155	0.0331719	0.186112	Y013_10810; Y013_05740; Y013_00805; Y013_08910; Y013_13885; Y013_24490; Y013_00405; Y013_06550; Y013_01575; Y013_21525; Y013_01280; Y013_06415; Y013_14930; Y013_24195; Y013_14935; Y013_01000; Y013_07525; Y013_03355; Y013_22785; Y013_10815; Y013_08915; Y013_06495; Y013_03305
biological process	GO:1901069	guanosine-containing compound catabolic process	12	18	898	2155	0.0331719	0.186112	Y013_10810; Y013_05740; Y013_00805; Y013_08910; Y013_13885; Y013_24490; Y013_00405; Y013_06550; Y013_01575; Y013_21525; Y013_01280; Y013_06415; Y013_14930; Y013_24195; Y013_14935; Y013_01000; Y013_07525; Y013_03355; Y013_22785; Y013_10815; Y013_08915; Y013_06495; Y013_03305
biological process	GO:0009432	SOS response	7	9	898	2155	0.0339624	0.189549	Y013_04950; Y013_01620; Y013_02520; Y013_04800; Y013_05130; Y013_02110; Y013_02105; Y013_16505; Y013_01515
biological process	GO:0046039	GTP metabolic process	13	20	898	2155	0.0341977	0.189868	Y013_10810; Y013_05740; Y013_00805; Y013_08910; Y013_13885; Y013_24490; Y013_00405; Y013_06550; Y013_01575; Y013_21525; Y013_01280; Y013_06415; Y013_14930; Y013_00785; Y013_24195; Y013_06345; Y013_14935; Y013_01000; Y013_07525; Y013_03355; Y013_22785; Y013_10815; Y013_08915; Y013_06495; Y013_03305
biological process	GO:0072525	pyridine-containing compound biosynthetic process	8	11	898	2155	0.0355833	0.196538	Y013_10970; Y013_00115; Y013_04645; Y013_07070; Y013_05465; Y013_15090; Y013_00120; Y013_20605; Y013_06605; Y013_21510; Y013_05460; Y013_05455; Y013_20595
biological process	GO:0046131	pyrimidine ribonucleoside metabolic process	8	11	898	2155	0.0376837	0.207066	Y013_01125; Y013_00785; Y013_02375; Y013_02400; Y013_02925; Y013_04625; Y013_02370; Y013_08005; Y013_10650; Y013_02390; Y013_14770; Y013_02395; Y013_07965
biological process	GO:0008610	lipid biosynthetic process	30	55	898	2155	0.0387179	0.211658	Y013_06225; Y013_19030; Y013_08080; Y013_18860; Y013_09110; Y013_21595; Y013_01935; Y013_19025; Y013_17050; Y013_19035; Y013_21465; Y013_03725; Y013_13450; Y013_05850; Y013_06055; Y013_17060; Y013_09150; Y013_14125; Y013_05450; Y013_17570; Y013_02055; Y013_10905; Y013_05845; Y013_17900; Y013_11460; Y013_10010; Y013_21930; Y013_01460; Y013_19040; Y013_16795; Y013_23390; Y013_17465; Y013_12645; Y01…
biological process	GO:0022613	ribonucleoprotein complex biogenesis	10	15	898	2155	0.0400016	0.215403	Y013_09080; Y013_04780; Y013_21450; Y013_01270; Y013_05795; Y013_01020; Y013_21385; Y013_01150; Y013_00935; Y013_16470; Y013_06450; Y013_00910; Y013_04585; Y013_06425; Y013_06415
biological process	GO:0042254	ribosome biogenesis	10	15	898	2155	0.0400016	0.215403	Y013_09080; Y013_04780; Y013_21450; Y013_01270; Y013_05795; Y013_01020; Y013_21385; Y013_01150; Y013_00935; Y013_16470; Y013_06450; Y013_00910; Y013_04585; Y013_06425; Y013_06415
biological process	GO:0006464	cellular protein modification process	21	37	898	2155	0.0402112	0.215403	Y013_17200; Y013_02145; Y013_10515; Y013_07755; Y013_19055; Y013_16670; Y013_05870; Y013_09355; Y013_24570; Y013_21380; Y013_01905; Y013_07835; Y013_07320; Y013_16910; Y013_04110; Y013_15020; Y013_14275; Y013_09660; Y013_06055; Y013_00815; Y013_16640; Y013_14635; Y013_16960; Y013_26125; Y013_08295; Y013_21350; Y013_02445; Y013_06180; Y013_06050; Y013_13300; Y013_10900; Y013_20645; Y013_16675; Y01…
biological process	GO:0036211	protein modification process	21	37	898	2155	0.0402112	0.215403	Y013_17200; Y013_02145; Y013_10515; Y013_07755; Y013_19055; Y013_16670; Y013_05870; Y013_09355; Y013_24570; Y013_21380; Y013_01905; Y013_07835; Y013_07320; Y013_16910; Y013_04110; Y013_15020; Y013_14275; Y013_09660; Y013_06055; Y013_00815; Y013_16640; Y013_14635; Y013_16960; Y013_26125; Y013_08295; Y013_21350; Y013_02445; Y013_06180; Y013_06050; Y013_13300; Y013_10900; Y013_20645; Y013_16675; Y01…
biological process	GO:0006720	isoprenoid metabolic process	9	13	898	2155	0.0413348	0.219218	Y013_01920; Y013_05845; Y013_17050; Y013_21465; Y013_02705; Y013_21930; Y013_05850; Y013_18860; Y013_01170; Y013_01160; Y013_18855; Y013_09150; Y013_17060
biological process	GO:0008299	isoprenoid biosynthetic process	9	13	898	2155	0.0413348	0.219218	Y013_01920; Y013_05845; Y013_17050; Y013_21465; Y013_02705; Y013_21930; Y013_05850; Y013_18860; Y013_01170; Y013_01160; Y013_18855; Y013_09150; Y013_17060
biological process	GO:0043414	macromolecule methylation	11	17	898	2155	0.042597	0.224794	Y013_10515; Y013_04775; Y013_11635; Y013_18870; Y013_21385; Y013_16470; Y013_00910; Y013_10615; Y013_24570; Y013_17805; Y013_17610; Y013_01905; Y013_16910; Y013_21450; Y013_14735; Y013_05795; Y013_09660; Y013_08115; Y013_01150; Y013_22315; Y013_04065; Y013_14635; Y013_20555
biological process	GO:0009141	nucleoside triphosphate metabolic process	51	101	898	2155	0.0429199	0.225382	Y013_04075; Y013_19185; Y013_23250; Y013_09070; Y013_21470; Y013_08840; Y013_23215; Y013_15725; Y013_07385; Y013_06345; Y013_05100; Y013_11705; Y013_17920; Y013_07525; Y013_22785; Y013_00035; Y013_10815; Y013_08610; Y013_20030; Y013_20465; Y013_24625; Y013_07710; Y013_06515; Y013_06550; Y013_14230; Y013_15455; Y013_14930; Y013_05045; Y013_04435; Y013_13500; Y013_06495; Y013_14000; Y013_21735; Y01…
biological process	GO:0008652	cellular amino acid biosynthetic process	57	114	898	2155	0.043797	0.228226	Y013_06485; Y013_24535; Y013_05330; Y013_20990; Y013_05320; Y013_00390; Y013_14040; Y013_15880; Y013_06070; Y013_17845; Y013_05945; Y013_00810; Y013_04735; Y013_18330; Y013_20595; Y013_02425; Y013_05340; Y013_05325; Y013_17265; Y013_21080; Y013_06950; Y013_10055; Y013_14395; Y013_02335; Y013_25250; Y013_11400; Y013_14555; Y013_02325; Y013_12300; Y013_04730; Y013_09400; Y013_05875; Y013_20315; Y01…
biological process	GO:0009605	response to external stimulus	9	13	898	2155	0.0438896	0.228226	Y013_20430; Y013_04950; Y013_01620; Y013_02520; Y013_04800; Y013_05130; Y013_19815; Y013_18850; Y013_02110; Y013_19160; Y013_01515; Y013_02105; Y013_16505
biological process	GO:0032259	methylation	34	65	898	2155	0.0443645	0.229575	Y013_04460; Y013_09750; Y013_02770; Y013_09160; Y013_21165; Y013_06850; Y013_22035; Y013_22920; Y013_10510; Y013_16470; Y013_16970; Y013_24570; Y013_17805; Y013_12385; Y013_14625; Y013_14550; Y013_10470; Y013_09350; Y013_16910; Y013_01025; Y013_09660; Y013_16710; Y013_01230; Y013_04025; Y013_01730; Y013_16275; Y013_02445; Y013_04775; Y013_18870; Y013_10485; Y013_20105; Y013_06450; Y013_00910; Y01…
biological process	GO:0006541	glutamine metabolic process	10	15	898	2155	0.0455865	0.234442	Y013_10560; Y013_18305; Y013_14650; Y013_04625; Y013_10530; Y013_00690; Y013_19870; Y013_08230; Y013_08325; Y013_06095; Y013_06070; Y013_16665; Y013_05400; Y013_02090; Y013_15815; Y013_14680; Y013_00695; Y013_02390; Y013_25890; Y013_05995
biological process	GO:0018193	peptidyl-amino acid modification	5	6	898	2155	0.0460061	0.234442	Y013_20645; Y013_00585; Y013_02145; Y013_09355; Y013_19055; Y013_16640
biological process	GO:0009126	purine nucleoside monophosphate metabolic process	11	17	898	2155	0.0466246	0.234442	Y013_07995; Y013_07725; Y013_21165; Y013_14455; Y013_19915; Y013_08245; Y013_19910; Y013_19870; Y013_08230; Y013_06000; Y013_19890; Y013_07730; Y013_19645; Y013_19805; Y013_09560; Y013_10335; Y013_23165; Y013_21170; Y013_08485
biological process	GO:0009127	purine nucleoside monophosphate biosynthetic process	11	17	898	2155	0.0466246	0.234442	Y013_07995; Y013_07725; Y013_21165; Y013_14455; Y013_19915; Y013_08245; Y013_19910; Y013_19870; Y013_08230; Y013_06000; Y013_19890; Y013_07730; Y013_19645; Y013_19805; Y013_09560; Y013_10335; Y013_23165; Y013_21170; Y013_08485
biological process	GO:0009167	purine ribonucleoside monophosphate metabolic process	11	17	898	2155	0.0466246	0.234442	Y013_07995; Y013_07725; Y013_21165; Y013_14455; Y013_19915; Y013_08245; Y013_19910; Y013_19870; Y013_08230; Y013_06000; Y013_19890; Y013_07730; Y013_19645; Y013_19805; Y013_09560; Y013_10335; Y013_23165; Y013_21170; Y013_08485
biological process	GO:0009168	purine ribonucleoside monophosphate biosynthetic process	11	17	898	2155	0.0466246	0.234442	Y013_07995; Y013_07725; Y013_21165; Y013_14455; Y013_19915; Y013_08245; Y013_19910; Y013_19870; Y013_08230; Y013_06000; Y013_19890; Y013_07730; Y013_19645; Y013_19805; Y013_09560; Y013_10335; Y013_23165; Y013_21170; Y013_08485
biological process	GO:0042440	pigment metabolic process	11	17	898	2155	0.047664	0.238544	Y013_07995; Y013_09360; Y013_02705; Y013_02760; Y013_09320; Y013_01945; Y013_19910; Y013_09355; Y013_01070; Y013_02630; Y013_17050; Y013_19645; Y013_19805; Y013_02955; Y013_05850; Y013_01230; Y013_23165
biological process	GO:0019344	cysteine biosynthetic process	5	6	898	2155	0.0484272	0.241231	Y013_06485; Y013_11590; Y013_21800; Y013_11585; Y013_24200; Y013_09270
biological process	GO:0006820	anion transport	18	31	898	2155	0.0488367	0.242139	Y013_19685; Y013_20035; Y013_19825; Y013_03475; Y013_01900; Y013_06525; Y013_13905; Y013_21390; Y013_22865; Y013_13615; Y013_11115; Y013_09785; Y013_20020; Y013_13215; Y013_00985; Y013_20810; Y013_00020; Y013_17940; Y013_20030; Y013_06520; Y013_09225; Y013_16385; Y013_16380; Y013_03845; Y013_06515; Y013_00655; Y013_17150; Y013_16075; Y013_19955; Y013_06530; Y013_20015; Y013_15235; Y013_05275; Y01…
biological process	GO:0033554	cellular response to stress	38	73	898	2155	0.0513119	0.253234	Y013_18380; Y013_12145; Y013_21950; Y013_22730; Y013_03425; Y013_18840; Y013_04640; Y013_18825; Y013_24095; Y013_08195; Y013_02700; Y013_06080; Y013_00855; Y013_18210; Y013_07360; Y013_16960; Y013_16440; Y013_17560; Y013_12365; Y013_02110; Y013_05085; Y013_18810; Y013_20730; Y013_02285; Y013_18040; Y013_17800; Y013_06580; Y013_00975; Y013_16810; Y013_08045; Y013_20435; Y013_02105; Y013_20910; Y01…
biological process	GO:0044205	'de novo' UMP biosynthetic process	5	6	898	2155	0.051999	0.255442	Y013_02375; Y013_02400; Y013_02925; Y013_02370; Y013_10650; Y013_02390; Y013_14770; Y013_02395
biological process	GO:0006605	protein targeting	5	6	898	2155	0.0524688	0.256568	Y013_09100; Y013_08490; Y013_02125; Y013_01000; Y013_00980; Y013_07565
biological process	GO:0007049	cell cycle	13	21	898	2155	0.0541874	0.263762	Y013_05740; Y013_01440; Y013_04615; Y013_05745; Y013_05765; Y013_03000; Y013_24010; Y013_00585; Y013_00820; Y013_24835; Y013_16685; Y013_05755; Y013_05725; Y013_09515; Y013_05715; Y013_05780; Y013_00975; Y013_05770; Y013_07235; Y013_05750; Y013_26185; Y013_24640; Y013_01100
biological process	GO:0006073	cellular glucan metabolic process	5	6	898	2155	0.0571324	0.27558	Y013_20295; Y013_00100; Y013_05600; Y013_22930; Y013_06940; Y013_00095
biological process	GO:0044042	glucan metabolic process	5	6	898	2155	0.0571324	0.27558	Y013_20295; Y013_00100; Y013_05600; Y013_22930; Y013_06940; Y013_00095
biological process	GO:0019359	nicotinamide nucleotide biosynthetic process	6	8	898	2155	0.0586322	0.279027	Y013_10970; Y013_00115; Y013_04645; Y013_07070; Y013_05465; Y013_15090; Y013_00120; Y013_06605; Y013_05460; Y013_05455
biological process	GO:0019363	pyridine nucleotide biosynthetic process	6	8	898	2155	0.0586322	0.279027	Y013_10970; Y013_00115; Y013_04645; Y013_07070; Y013_05465; Y013_15090; Y013_00120; Y013_06605; Y013_05460; Y013_05455
biological process	GO:0019674	NAD metabolic process	6	8	898	2155	0.0586322	0.279027	Y013_10970; Y013_00115; Y013_04645; Y013_07070; Y013_05465; Y013_15090; Y013_00120; Y013_06605; Y013_05460; Y013_05455
biological process	GO:0006783	heme biosynthetic process	6	8	898	2155	0.0605436	0.286842	Y013_02630; Y013_09360; Y013_02760; Y013_09320; Y013_19805; Y013_01945; Y013_09355; Y013_01230
biological process	GO:0006364	rRNA processing	7	10	898	2155	0.0623484	0.29279	Y013_21450; Y013_05795; Y013_01020; Y013_21385; Y013_01150; Y013_00935; Y013_06450; Y013_16470; Y013_00910; Y013_06425
biological process	GO:0016072	rRNA metabolic process	7	10	898	2155	0.0623484	0.29279	Y013_21450; Y013_05795; Y013_01020; Y013_21385; Y013_01150; Y013_00935; Y013_06450; Y013_16470; Y013_00910; Y013_06425
biological process	GO:0006289	nucleotide-excision repair	6	8	898	2155	0.0660688	0.304664	Y013_00940; Y013_04950; Y013_02520; Y013_04800; Y013_07875; Y013_20435; Y013_00545; Y013_21070
biological process	GO:0044255	cellular lipid metabolic process	36	70	898	2155	0.0678969	0.304664	Y013_09325; Y013_06225; Y013_23190; Y013_19435; Y013_08080; Y013_18860; Y013_01505; Y013_16980; Y013_01845; Y013_25990; Y013_09110; Y013_21595; Y013_01935; Y013_17050; Y013_21465; Y013_11850; Y013_03725; Y013_13450; Y013_05850; Y013_06055; Y013_07150; Y013_17060; Y013_09150; Y013_24255; Y013_14125; Y013_05450; Y013_17570; Y013_02055; Y013_18185; Y013_10905; Y013_05845; Y013_17900; Y013_11460; Y01…
biological process	GO:0019491	ectoine biosynthetic process	3	3	898	2155	0.0683236	0.304664	Y013_00845; Y013_00835; Y013_00840
biological process	GO:0042399	ectoine metabolic process	3	3	898	2155	0.0683236	0.304664	Y013_00845; Y013_00835; Y013_00840
biological process	GO:0015940	pantothenate biosynthetic process	3	3	898	2155	0.068563	0.304664	Y013_06105; Y013_18730; Y013_18725
biological process	GO:0009108	coenzyme biosynthetic process	30	58	898	2155	0.0690254	0.304664	Y013_10135; Y013_18730; Y013_24135; Y013_20605; Y013_02070; Y013_16880; Y013_18735; Y013_10165; Y013_22830; Y013_03420; Y013_21265; Y013_14255; Y013_14240; Y013_03660; Y013_02090; Y013_06055; Y013_21310; Y013_07085; Y013_05455; Y013_02425; Y013_00115; Y013_06640; Y013_05465; Y013_21080; Y013_20305; Y013_21400; Y013_25250; Y013_04645; Y013_15090; Y013_12850; Y013_03665; Y013_12645; Y013_05460; Y01…
biological process	GO:0043173	nucleotide salvage	3	3	898	2155	0.069376	0.304664	Y013_08485; Y013_00120; Y013_07965
biological process	GO:0070813	hydrogen sulfide metabolic process	3	3	898	2155	0.070949	0.304664	Y013_06485; Y013_06490; Y013_06495
biological process	GO:0070814	hydrogen sulfide biosynthetic process	3	3	898	2155	0.070949	0.304664	Y013_06485; Y013_06490; Y013_06495
biological process	GO:0009199	ribonucleoside triphosphate metabolic process	48	97	898	2155	0.0714094	0.304664	Y013_04075; Y013_19185; Y013_23250; Y013_05105; Y013_09070; Y013_21470; Y013_24490; Y013_24590; Y013_02655; Y013_24620; Y013_10110; Y013_08840; Y013_23215; Y013_15725; Y013_05530; Y013_02710; Y013_24195; Y013_07385; Y013_18685; Y013_24605; Y013_06345; Y013_05100; Y013_12310; Y013_11705; Y013_10395; Y013_17920; Y013_07525; Y013_22785; Y013_00035; Y013_10815; Y013_17695; Y013_01125; Y013_08610; Y01…
biological process	GO:0009233	menaquinone metabolic process	3	3	898	2155	0.0715957	0.304664	Y013_09175; Y013_09160; Y013_09205
biological process	GO:0009234	menaquinone biosynthetic process	3	3	898	2155	0.0715957	0.304664	Y013_09175; Y013_09160; Y013_09205
biological process	GO:0042181	ketone biosynthetic process	3	3	898	2155	0.0715957	0.304664	Y013_09175; Y013_09160; Y013_09205
biological process	GO:1901661	quinone metabolic process	3	3	898	2155	0.0715957	0.304664	Y013_09175; Y013_09160; Y013_09205
biological process	GO:1901663	quinone biosynthetic process	3	3	898	2155	0.0715957	0.304664	Y013_09175; Y013_09160; Y013_09205
biological process	GO:0015988	energy coupled proton transmembrane transport, against electrochemical gradient	3	3	898	2155	0.0719906	0.304664	Y013_24620; Y013_24610; Y013_24595
biological process	GO:0015991	ATP hydrolysis coupled proton transport	3	3	898	2155	0.0719906	0.304664	Y013_24620; Y013_24610; Y013_24595
biological process	GO:1901070	guanosine-containing compound biosynthetic process	3	3	898	2155	0.0724807	0.304664	Y013_08245; Y013_00785; Y013_08230
biological process	GO:0043604	amide biosynthetic process	9	14	898	2155	0.0725082	0.304664	Y013_01310; Y013_18730; Y013_18725; Y013_20990; Y013_10055; Y013_00570; Y013_14175; Y013_02355; Y013_06105; Y013_05510; Y013_19755; Y013_19760; Y013_05590; Y013_07915; Y013_21550; Y013_05995
biological process	GO:0006213	pyrimidine nucleoside metabolic process	8	12	898	2155	0.0725212	0.304664	Y013_01125; Y013_00785; Y013_02375; Y013_02400; Y013_02925; Y013_04625; Y013_08000; Y013_02370; Y013_08005; Y013_10650; Y013_02390; Y013_14770; Y013_02395; Y013_07965
biological process	GO:0008104	protein localization	8	12	898	2155	0.0728614	0.304664	Y013_09100; Y013_08490; Y013_02125; Y013_04125; Y013_02555; Y013_00585; Y013_25990; Y013_22955; Y013_01000; Y013_02120; Y013_16480; Y013_00980; Y013_07565
biological process	GO:0033036	macromolecule localization	8	12	898	2155	0.0728614	0.304664	Y013_09100; Y013_08490; Y013_02125; Y013_04125; Y013_02555; Y013_00585; Y013_25990; Y013_22955; Y013_01000; Y013_02120; Y013_16480; Y013_00980; Y013_07565
biological process	GO:0006555	methionine metabolic process	7	10	898	2155	0.0729611	0.304664	Y013_24535; Y013_05840; Y013_14555; Y013_09750; Y013_08075; Y013_06845; Y013_12300; Y013_10430; Y013_08065; Y013_18345; Y013_10435; Y013_25250; Y013_04025; Y013_12760; Y013_14550
biological process	GO:0009086	methionine biosynthetic process	7	10	898	2155	0.0729611	0.304664	Y013_24535; Y013_05840; Y013_14555; Y013_09750; Y013_08075; Y013_06845; Y013_12300; Y013_10430; Y013_08065; Y013_18345; Y013_10435; Y013_25250; Y013_04025; Y013_12760; Y013_14550
biological process	GO:0070085	glycosylation	3	3	898	2155	0.0736647	0.304664	Y013_05755; Y013_01505; Y013_14480; Y013_10360; Y013_21380
biological process	GO:0046349	amino sugar biosynthetic process	3	3	898	2155	0.0737883	0.304664	Y013_05755; Y013_24640; Y013_21595
biological process	GO:0009144	purine nucleoside triphosphate metabolic process	47	95	898	2155	0.0741467	0.304664	Y013_04075; Y013_19185; Y013_23250; Y013_05105; Y013_09070; Y013_21470; Y013_24490; Y013_24590; Y013_02655; Y013_24620; Y013_10110; Y013_08840; Y013_23215; Y013_15725; Y013_05530; Y013_02710; Y013_24195; Y013_07385; Y013_18685; Y013_24605; Y013_06345; Y013_05100; Y013_12310; Y013_11705; Y013_10395; Y013_17920; Y013_07525; Y013_22785; Y013_00035; Y013_10815; Y013_17695; Y013_08610; Y013_13620; Y01…
biological process	GO:0009205	purine ribonucleoside triphosphate metabolic process	47	95	898	2155	0.0741467	0.304664	Y013_04075; Y013_19185; Y013_23250; Y013_05105; Y013_09070; Y013_21470; Y013_24490; Y013_24590; Y013_02655; Y013_24620; Y013_10110; Y013_08840; Y013_23215; Y013_15725; Y013_05530; Y013_02710; Y013_24195; Y013_07385; Y013_18685; Y013_24605; Y013_06345; Y013_05100; Y013_12310; Y013_11705; Y013_10395; Y013_17920; Y013_07525; Y013_22785; Y013_00035; Y013_10815; Y013_17695; Y013_08610; Y013_13620; Y01…
biological process	GO:0009064	glutamine family amino acid metabolic process	20	36	898	2155	0.0750212	0.304664	Y013_10560; Y013_13840; Y013_18305; Y013_04710; Y013_14650; Y013_04725; Y013_04740; Y013_06815; Y013_06095; Y013_25120; Y013_06070; Y013_02090; Y013_15815; Y013_00810; Y013_00695; Y013_04735; Y013_15520; Y013_24205; Y013_00680; Y013_21345; Y013_02395; Y013_25890; Y013_04715; Y013_04625; Y013_10530; Y013_16855; Y013_11400; Y013_00690; Y013_06620; Y013_19870; Y013_04745; Y013_08230; Y013_08325; Y01…
biological process	GO:0016043	cellular component organization	22	41	898	2155	0.0751261	0.304664	Y013_01275; Y013_05740; Y013_00990; Y013_05765; Y013_15025; Y013_07255; Y013_15910; Y013_16125; Y013_24015; Y013_21525; Y013_16135; Y013_21595; Y013_06005; Y013_04780; Y013_05725; Y013_11850; Y013_23495; Y013_02965; Y013_09515; Y013_05780; Y013_05750; Y013_06655; Y013_24640; Y013_09295; Y013_23930; Y013_03000; Y013_02675; Y013_02690; Y013_16105; Y013_10905; Y013_09305; Y013_08280; Y013_01130; Y01…
biological process	GO:0006417	regulation of translation	7	10	898	2155	0.0753937	0.304664	Y013_00770; Y013_07510; Y013_06800; Y013_16330; Y013_00405; Y013_06550; Y013_05705; Y013_01250; Y013_09085; Y013_18645
biological process	GO:0010608	posttranscriptional regulation of gene expression	7	10	898	2155	0.0753937	0.304664	Y013_00770; Y013_07510; Y013_06800; Y013_16330; Y013_00405; Y013_06550; Y013_05705; Y013_01250; Y013_09085; Y013_18645
biological process	GO:0032268	regulation of cellular protein metabolic process	7	10	898	2155	0.0753937	0.304664	Y013_00770; Y013_07510; Y013_06800; Y013_16330; Y013_00405; Y013_06550; Y013_05705; Y013_01250; Y013_09085; Y013_18645
biological process	GO:0051246	regulation of protein metabolic process	7	10	898	2155	0.0753937	0.304664	Y013_00770; Y013_07510; Y013_06800; Y013_16330; Y013_00405; Y013_06550; Y013_05705; Y013_01250; Y013_09085; Y013_18645
biological process	GO:0006885	regulation of pH	3	3	898	2155	0.0754514	0.304664	Y013_03460; Y013_18490; Y013_06310
biological process	GO:0035725	sodium ion transmembrane transport	3	3	898	2155	0.0754514	0.304664	Y013_03460; Y013_18490; Y013_06310
biological process	GO:0055067	monovalent inorganic cation homeostasis	3	3	898	2155	0.0754514	0.304664	Y013_03460; Y013_18490; Y013_06310
biological process	GO:0015804	neutral amino acid transport	3	3	898	2155	0.0759129	0.30537	Y013_19955; Y013_16075; Y013_21390
biological process	GO:0006865	amino acid transport	8	12	898	2155	0.076422	0.306263	Y013_17940; Y013_15235; Y013_05275; Y013_25850; Y013_11115; Y013_03845; Y013_09785; Y013_17150; Y013_01900; Y013_13905; Y013_19955; Y013_16075; Y013_13215; Y013_22865; Y013_21390
biological process	GO:0044262	cellular carbohydrate metabolic process	17	30	898	2155	0.0777003	0.309062	Y013_01965; Y013_15025; Y013_14560; Y013_20295; Y013_17225; Y013_10950; Y013_05600; Y013_19535; Y013_05640; Y013_21595; Y013_20640; Y013_07905; Y013_17575; Y013_15075; Y013_09705; Y013_06940; Y013_03725; Y013_00095; Y013_03990; Y013_07660; Y013_22930; Y013_18930; Y013_16020; Y013_03200; Y013_07685; Y013_10955; Y013_20600; Y013_00100; Y013_17570; Y013_21905; Y013_02055; Y013_10640; Y013_10905; Y01…
biological process	GO:0046148	pigment biosynthetic process	10	16	898	2155	0.0777003	0.309062	Y013_07995; Y013_09360; Y013_02705; Y013_02760; Y013_09320; Y013_01945; Y013_19910; Y013_09355; Y013_01070; Y013_02630; Y013_17050; Y013_19645; Y013_19805; Y013_05850; Y013_01230; Y013_23165
biological process	GO:0051301	cell division	13	22	898	2155	0.0785568	0.310284	Y013_05740; Y013_01440; Y013_04615; Y013_05745; Y013_05765; Y013_03000; Y013_00585; Y013_00820; Y013_24835; Y013_05755; Y013_07240; Y013_18685; Y013_05725; Y013_05800; Y013_09515; Y013_05715; Y013_05780; Y013_17915; Y013_05770; Y013_07235; Y013_05750; Y013_26185; Y013_24640; Y013_01100
biological process	GO:0065002	intracellular protein transmembrane transport	3	3	898	2155	0.0785899	0.310284	Y013_08490; Y013_02125; Y013_07565
biological process	GO:0016051	carbohydrate biosynthetic process	15	26	898	2155	0.0795956	0.313095	Y013_07735; Y013_15025; Y013_20295; Y013_10950; Y013_19535; Y013_05640; Y013_21595; Y013_15365; Y013_17575; Y013_11615; Y013_15075; Y013_09705; Y013_17555; Y013_03725; Y013_02550; Y013_00095; Y013_03990; Y013_22930; Y013_18930; Y013_12040; Y013_16020; Y013_07685; Y013_10955; Y013_17570; Y013_00100; Y013_21905; Y013_11245; Y013_02055; Y013_10905; Y013_21115; Y013_08325; Y013_15070; Y013_00905; Y01…
biological process	GO:0044275	cellular carbohydrate catabolic process	3	3	898	2155	0.0804849	0.31543	Y013_07905; Y013_05600; Y013_06940
biological process	GO:0000272	polysaccharide catabolic process	3	3	898	2155	0.0815039	0.318253	Y013_20295; Y013_05600; Y013_06940
biological process	GO:0009263	deoxyribonucleotide biosynthetic process	4	5	898	2155	0.0942156	0.365152	Y013_21075; Y013_07595; Y013_11335; Y013_01865; Y013_01420; Y013_15455; Y013_06980
biological process	GO:0009132	nucleoside diphosphate metabolic process	4	5	898	2155	0.0944384	0.365152	Y013_07595; Y013_00785; Y013_16615; Y013_18470; Y013_06980
biological process	GO:0000413	protein peptidyl-prolyl isomerization	4	5	898	2155	0.0948848	0.365152	Y013_20645; Y013_00585; Y013_02145; Y013_19055; Y013_16640
biological process	GO:0018208	peptidyl-proline modification	4	5	898	2155	0.0948848	0.365152	Y013_20645; Y013_00585; Y013_02145; Y013_19055; Y013_16640
biological process	GO:0043094	cellular metabolic compound salvage	5	7	898	2155	0.106551	0.408574	Y013_07995; Y013_02135; Y013_23165; Y013_18680; Y013_08485; Y013_00120; Y013_07965
biological process	GO:0009435	NAD biosynthetic process	5	7	898	2155	0.110063	0.420529	Y013_10970; Y013_00115; Y013_07070; Y013_05465; Y013_15090; Y013_00120; Y013_06605; Y013_05460; Y013_05455
biological process	GO:0006284	base-excision repair	7	11	898	2155	0.111168	0.423231	Y013_13130; Y013_00940; Y013_22910; Y013_04695; Y013_07875; Y013_00880; Y013_18810; Y013_00545; Y013_18460; Y013_21070; Y013_18040
biological process	GO:0001510	RNA methylation	8	13	898	2155	0.11288	0.425211	Y013_04775; Y013_11635; Y013_18870; Y013_21385; Y013_16470; Y013_00910; Y013_10615; Y013_01905; Y013_21450; Y013_14735; Y013_05795; Y013_08115; Y013_22315; Y013_01150; Y013_04065; Y013_20555
biological process	GO:0005977	glycogen metabolic process	4	5	898	2155	0.112884	0.425211	Y013_20295; Y013_05600; Y013_22930; Y013_06940; Y013_00095
biological process	GO:0006112	energy reserve metabolic process	4	5	898	2155	0.112884	0.425211	Y013_20295; Y013_05600; Y013_22930; Y013_06940; Y013_00095
biological process	GO:0006739	NADP metabolic process	6	9	898	2155	0.114818	0.430972	Y013_02620; Y013_10970; Y013_00540; Y013_04645; Y013_04450; Y013_02615; Y013_15090; Y013_02550; Y013_24450; Y013_02605; Y013_02490
biological process	GO:0009070	serine family amino acid biosynthetic process	8	13	898	2155	0.119951	0.445541	Y013_06485; Y013_11585; Y013_24200; Y013_21080; Y013_06950; Y013_17360; Y013_21800; Y013_11590; Y013_09270; Y013_00390; Y013_21870; Y013_06715; Y013_20595
biological process	GO:0006188	IMP biosynthetic process	7	11	898	2155	0.120838	0.445541	Y013_19870; Y013_19890; Y013_07730; Y013_07725; Y013_21165; Y013_19645; Y013_19915; Y013_19805; Y013_19910; Y013_09560; Y013_21170
biological process	GO:0006189	'de novo' IMP biosynthetic process	7	11	898	2155	0.120838	0.445541	Y013_19870; Y013_19890; Y013_07730; Y013_07725; Y013_21165; Y013_19645; Y013_19915; Y013_19805; Y013_19910; Y013_09560; Y013_21170
biological process	GO:0046040	IMP metabolic process	7	11	898	2155	0.120838	0.445541	Y013_19870; Y013_19890; Y013_07730; Y013_07725; Y013_21165; Y013_19645; Y013_19915; Y013_19805; Y013_19910; Y013_09560; Y013_21170
biological process	GO:0051641	cellular localization	7	11	898	2155	0.121267	0.445541	Y013_09100; Y013_08490; Y013_02125; Y013_04125; Y013_02555; Y013_25990; Y013_22955; Y013_01000; Y013_02120; Y013_16480; Y013_00980; Y013_07565
biological process	GO:0015031	protein transport	7	11	898	2155	0.121939	0.445541	Y013_09100; Y013_08490; Y013_02125; Y013_04125; Y013_02555; Y013_00585; Y013_25990; Y013_22955; Y013_01000; Y013_02120; Y013_00980; Y013_07565
biological process	GO:0045184	establishment of protein localization	7	11	898	2155	0.121939	0.445541	Y013_09100; Y013_08490; Y013_02125; Y013_04125; Y013_02555; Y013_00585; Y013_25990; Y013_22955; Y013_01000; Y013_02120; Y013_00980; Y013_07565
biological process	GO:0005984	disaccharide metabolic process	5	7	898	2155	0.122461	0.445541	Y013_20295; Y013_03990; Y013_20290; Y013_19535; Y013_09705; Y013_18930; Y013_05640
biological process	GO:0005991	trehalose metabolic process	5	7	898	2155	0.122461	0.445541	Y013_20295; Y013_03990; Y013_20290; Y013_19535; Y013_09705; Y013_18930; Y013_05640
biological process	GO:0015711	organic anion transport	10	17	898	2155	0.124334	0.447771	Y013_17940; Y013_19685; Y013_19825; Y013_03845; Y013_03475; Y013_17150; Y013_01900; Y013_13905; Y013_19955; Y013_16075; Y013_21390; Y013_22865; Y013_13615; Y013_15235; Y013_05275; Y013_11115; Y013_25850; Y013_09785; Y013_13215; Y013_00020
biological process	GO:0015849	organic acid transport	10	17	898	2155	0.124334	0.447771	Y013_17940; Y013_19685; Y013_19825; Y013_03845; Y013_03475; Y013_17150; Y013_01900; Y013_13905; Y013_19955; Y013_16075; Y013_21390; Y013_22865; Y013_13615; Y013_15235; Y013_05275; Y013_11115; Y013_25850; Y013_09785; Y013_13215; Y013_00020
biological process	GO:0046942	carboxylic acid transport	10	17	898	2155	0.124334	0.447771	Y013_17940; Y013_19685; Y013_19825; Y013_03845; Y013_03475; Y013_17150; Y013_01900; Y013_13905; Y013_19955; Y013_16075; Y013_21390; Y013_22865; Y013_13615; Y013_15235; Y013_05275; Y013_11115; Y013_25850; Y013_09785; Y013_13215; Y013_00020
biological process	GO:0005976	polysaccharide metabolic process	10	17	898	2155	0.124994	0.448633	Y013_10955; Y013_07685; Y013_07735; Y013_15025; Y013_11245; Y013_20295; Y013_17570; Y013_00100; Y013_10950; Y013_05600; Y013_02055; Y013_10905; Y013_06540; Y013_21595; Y013_15365; Y013_17575; Y013_15075; Y013_15070; Y013_17555; Y013_06940; Y013_03725; Y013_00095; Y013_22930; Y013_18930; Y013_20885
biological process	GO:0009991	response to extracellular stimulus	7	11	898	2155	0.127935	0.454594	Y013_04950; Y013_01620; Y013_02520; Y013_04800; Y013_05130; Y013_18850; Y013_02110; Y013_19160; Y013_01515; Y013_02105; Y013_16505
biological process	GO:0031668	cellular response to extracellular stimulus	7	11	898	2155	0.127935	0.454594	Y013_04950; Y013_01620; Y013_02520; Y013_04800; Y013_05130; Y013_18850; Y013_02110; Y013_19160; Y013_01515; Y013_02105; Y013_16505
biological process	GO:0071496	cellular response to external stimulus	7	11	898	2155	0.127935	0.454594	Y013_04950; Y013_01620; Y013_02520; Y013_04800; Y013_05130; Y013_18850; Y013_02110; Y013_19160; Y013_01515; Y013_02105; Y013_16505
biological process	GO:0044271	cellular nitrogen compound biosynthetic process	185	423	898	2155	0.129088	0.457167	Y013_07400; Y013_08260; Y013_21165; Y013_12945; Y013_10510; Y013_15885; Y013_16150; Y013_16345; Y013_05320; Y013_14375; Y013_21405; Y013_20145; Y013_06000; Y013_03670; Y013_20075; Y013_05455; Y013_05325; Y013_25695; Y013_05465; Y013_08790; Y013_21080; Y013_13140; Y013_13335; Y013_03235; Y013_07140; Y013_01420; Y013_01720; Y013_08730; Y013_18065; Y013_00840; Y013_20165; Y013_03395; Y013_12055; Y01…
biological process	GO:0006629	lipid metabolic process	42	87	898	2155	0.133762	0.472155	Y013_09325; Y013_06225; Y013_23190; Y013_19435; Y013_19030; Y013_08080; Y013_18860; Y013_01505; Y013_16980; Y013_01845; Y013_25990; Y013_09110; Y013_21595; Y013_01935; Y013_13945; Y013_19025; Y013_17050; Y013_19035; Y013_21465; Y013_00460; Y013_00645; Y013_03620; Y013_11850; Y013_03725; Y013_13450; Y013_05850; Y013_06055; Y013_09825; Y013_07620; Y013_07150; Y013_17060; Y013_09150; Y013_24255; Y01…
biological process	GO:0006575	cellular modified amino acid metabolic process	14	26	898	2155	0.139732	0.491597	Y013_02425; Y013_02420; Y013_22895; Y013_00775; Y013_18730; Y013_18725; Y013_21080; Y013_20990; Y013_10055; Y013_18700; Y013_21300; Y013_17360; Y013_10275; Y013_00570; Y013_14175; Y013_14395; Y013_04235; Y013_18690; Y013_18695; Y013_25250; Y013_21400; Y013_00390; Y013_18705; Y013_05840; Y013_08825; Y013_08075; Y013_06105; Y013_07915; Y013_18100; Y013_21550; Y013_21870
biological process	GO:0016052	carbohydrate catabolic process	13	24	898	2155	0.155785	0.546272	Y013_02620; Y013_01965; Y013_10600; Y013_02545; Y013_24380; Y013_20295; Y013_05600; Y013_21695; Y013_06770; Y013_05305; Y013_07905; Y013_21115; Y013_00540; Y013_04450; Y013_02615; Y013_14720; Y013_09450; Y013_06940; Y013_09545; Y013_05890; Y013_02550; Y013_06210; Y013_24450; Y013_12040; Y013_02605; Y013_02490
biological process	GO:0006352	DNA-dependent transcription, initiation	10	18	898	2155	0.158651	0.5545	Y013_25790; Y013_08255; Y013_08260; Y013_01680; Y013_08155; Y013_07505; Y013_13140; Y013_01835; Y013_25990; Y013_02570; Y013_21405; Y013_16420; Y013_02310; Y013_16920; Y013_01720; Y013_09740; Y013_22940; Y013_20350; Y013_03320; Y013_20260; Y013_11940; Y013_04020
biological process	GO:0044724	single-organism carbohydrate catabolic process	12	22	898	2155	0.162032	0.561958	Y013_02620; Y013_01965; Y013_10600; Y013_02545; Y013_24380; Y013_05600; Y013_21695; Y013_06770; Y013_05305; Y013_07905; Y013_21115; Y013_00540; Y013_04450; Y013_02615; Y013_14720; Y013_09450; Y013_06940; Y013_05890; Y013_02550; Y013_06210; Y013_24450; Y013_12040; Y013_02605; Y013_02490
biological process	GO:0046939	nucleotide phosphorylation	2	2	898	2155	0.163688	0.561958	Y013_00785; Y013_08485
biological process	GO:0006298	mismatch repair	2	2	898	2155	0.166181	0.561958	Y013_17800; Y013_17560
biological process	GO:0071804	cellular potassium ion transport	2	2	898	2155	0.166339	0.561958	Y013_01890; Y013_01895
biological process	GO:0071805	potassium ion transmembrane transport	2	2	898	2155	0.166339	0.561958	Y013_01890; Y013_01895
biological process	GO:0006535	cysteine biosynthetic process from serine	2	2	898	2155	0.167802	0.561958	Y013_11590; Y013_11585
biological process	GO:0006167	AMP biosynthetic process	2	2	898	2155	0.167847	0.561958	Y013_06000; Y013_10335; Y013_14455; Y013_08485
biological process	GO:0046033	AMP metabolic process	2	2	898	2155	0.167847	0.561958	Y013_06000; Y013_10335; Y013_14455; Y013_08485
biological process	GO:0009636	response to toxic substance	10	18	898	2155	0.167882	0.561958	Y013_06300; Y013_09015; Y013_15910; Y013_01180; Y013_20630; Y013_16150; Y013_05515; Y013_08280; Y013_08620; Y013_11700; Y013_11695; Y013_08925; Y013_18430; Y013_02965; Y013_23230; Y013_07325; Y013_18425; Y013_16555
biological process	GO:0019419	sulfate reduction	2	2	898	2155	0.168996	0.561958	Y013_06485; Y013_06490
biological process	GO:0019988	charged-tRNA amino acid modification	2	2	898	2155	0.169379	0.561958	Y013_02445; Y013_22880
biological process	GO:0071951	conversion of methionyl-tRNA to N-formyl-methionyl-tRNA	2	2	898	2155	0.169379	0.561958	Y013_02445; Y013_22880
biological process	GO:0009106	lipoate metabolic process	2	2	898	2155	0.169876	0.561958	Y013_06055; Y013_06050; Y013_12645
biological process	GO:0009107	lipoate biosynthetic process	2	2	898	2155	0.169876	0.561958	Y013_06055; Y013_06050; Y013_12645
biological process	GO:0018130	heterocycle biosynthetic process	188	434	898	2155	0.169999	0.561958	Y013_07400; Y013_08260; Y013_21165; Y013_12945; Y013_10510; Y013_15885; Y013_16150; Y013_16345; Y013_05320; Y013_14375; Y013_21405; Y013_21265; Y013_20145; Y013_06000; Y013_03670; Y013_20075; Y013_05455; Y013_05325; Y013_25695; Y013_05465; Y013_08790; Y013_21080; Y013_13140; Y013_13335; Y013_03235; Y013_07140; Y013_01420; Y013_01720; Y013_08730; Y013_18065; Y013_00840; Y013_12645; Y013_20165; Y01…
biological process	GO:0006543	glutamine catabolic process	2	2	898	2155	0.170169	0.561958	Y013_02390; Y013_02090
biological process	GO:0032787	monocarboxylic acid metabolic process	28	57	898	2155	0.170561	0.561958	Y013_09325; Y013_12180; Y013_06225; Y013_23190; Y013_19435; Y013_11495; Y013_18860; Y013_12165; Y013_16980; Y013_12695; Y013_23505; Y013_25990; Y013_09110; Y013_09000; Y013_07145; Y013_19290; Y013_00835; Y013_21465; Y013_00950; Y013_11850; Y013_09465; Y013_13450; Y013_02755; Y013_06055; Y013_23360; Y013_07660; Y013_18855; Y013_07150; Y013_03200; Y013_24255; Y013_00845; Y013_00225; Y013_06050; Y01…
biological process	GO:0035435	phosphate ion transmembrane transport	2	2	898	2155	0.170711	0.561958	Y013_20030; Y013_20015
biological process	GO:0051187	cofactor catabolic process	2	2	898	2155	0.170801	0.561958	Y013_10970; Y013_02420; Y013_15090; Y013_02955
biological process	GO:0018065	protein-cofactor linkage	2	2	898	2155	0.171615	0.562622	Y013_06055; Y013_09355; Y013_12645
biological process	GO:0046685	response to arsenic-containing substance	2	2	898	2155	0.172587	0.562622	Y013_18430; Y013_18425
biological process	GO:0071722	detoxification of arsenic-containing substance	2	2	898	2155	0.172587	0.562622	Y013_18430; Y013_18425
biological process	GO:0030259	lipid glycosylation	2	2	898	2155	0.173718	0.564455	Y013_05755; Y013_01505; Y013_14480; Y013_10360
biological process	GO:0019276	UDP-N-acetylgalactosamine metabolic process	2	2	898	2155	0.174737	0.564455	Y013_05755; Y013_24640
biological process	GO:0019277	UDP-N-acetylgalactosamine biosynthetic process	2	2	898	2155	0.174737	0.564455	Y013_05755; Y013_24640
biological process	GO:0043952	protein transport by the Sec complex	2	2	898	2155	0.175395	0.564866	Y013_08490; Y013_02125
biological process	GO:0000101	sulfur amino acid transport	2	2	898	2155	0.177097	0.567124	Y013_19955; Y013_05275
biological process	GO:0015698	inorganic anion transport	8	14	898	2155	0.177378	0.567124	Y013_20030; Y013_20015; Y013_06530; Y013_20035; Y013_06520; Y013_09225; Y013_16385; Y013_16380; Y013_06515; Y013_20020; Y013_00655; Y013_06525; Y013_00985; Y013_20810
biological process	GO:0032328	alanine transport	2	2	898	2155	0.177868	0.567124	Y013_16075; Y013_21390
biological process	GO:0097056	selenocysteinyl-tRNA(Sec) biosynthetic process	2	2	898	2155	0.17905	0.567124	Y013_00405; Y013_17360
biological process	GO:0006177	GMP biosynthetic process	2	2	898	2155	0.179596	0.567124	Y013_08245; Y013_08230
biological process	GO:0046037	GMP metabolic process	2	2	898	2155	0.179596	0.567124	Y013_08245; Y013_08230
biological process	GO:0015727	lactate transport	2	2	898	2155	0.181645	0.567124	Y013_03475; Y013_19685
biological process	GO:0015850	organic hydroxy compound transport	2	2	898	2155	0.181645	0.567124	Y013_03475; Y013_19685
biological process	GO:0055085	transmembrane transport	42	89	898	2155	0.181666	0.567124	Y013_21845; Y013_00365; Y013_20840; Y013_20805; Y013_19800; Y013_14030; Y013_17995; Y013_24590; Y013_24620; Y013_11860; Y013_23215; Y013_01095; Y013_07215; Y013_22520; Y013_22865; Y013_06705; Y013_10045; Y013_14165; Y013_24605; Y013_18495; Y013_12835; Y013_20540; Y013_23475; Y013_19620; Y013_12250; Y013_02120; Y013_17920; Y013_14700; Y013_03390; Y013_23050; Y013_07565; Y013_20030; Y013_24625; Y01…
biological process	GO:0006432	phenylalanyl-tRNA aminoacylation	2	2	898	2155	0.18324	0.567124	Y013_04765; Y013_04770
biological process	GO:0009219	pyrimidine deoxyribonucleotide metabolic process	3	4	898	2155	0.188568	0.567124	Y013_21075; Y013_07595; Y013_11335; Y013_01865; Y013_01420; Y013_15455
biological process	GO:0009221	pyrimidine deoxyribonucleotide biosynthetic process	3	4	898	2155	0.188568	0.567124	Y013_21075; Y013_07595; Y013_11335; Y013_01865; Y013_01420; Y013_15455
biological process	GO:0009265	2'-deoxyribonucleotide biosynthetic process	3	4	898	2155	0.188568	0.567124	Y013_21075; Y013_07595; Y013_11335; Y013_01865; Y013_01420; Y013_15455
biological process	GO:0009394	2'-deoxyribonucleotide metabolic process	3	4	898	2155	0.188568	0.567124	Y013_21075; Y013_07595; Y013_11335; Y013_01865; Y013_01420; Y013_15455
biological process	GO:0046385	deoxyribose phosphate biosynthetic process	3	4	898	2155	0.188568	0.567124	Y013_21075; Y013_07595; Y013_11335; Y013_01865; Y013_01420; Y013_15455
biological process	GO:0000271	polysaccharide biosynthetic process	7	12	898	2155	0.189386	0.567124	Y013_10955; Y013_07685; Y013_07735; Y013_15025; Y013_11245; Y013_20295; Y013_00100; Y013_17570; Y013_10950; Y013_02055; Y013_10905; Y013_21595; Y013_15365; Y013_17575; Y013_15075; Y013_15070; Y013_17555; Y013_03725; Y013_00095; Y013_22930
biological process	GO:0051179	localization	104	233	898	2155	0.189734	0.567124	Y013_25990; Y013_12350; Y013_18885; Y013_23215; Y013_22520; Y013_10215; Y013_13805; Y013_15795; Y013_20020; Y013_23105; Y013_02120; Y013_17920; Y013_25410; Y013_23050; Y013_07565; Y013_07540; Y013_15785; Y013_17940; Y013_20465; Y013_23025; Y013_18920; Y013_17035; Y013_14800; Y013_06955; Y013_06515; Y013_10150; Y013_17250; Y013_14355; Y013_07345; Y013_16740; Y013_01590; Y013_02555; Y013_10245; Y01…
biological process	GO:0005980	glycogen catabolic process	2	2	898	2155	0.190189	0.567124	Y013_05600; Y013_06940
biological process	GO:0009251	glucan catabolic process	2	2	898	2155	0.190189	0.567124	Y013_05600; Y013_06940
biological process	GO:0044247	cellular polysaccharide catabolic process	2	2	898	2155	0.190189	0.567124	Y013_05600; Y013_06940
biological process	GO:0009262	deoxyribonucleotide metabolic process	4	6	898	2155	0.191837	0.567124	Y013_21075; Y013_01865; Y013_01420; Y013_09545; Y013_07595; Y013_11335; Y013_15455; Y013_06980
biological process	GO:0009235	cobalamin metabolic process	3	4	898	2155	0.192671	0.567124	Y013_07400; Y013_10490; Y013_10560; Y013_10515; Y013_18305; Y013_14620; Y013_14650; Y013_10485; Y013_10535; Y013_10525; Y013_10530; Y013_14375; Y013_06500; Y013_14625; Y013_10505; Y013_14610; Y013_10500; Y013_14605; Y013_14655; Y013_14680; Y013_01230; Y013_10255; Y013_14635; Y013_14645
biological process	GO:0009236	cobalamin biosynthetic process	3	4	898	2155	0.192671	0.567124	Y013_07400; Y013_10490; Y013_10560; Y013_10515; Y013_18305; Y013_14620; Y013_14650; Y013_10485; Y013_10535; Y013_10525; Y013_10530; Y013_14375; Y013_06500; Y013_14625; Y013_10505; Y013_14610; Y013_10500; Y013_14605; Y013_14655; Y013_14680; Y013_01230; Y013_10255; Y013_14635; Y013_14645
biological process	GO:0009147	pyrimidine nucleoside triphosphate metabolic process	4	6	898	2155	0.193947	0.567124	Y013_21075; Y013_01125; Y013_00785; Y013_01865; Y013_04625; Y013_07595; Y013_11335; Y013_15455
biological process	GO:0006098	pentose-phosphate shunt	5	8	898	2155	0.195106	0.567124	Y013_02620; Y013_00540; Y013_04450; Y013_02615; Y013_02550; Y013_24450; Y013_02605; Y013_02490
biological process	GO:0006740	NADPH regeneration	5	8	898	2155	0.195106	0.567124	Y013_02620; Y013_00540; Y013_04450; Y013_02615; Y013_02550; Y013_24450; Y013_02605; Y013_02490
biological process	GO:0006721	terpenoid metabolic process	6	10	898	2155	0.19574	0.567124	Y013_01920; Y013_17050; Y013_21465; Y013_02705; Y013_21930; Y013_05850; Y013_01170; Y013_18860; Y013_01160; Y013_18855
biological process	GO:0016114	terpenoid biosynthetic process	6	10	898	2155	0.19574	0.567124	Y013_01920; Y013_17050; Y013_21465; Y013_02705; Y013_21930; Y013_05850; Y013_01170; Y013_18860; Y013_01160; Y013_18855
biological process	GO:0051649	establishment of localization in cell	6	10	898	2155	0.19597	0.567124	Y013_09100; Y013_08490; Y013_02125; Y013_04125; Y013_02555; Y013_25990; Y013_22955; Y013_01000; Y013_02120; Y013_00980; Y013_07565
biological process	GO:0006534	cysteine metabolic process	5	8	898	2155	0.196847	0.567124	Y013_06485; Y013_11585; Y013_24200; Y013_02685; Y013_15780; Y013_21800; Y013_11590; Y013_09270
biological process	GO:0006553	lysine metabolic process	5	8	898	2155	0.196971	0.567124	Y013_01425; Y013_01395; Y013_22875; Y013_18345; Y013_22870; Y013_18340; Y013_01570; Y013_24530
biological process	GO:0009085	lysine biosynthetic process	5	8	898	2155	0.196971	0.567124	Y013_01425; Y013_01395; Y013_22875; Y013_18345; Y013_22870; Y013_18340; Y013_01570; Y013_24530
biological process	GO:0009089	lysine biosynthetic process via diaminopimelate	5	8	898	2155	0.196971	0.567124	Y013_01425; Y013_01395; Y013_22875; Y013_18345; Y013_22870; Y013_18340; Y013_01570; Y013_24530
biological process	GO:0046451	diaminopimelate metabolic process	5	8	898	2155	0.196971	0.567124	Y013_01425; Y013_01395; Y013_22875; Y013_18345; Y013_22870; Y013_18340; Y013_01570; Y013_24530
biological process	GO:0006415	translational termination	3	4	898	2155	0.198296	0.567124	Y013_21525; Y013_24560; Y013_07255; Y013_01130
biological process	GO:0043624	cellular protein complex disassembly	3	4	898	2155	0.198296	0.567124	Y013_21525; Y013_24560; Y013_07255; Y013_01130
biological process	GO:0048878	chemical homeostasis	4	6	898	2155	0.199144	0.567124	Y013_03460; Y013_15595; Y013_18490; Y013_17235; Y013_06310; Y013_09645
biological process	GO:0050801	ion homeostasis	4	6	898	2155	0.199144	0.567124	Y013_03460; Y013_15595; Y013_18490; Y013_17235; Y013_06310; Y013_09645
biological process	GO:0055080	cation homeostasis	4	6	898	2155	0.199144	0.567124	Y013_03460; Y013_15595; Y013_18490; Y013_17235; Y013_06310; Y013_09645
biological process	GO:0044264	cellular polysaccharide metabolic process	7	12	898	2155	0.1998	0.567124	Y013_10955; Y013_07685; Y013_15025; Y013_20295; Y013_00100; Y013_17570; Y013_10950; Y013_05600; Y013_02055; Y013_10905; Y013_21595; Y013_17575; Y013_15075; Y013_15070; Y013_06940; Y013_03725; Y013_00095; Y013_22930
biological process	GO:0006782	protoporphyrinogen IX biosynthetic process	3	4	898	2155	0.200444	0.567124	Y013_01945; Y013_09355; Y013_09360; Y013_09320
biological process	GO:0046501	protoporphyrinogen IX metabolic process	3	4	898	2155	0.200444	0.567124	Y013_01945; Y013_09355; Y013_09360; Y013_09320
biological process	GO:0022411	cellular component disassembly	4	6	898	2155	0.200569	0.567124	Y013_01275; Y013_09095; Y013_21525; Y013_24560; Y013_07255; Y013_01130
biological process	GO:0032984	macromolecular complex disassembly	4	6	898	2155	0.200569	0.567124	Y013_01275; Y013_09095; Y013_21525; Y013_24560; Y013_07255; Y013_01130
biological process	GO:0043241	protein complex disassembly	4	6	898	2155	0.200569	0.567124	Y013_01275; Y013_09095; Y013_21525; Y013_24560; Y013_07255; Y013_01130
biological process	GO:0006071	glycerol metabolic process	3	4	898	2155	0.201139	0.567124	Y013_07905; Y013_21905; Y013_17225; Y013_00895
biological process	GO:0019400	alditol metabolic process	3	4	898	2155	0.201139	0.567124	Y013_07905; Y013_21905; Y013_17225; Y013_00895
biological process	GO:0009226	nucleotide-sugar biosynthetic process	3	4	898	2155	0.202281	0.567124	Y013_05755; Y013_07625; Y013_24640; Y013_21595
biological process	GO:0006563	L-serine metabolic process	4	6	898	2155	0.202452	0.567124	Y013_06950; Y013_11590; Y013_11585; Y013_21870; Y013_06715; Y013_20595
biological process	GO:0000103	sulfate assimilation	3	4	898	2155	0.202696	0.567124	Y013_06485; Y013_24490; Y013_06490; Y013_24200
biological process	GO:0042592	homeostatic process	11	21	898	2155	0.203243	0.567164	Y013_15480; Y013_00085; Y013_04165; Y013_07335; Y013_09310; Y013_01215; Y013_11295; Y013_15415; Y013_15595; Y013_17235; Y013_00525; Y013_06310; Y013_08865; Y013_09850; Y013_03460; Y013_13970; Y013_16445; Y013_11850; Y013_19995; Y013_06995; Y013_18465; Y013_07910; Y013_11360; Y013_05080; Y013_18490; Y013_18115; Y013_12640; Y013_09645
biological process	GO:0009311	oligosaccharide metabolic process	6	10	898	2155	0.205766	0.572708	Y013_09705; Y013_03725; Y013_20295; Y013_03990; Y013_20290; Y013_02055; Y013_19535; Y013_18930; Y013_21595; Y013_05640
biological process	GO:0071806	protein transmembrane transport	4	6	898	2155	0.207404	0.575762	Y013_08490; Y013_02125; Y013_22955; Y013_02120; Y013_04125; Y013_07565
biological process	GO:0006549	isoleucine metabolic process	5	8	898	2155	0.208492	0.575784	Y013_24535; Y013_05650; Y013_12265; Y013_06030; Y013_06725; Y013_06735; Y013_18345; Y013_06745
biological process	GO:0009097	isoleucine biosynthetic process	5	8	898	2155	0.208492	0.575784	Y013_24535; Y013_05650; Y013_12265; Y013_06030; Y013_06725; Y013_06735; Y013_18345; Y013_06745
biological process	GO:0006573	valine metabolic process	4	6	898	2155	0.210318	0.579325	Y013_06030; Y013_06725; Y013_24450; Y013_12265; Y013_06735; Y013_06745
biological process	GO:0006810	transport	103	232	898	2155	0.212261	0.581672	Y013_25990; Y013_12350; Y013_18885; Y013_23215; Y013_22520; Y013_10215; Y013_13805; Y013_15795; Y013_20020; Y013_23105; Y013_02120; Y013_17920; Y013_25410; Y013_23050; Y013_07565; Y013_07540; Y013_15785; Y013_17940; Y013_20465; Y013_23025; Y013_18920; Y013_17035; Y013_14800; Y013_06955; Y013_06515; Y013_10150; Y013_17250; Y013_14355; Y013_07345; Y013_16740; Y013_01590; Y013_02555; Y013_10245; Y01…
biological process	GO:0051234	establishment of localization	103	232	898	2155	0.212261	0.581672	Y013_25990; Y013_12350; Y013_18885; Y013_23215; Y013_22520; Y013_10215; Y013_13805; Y013_15795; Y013_20020; Y013_23105; Y013_02120; Y013_17920; Y013_25410; Y013_23050; Y013_07565; Y013_07540; Y013_15785; Y013_17940; Y013_20465; Y013_23025; Y013_18920; Y013_17035; Y013_14800; Y013_06955; Y013_06515; Y013_10150; Y013_17250; Y013_14355; Y013_07345; Y013_16740; Y013_01590; Y013_02555; Y013_10245; Y01…
biological process	GO:0009250	glucan biosynthetic process	3	4	898	2155	0.213837	0.582502	Y013_20295; Y013_00100; Y013_22930; Y013_00095
biological process	GO:0006468	protein phosphorylation	4	6	898	2155	0.213921	0.582502	Y013_10155; Y013_07320; Y013_16670; Y013_14275; Y013_13300; Y013_05870; Y013_16675; Y013_08205
biological process	GO:0005992	trehalose biosynthetic process	4	6	898	2155	0.21475	0.582502	Y013_03990; Y013_20290; Y013_19535; Y013_09705; Y013_18930; Y013_05640
biological process	GO:0046351	disaccharide biosynthetic process	4	6	898	2155	0.21475	0.582502	Y013_03990; Y013_20290; Y013_19535; Y013_09705; Y013_18930; Y013_05640
biological process	GO:0009084	glutamine family amino acid biosynthetic process	12	23	898	2155	0.237973	0.638378	Y013_13840; Y013_04715; Y013_04710; Y013_16855; Y013_04725; Y013_04740; Y013_11400; Y013_06620; Y013_04745; Y013_06095; Y013_25120; Y013_16850; Y013_25125; Y013_06070; Y013_04730; Y013_04720; Y013_09400; Y013_00810; Y013_02390; Y013_04735; Y013_00695; Y013_24205; Y013_15520; Y013_00680; Y013_02395; Y013_25890
biological process	GO:0071822	protein complex subunit organization	8	15	898	2155	0.238077	0.638378	Y013_01275; Y013_05740; Y013_00990; Y013_09095; Y013_11850; Y013_24560; Y013_07255; Y013_15910; Y013_04720; Y013_01370; Y013_21525; Y013_09305; Y013_09295; Y013_08280; Y013_01130
biological process	GO:0034637	cellular carbohydrate biosynthetic process	9	17	898	2155	0.252405	0.638378	Y013_10955; Y013_07685; Y013_15025; Y013_20295; Y013_00100; Y013_17570; Y013_10950; Y013_02055; Y013_10905; Y013_19535; Y013_05640; Y013_21595; Y013_17575; Y013_15075; Y013_15070; Y013_09705; Y013_03725; Y013_00095; Y013_03990; Y013_20290; Y013_22930; Y013_18930; Y013_16020
biological process	GO:1901362	organic cyclic compound biosynthetic process	191	448	898	2155	0.260164	0.638378	Y013_05330; Y013_07400; Y013_08260; Y013_19030; Y013_21165; Y013_12945; Y013_10510; Y013_15885; Y013_16150; Y013_16345; Y013_05320; Y013_14375; Y013_21405; Y013_21265; Y013_20145; Y013_06000; Y013_03670; Y013_20075; Y013_05455; Y013_05325; Y013_25695; Y013_05465; Y013_08790; Y013_21080; Y013_13140; Y013_13335; Y013_03235; Y013_07140; Y013_01420; Y013_01720; Y013_08730; Y013_18065; Y013_00840; Y01…
biological process	GO:0030001	metal ion transport	12	24	898	2155	0.264907	0.638378	Y013_12845; Y013_01765; Y013_26120; Y013_18920; Y013_01895; Y013_16750; Y013_15865; Y013_16075; Y013_15595; Y013_21775; Y013_01335; Y013_18885; Y013_17235; Y013_06310; Y013_21390; Y013_17955; Y013_03460; Y013_07345; Y013_01890; Y013_16740; Y013_11725; Y013_03600; Y013_18490; Y013_25410; Y013_23050
biological process	GO:0009890	negative regulation of biosynthetic process	5	9	898	2155	0.282265	0.638378	Y013_06300; Y013_17405; Y013_01630; Y013_01620; Y013_05130; Y013_00250; Y013_10805; Y013_14925; Y013_04440; Y013_25700; Y013_05515; Y013_16150
biological process	GO:0009892	negative regulation of metabolic process	5	9	898	2155	0.282265	0.638378	Y013_06300; Y013_17405; Y013_01630; Y013_01620; Y013_05130; Y013_00250; Y013_10805; Y013_14925; Y013_04440; Y013_25700; Y013_05515; Y013_16150
biological process	GO:0010558	negative regulation of macromolecule biosynthetic process	5	9	898	2155	0.282265	0.638378	Y013_06300; Y013_17405; Y013_01630; Y013_01620; Y013_05130; Y013_00250; Y013_10805; Y013_14925; Y013_04440; Y013_25700; Y013_05515; Y013_16150
biological process	GO:0010605	negative regulation of macromolecule metabolic process	5	9	898	2155	0.282265	0.638378	Y013_06300; Y013_17405; Y013_01630; Y013_01620; Y013_05130; Y013_00250; Y013_10805; Y013_14925; Y013_04440; Y013_25700; Y013_05515; Y013_16150
biological process	GO:0010629	negative regulation of gene expression	5	9	898	2155	0.282265	0.638378	Y013_06300; Y013_17405; Y013_01630; Y013_01620; Y013_05130; Y013_00250; Y013_10805; Y013_14925; Y013_04440; Y013_25700; Y013_05515; Y013_16150
biological process	GO:0031324	negative regulation of cellular metabolic process	5	9	898	2155	0.282265	0.638378	Y013_06300; Y013_17405; Y013_01630; Y013_01620; Y013_05130; Y013_00250; Y013_10805; Y013_14925; Y013_04440; Y013_25700; Y013_05515; Y013_16150
biological process	GO:0031327	negative regulation of cellular biosynthetic process	5	9	898	2155	0.282265	0.638378	Y013_06300; Y013_17405; Y013_01630; Y013_01620; Y013_05130; Y013_00250; Y013_10805; Y013_14925; Y013_04440; Y013_25700; Y013_05515; Y013_16150
biological process	GO:0045892	negative regulation of transcription, DNA-dependent	5	9	898	2155	0.282265	0.638378	Y013_06300; Y013_17405; Y013_01630; Y013_01620; Y013_05130; Y013_00250; Y013_10805; Y013_14925; Y013_04440; Y013_25700; Y013_05515; Y013_16150
biological process	GO:0045934	negative regulation of nucleobase-containing compound metabolic process	5	9	898	2155	0.282265	0.638378	Y013_06300; Y013_17405; Y013_01630; Y013_01620; Y013_05130; Y013_00250; Y013_10805; Y013_14925; Y013_04440; Y013_25700; Y013_05515; Y013_16150
biological process	GO:0048519	negative regulation of biological process	5	9	898	2155	0.282265	0.638378	Y013_06300; Y013_17405; Y013_01630; Y013_01620; Y013_05130; Y013_00250; Y013_10805; Y013_14925; Y013_04440; Y013_25700; Y013_05515; Y013_16150
biological process	GO:0048523	negative regulation of cellular process	5	9	898	2155	0.282265	0.638378	Y013_06300; Y013_17405; Y013_01630; Y013_01620; Y013_05130; Y013_00250; Y013_10805; Y013_14925; Y013_04440; Y013_25700; Y013_05515; Y013_16150
biological process	GO:0051172	negative regulation of nitrogen compound metabolic process	5	9	898	2155	0.282265	0.638378	Y013_06300; Y013_17405; Y013_01630; Y013_01620; Y013_05130; Y013_00250; Y013_10805; Y013_14925; Y013_04440; Y013_25700; Y013_05515; Y013_16150
biological process	GO:0051253	negative regulation of RNA metabolic process	5	9	898	2155	0.282265	0.638378	Y013_06300; Y013_17405; Y013_01630; Y013_01620; Y013_05130; Y013_00250; Y013_10805; Y013_14925; Y013_04440; Y013_25700; Y013_05515; Y013_16150
biological process	GO:2000113	negative regulation of cellular macromolecule biosynthetic process	5	9	898	2155	0.282265	0.638378	Y013_06300; Y013_17405; Y013_01630; Y013_01620; Y013_05130; Y013_00250; Y013_10805; Y013_14925; Y013_04440; Y013_25700; Y013_05515; Y013_16150
biological process	GO:0009143	nucleoside triphosphate catabolic process	39	86	898	2155	0.285616	0.638378	Y013_04075; Y013_19185; Y013_23250; Y013_05105; Y013_09070; Y013_21470; Y013_24490; Y013_02655; Y013_10110; Y013_08840; Y013_23215; Y013_15725; Y013_05530; Y013_02710; Y013_24195; Y013_07385; Y013_18685; Y013_05100; Y013_12310; Y013_11705; Y013_10395; Y013_17920; Y013_07525; Y013_22785; Y013_00035; Y013_10815; Y013_17695; Y013_08610; Y013_13620; Y013_20030; Y013_14380; Y013_13925; Y013_20465; Y01…
biological process	GO:0042398	cellular modified amino acid biosynthetic process	10	20	898	2155	0.286928	0.638378	Y013_02425; Y013_22895; Y013_00775; Y013_18730; Y013_18725; Y013_21080; Y013_20990; Y013_10055; Y013_21300; Y013_17360; Y013_10275; Y013_00570; Y013_14175; Y013_14395; Y013_04235; Y013_18690; Y013_18695; Y013_25250; Y013_00390; Y013_21400; Y013_18705; Y013_08075; Y013_06105; Y013_07915; Y013_21550
biological process	GO:0046034	ATP metabolic process	34	75	898	2155	0.291393	0.638378	Y013_04075; Y013_19185; Y013_23250; Y013_05105; Y013_09070; Y013_21470; Y013_24590; Y013_02655; Y013_24620; Y013_10110; Y013_08840; Y013_23215; Y013_15725; Y013_05530; Y013_02710; Y013_07385; Y013_18685; Y013_24605; Y013_05100; Y013_12310; Y013_11705; Y013_10395; Y013_17920; Y013_00035; Y013_17695; Y013_08610; Y013_13620; Y013_20030; Y013_14380; Y013_13925; Y013_20465; Y013_24625; Y013_07710; Y01…
biological process	GO:0006457	protein folding	5	9	898	2155	0.293305	0.638378	Y013_10780; Y013_02145; Y013_10785; Y013_09960; Y013_19055; Y013_10320; Y013_10790; Y013_14080; Y013_14910; Y013_20645; Y013_14440; Y013_00585; Y013_00600; Y013_08280; Y013_09975; Y013_06455; Y013_14900; Y013_14095; Y013_14905; Y013_08275; Y013_16640
biological process	GO:0009069	serine family amino acid metabolic process	10	20	898	2155	0.295308	0.638378	Y013_06485; Y013_11585; Y013_04495; Y013_02685; Y013_21080; Y013_06950; Y013_17360; Y013_09270; Y013_00390; Y013_06715; Y013_24200; Y013_15780; Y013_08065; Y013_04520; Y013_21800; Y013_19935; Y013_11590; Y013_21870; Y013_06035; Y013_20595
biological process	GO:0044763	single-organism cellular process	147	340	898	2155	0.309206	0.638378	Y013_11660; Y013_18380; Y013_12145; Y013_22465; Y013_18840; Y013_25990; Y013_04305; Y013_16345; Y013_11050; Y013_04970; Y013_23215; Y013_22520; Y013_25720; Y013_03670; Y013_06080; Y013_19995; Y013_02120; Y013_17920; Y013_15945; Y013_23050; Y013_07565; Y013_17560; Y013_18920; Y013_16180; Y013_17035; Y013_04870; Y013_00190; Y013_16045; Y013_16105; Y013_17250; Y013_23965; Y013_11525; Y013_18810; Y01…
biological process	GO:0043933	macromolecular complex subunit organization	8	16	898	2155	0.312508	0.638378	Y013_01275; Y013_05740; Y013_00990; Y013_07255; Y013_15910; Y013_21525; Y013_09305; Y013_08280; Y013_01130; Y013_04780; Y013_09095; Y013_24560; Y013_11850; Y013_01370; Y013_04720; Y013_09295
biological process	GO:0009312	oligosaccharide biosynthetic process	5	9	898	2155	0.313306	0.638378	Y013_09705; Y013_03725; Y013_03990; Y013_20290; Y013_02055; Y013_19535; Y013_18930; Y013_21595; Y013_05640
biological process	GO:0001522	pseudouridine synthesis	4	7	898	2155	0.315188	0.638378	Y013_05680; Y013_21995; Y013_04595; Y013_01315; Y013_20225; Y013_04040; Y013_08435
biological process	GO:0015980	energy derivation by oxidation of organic compounds	15	31	898	2155	0.316839	0.638378	Y013_05205; Y013_10035; Y013_23100; Y013_14560; Y013_20295; Y013_05600; Y013_20640; Y013_05225; Y013_21140; Y013_21900; Y013_06940; Y013_05560; Y013_05200; Y013_00095; Y013_08025; Y013_22930; Y013_05970; Y013_03200; Y013_20600; Y013_05955; Y013_05555; Y013_08020; Y013_06955; Y013_08010; Y013_14145; Y013_01225; Y013_09760; Y013_08055; Y013_14155; Y013_10440; Y013_02560; Y013_03145; Y013_04375; Y01…
biological process	GO:0000162	tryptophan biosynthetic process	4	7	898	2155	0.319933	0.638378	Y013_05340; Y013_05325; Y013_05945; Y013_23200; Y013_15880; Y013_05320; Y013_05380
biological process	GO:0009309	amine biosynthetic process	4	7	898	2155	0.319933	0.638378	Y013_05340; Y013_05325; Y013_05945; Y013_23200; Y013_15880; Y013_05320; Y013_05380
biological process	GO:0042401	cellular biogenic amine biosynthetic process	4	7	898	2155	0.319933	0.638378	Y013_05340; Y013_05325; Y013_05945; Y013_23200; Y013_15880; Y013_05320; Y013_05380
biological process	GO:0042435	indole-containing compound biosynthetic process	4	7	898	2155	0.319933	0.638378	Y013_05340; Y013_05325; Y013_05945; Y013_23200; Y013_15880; Y013_05320; Y013_05380
biological process	GO:0046219	indolalkylamine biosynthetic process	4	7	898	2155	0.319933	0.638378	Y013_05340; Y013_05325; Y013_05945; Y013_23200; Y013_15880; Y013_05320; Y013_05380
biological process	GO:0072348	sulfur compound transport	4	7	898	2155	0.32215	0.638378	Y013_06515; Y013_06525; Y013_19955; Y013_06530; Y013_06520; Y013_05275; Y013_20810
biological process	GO:0005975	carbohydrate metabolic process	40	89	898	2155	0.326752	0.638378	Y013_01965; Y013_15380; Y013_02540; Y013_14560; Y013_01505; Y013_05600; Y013_06540; Y013_01595; Y013_05640; Y013_14765; Y013_21595; Y013_20640; Y013_11330; Y013_11615; Y013_15075; Y013_22160; Y013_09705; Y013_04450; Y013_03975; Y013_03725; Y013_02550; Y013_13425; Y013_06210; Y013_03990; Y013_18930; Y013_19845; Y013_20885; Y013_06885; Y013_03200; Y013_02620; Y013_07685; Y013_07625; Y013_10955; Y01…
biological process	GO:0008654	phospholipid biosynthetic process	8	16	898	2155	0.327019	0.638378	Y013_14125; Y013_20195; Y013_18860; Y013_21595; Y013_14130; Y013_10005; Y013_01135; Y013_21465; Y013_06635; Y013_21930; Y013_10010; Y013_01170; Y013_01460; Y013_01160; Y013_04540; Y013_18855; Y013_20190; Y013_13635; Y013_17060; Y013_16020
biological process	GO:0006152	purine nucleoside catabolic process	38	85	898	2155	0.330991	0.638378	Y013_04075; Y013_19185; Y013_23250; Y013_05105; Y013_09070; Y013_21470; Y013_24490; Y013_02655; Y013_10110; Y013_08840; Y013_23215; Y013_15725; Y013_05530; Y013_02710; Y013_24195; Y013_07385; Y013_18685; Y013_05100; Y013_12310; Y013_11705; Y013_10395; Y013_17920; Y013_07525; Y013_22785; Y013_00035; Y013_10815; Y013_17695; Y013_08610; Y013_13620; Y013_20030; Y013_14380; Y013_13925; Y013_20465; Y01…
biological process	GO:0009146	purine nucleoside triphosphate catabolic process	38	85	898	2155	0.330991	0.638378	Y013_04075; Y013_19185; Y013_23250; Y013_05105; Y013_09070; Y013_21470; Y013_24490; Y013_02655; Y013_10110; Y013_08840; Y013_23215; Y013_15725; Y013_05530; Y013_02710; Y013_24195; Y013_07385; Y013_18685; Y013_05100; Y013_12310; Y013_11705; Y013_10395; Y013_17920; Y013_07525; Y013_22785; Y013_00035; Y013_10815; Y013_17695; Y013_08610; Y013_13620; Y013_20030; Y013_14380; Y013_13925; Y013_20465; Y01…
biological process	GO:0009203	ribonucleoside triphosphate catabolic process	38	85	898	2155	0.330991	0.638378	Y013_04075; Y013_19185; Y013_23250; Y013_05105; Y013_09070; Y013_21470; Y013_24490; Y013_02655; Y013_10110; Y013_08840; Y013_23215; Y013_15725; Y013_05530; Y013_02710; Y013_24195; Y013_07385; Y013_18685; Y013_05100; Y013_12310; Y013_11705; Y013_10395; Y013_17920; Y013_07525; Y013_22785; Y013_00035; Y013_10815; Y013_17695; Y013_08610; Y013_13620; Y013_20030; Y013_14380; Y013_13925; Y013_20465; Y01…
biological process	GO:0009207	purine ribonucleoside triphosphate catabolic process	38	85	898	2155	0.330991	0.638378	Y013_04075; Y013_19185; Y013_23250; Y013_05105; Y013_09070; Y013_21470; Y013_24490; Y013_02655; Y013_10110; Y013_08840; Y013_23215; Y013_15725; Y013_05530; Y013_02710; Y013_24195; Y013_07385; Y013_18685; Y013_05100; Y013_12310; Y013_11705; Y013_10395; Y013_17920; Y013_07525; Y013_22785; Y013_00035; Y013_10815; Y013_17695; Y013_08610; Y013_13620; Y013_20030; Y013_14380; Y013_13925; Y013_20465; Y01…
biological process	GO:0046130	purine ribonucleoside catabolic process	38	85	898	2155	0.330991	0.638378	Y013_04075; Y013_19185; Y013_23250; Y013_05105; Y013_09070; Y013_21470; Y013_24490; Y013_02655; Y013_10110; Y013_08840; Y013_23215; Y013_15725; Y013_05530; Y013_02710; Y013_24195; Y013_07385; Y013_18685; Y013_05100; Y013_12310; Y013_11705; Y013_10395; Y013_17920; Y013_07525; Y013_22785; Y013_00035; Y013_10815; Y013_17695; Y013_08610; Y013_13620; Y013_20030; Y013_14380; Y013_13925; Y013_20465; Y01…
biological process	GO:0019692	deoxyribose phosphate metabolic process	3	5	898	2155	0.331523	0.638378	Y013_21075; Y013_07595; Y013_11335; Y013_01865; Y013_01420; Y013_09545; Y013_15455
biological process	GO:0046677	response to antibiotic	8	16	898	2155	0.331954	0.638378	Y013_06300; Y013_09015; Y013_15910; Y013_01180; Y013_20630; Y013_16150; Y013_05515; Y013_08280; Y013_08620; Y013_11700; Y013_11695; Y013_08925; Y013_02965; Y013_23230; Y013_07325; Y013_16555
biological process	GO:0071103	DNA conformation change	5	9	898	2155	0.332536	0.638378	Y013_18565; Y013_21130; Y013_00975; Y013_19365; Y013_16515; Y013_06655; Y013_02105; Y013_15895; Y013_16555
biological process	GO:0043101	purine-containing compound salvage	3	5	898	2155	0.333609	0.638378	Y013_07995; Y013_02135; Y013_23165; Y013_18680; Y013_08485
biological process	GO:0009148	pyrimidine nucleoside triphosphate biosynthetic process	3	5	898	2155	0.33803	0.638378	Y013_21075; Y013_01125; Y013_07595; Y013_00785; Y013_11335; Y013_15455; Y013_04625
biological process	GO:0006353	DNA-dependent transcription, termination	3	5	898	2155	0.339729	0.638378	Y013_01275; Y013_09095; Y013_07855; Y013_02360; Y013_24550
biological process	GO:0019877	diaminopimelate biosynthetic process	3	5	898	2155	0.340191	0.638378	Y013_01425; Y013_01395; Y013_18345; Y013_22875; Y013_22870
biological process	GO:0006206	pyrimidine nucleobase metabolic process	3	5	898	2155	0.340597	0.638378	Y013_08000; Y013_02370; Y013_02400; Y013_02925; Y013_07965
biological process	GO:0042180	cellular ketone metabolic process	3	5	898	2155	0.340712	0.638378	Y013_01710; Y013_25990; Y013_09175; Y013_09160; Y013_11850; Y013_12615; Y013_09205
biological process	GO:0006448	regulation of translational elongation	4	7	898	2155	0.341969	0.638378	Y013_06800; Y013_07510; Y013_00770; Y013_16330; Y013_05705; Y013_01250; Y013_18645
biological process	GO:0006450	regulation of translational fidelity	4	7	898	2155	0.341969	0.638378	Y013_06800; Y013_07510; Y013_00770; Y013_16330; Y013_05705; Y013_01250; Y013_18645
biological process	GO:0019751	polyol metabolic process	3	5	898	2155	0.34908	0.638378	Y013_07905; Y013_21905; Y013_17225; Y013_00895; Y013_16020
biological process	GO:0009225	nucleotide-sugar metabolic process	3	5	898	2155	0.349812	0.638378	Y013_05755; Y013_07625; Y013_15080; Y013_17580; Y013_24640; Y013_10960; Y013_21595
biological process	GO:0030258	lipid modification	3	5	898	2155	0.350159	0.638378	Y013_09325; Y013_05755; Y013_01505; Y013_14480; Y013_01845; Y013_10360; Y013_24495
biological process	GO:0006772	thiamine metabolic process	3	5	898	2155	0.350718	0.638378	Y013_01920; Y013_10120; Y013_14255; Y013_14240; Y013_10135; Y013_14215; Y013_00755; Y013_10095; Y013_12850; Y013_18055; Y013_00870
biological process	GO:0009228	thiamine biosynthetic process	3	5	898	2155	0.350718	0.638378	Y013_01920; Y013_10120; Y013_14255; Y013_14240; Y013_10135; Y013_14215; Y013_00755; Y013_10095; Y013_12850; Y013_18055; Y013_00870
biological process	GO:0042723	thiamine-containing compound metabolic process	3	5	898	2155	0.350718	0.638378	Y013_01920; Y013_10120; Y013_14255; Y013_14240; Y013_10135; Y013_14215; Y013_00755; Y013_10095; Y013_12850; Y013_18055; Y013_00870
biological process	GO:0042724	thiamine-containing compound biosynthetic process	3	5	898	2155	0.350718	0.638378	Y013_01920; Y013_10120; Y013_14255; Y013_14240; Y013_10135; Y013_14215; Y013_00755; Y013_10095; Y013_12850; Y013_18055; Y013_00870
biological process	GO:0006771	riboflavin metabolic process	6	12	898	2155	0.357247	0.638378	Y013_20670; Y013_02495; Y013_02510; Y013_03290; Y013_24090; Y013_01340; Y013_02500; Y013_16725; Y013_09615; Y013_13225; Y013_04000; Y013_02505; Y013_17280
biological process	GO:0009231	riboflavin biosynthetic process	6	12	898	2155	0.357247	0.638378	Y013_20670; Y013_02495; Y013_02510; Y013_03290; Y013_24090; Y013_01340; Y013_02500; Y013_16725; Y013_09615; Y013_13225; Y013_04000; Y013_02505; Y013_17280
biological process	GO:0042726	flavin-containing compound metabolic process	6	12	898	2155	0.357247	0.638378	Y013_20670; Y013_02495; Y013_02510; Y013_03290; Y013_24090; Y013_01340; Y013_02500; Y013_16725; Y013_09615; Y013_13225; Y013_04000; Y013_02505; Y013_17280
biological process	GO:0042727	flavin-containing compound biosynthetic process	6	12	898	2155	0.357247	0.638378	Y013_20670; Y013_02495; Y013_02510; Y013_03290; Y013_24090; Y013_01340; Y013_02500; Y013_16725; Y013_09615; Y013_13225; Y013_04000; Y013_02505; Y013_17280
biological process	GO:0009099	valine biosynthetic process	3	5	898	2155	0.358818	0.638378	Y013_06030; Y013_06725; Y013_12265; Y013_06735; Y013_06745
biological process	GO:0016998	cell wall macromolecule catabolic process	2	3	898	2155	0.360964	0.638378	Y013_09470; Y013_01625; Y013_03285; Y013_03935
biological process	GO:0010033	response to organic substance	2	3	898	2155	0.361578	0.638378	Y013_07325; Y013_19035; Y013_23235
biological process	GO:0009200	deoxyribonucleoside triphosphate metabolic process	2	3	898	2155	0.363045	0.638378	Y013_21075; Y013_07595; Y013_11335; Y013_01865; Y013_15455
biological process	GO:0009211	pyrimidine deoxyribonucleoside triphosphate metabolic process	2	3	898	2155	0.363045	0.638378	Y013_21075; Y013_07595; Y013_11335; Y013_01865; Y013_15455
biological process	GO:0009063	cellular amino acid catabolic process	7	14	898	2155	0.363267	0.638378	Y013_02420; Y013_04495; Y013_25125; Y013_02090; Y013_13535; Y013_04520; Y013_08475; Y013_19935; Y013_02390; Y013_15520; Y013_21345; Y013_04725; Y013_11400; Y013_06035; Y013_13090
biological process	GO:0009157	deoxyribonucleoside monophosphate biosynthetic process	2	3	898	2155	0.363844	0.638378	Y013_21075; Y013_11335; Y013_01865; Y013_01420; Y013_15455
biological process	GO:0009162	deoxyribonucleoside monophosphate metabolic process	2	3	898	2155	0.363844	0.638378	Y013_21075; Y013_11335; Y013_01865; Y013_01420; Y013_15455
biological process	GO:0009176	pyrimidine deoxyribonucleoside monophosphate metabolic process	2	3	898	2155	0.363844	0.638378	Y013_21075; Y013_11335; Y013_01865; Y013_01420; Y013_15455
biological process	GO:0009177	pyrimidine deoxyribonucleoside monophosphate biosynthetic process	2	3	898	2155	0.363844	0.638378	Y013_21075; Y013_11335; Y013_01865; Y013_01420; Y013_15455
biological process	GO:0042274	ribosomal small subunit biogenesis	2	3	898	2155	0.364617	0.638378	Y013_01270; Y013_01020; Y013_06415
biological process	GO:0001906	cell killing	2	3	898	2155	0.364989	0.638378	Y013_07960; Y013_21280; Y013_21275
biological process	GO:0031640	killing of cells of other organism	2	3	898	2155	0.364989	0.638378	Y013_07960; Y013_21280; Y013_21275
biological process	GO:0035821	modification of morphology or physiology of other organism	2	3	898	2155	0.364989	0.638378	Y013_07960; Y013_21280; Y013_21275
biological process	GO:0044364	disruption of cells of other organism	2	3	898	2155	0.364989	0.638378	Y013_07960; Y013_21280; Y013_21275
biological process	GO:0051715	cytolysis in other organism	2	3	898	2155	0.364989	0.638378	Y013_07960; Y013_21280; Y013_21275
biological process	GO:0009164	nucleoside catabolic process	38	86	898	2155	0.364996	0.638378	Y013_04075; Y013_19185; Y013_23250; Y013_05105; Y013_09070; Y013_21470; Y013_24490; Y013_02655; Y013_10110; Y013_08840; Y013_23215; Y013_15725; Y013_05530; Y013_02710; Y013_24195; Y013_07385; Y013_18685; Y013_05100; Y013_12310; Y013_11705; Y013_10395; Y013_17920; Y013_07525; Y013_22785; Y013_00035; Y013_10815; Y013_17695; Y013_08610; Y013_13620; Y013_20030; Y013_14380; Y013_13925; Y013_20465; Y01…
biological process	GO:0042454	ribonucleoside catabolic process	38	86	898	2155	0.364996	0.638378	Y013_04075; Y013_19185; Y013_23250; Y013_05105; Y013_09070; Y013_21470; Y013_24490; Y013_02655; Y013_10110; Y013_08840; Y013_23215; Y013_15725; Y013_05530; Y013_02710; Y013_24195; Y013_07385; Y013_18685; Y013_05100; Y013_12310; Y013_11705; Y013_10395; Y013_17920; Y013_07525; Y013_22785; Y013_00035; Y013_10815; Y013_17695; Y013_08610; Y013_13620; Y013_20030; Y013_14380; Y013_13925; Y013_20465; Y01…
biological process	GO:1901658	glycosyl compound catabolic process	38	86	898	2155	0.364996	0.638378	Y013_04075; Y013_19185; Y013_23250; Y013_05105; Y013_09070; Y013_21470; Y013_24490; Y013_02655; Y013_10110; Y013_08840; Y013_23215; Y013_15725; Y013_05530; Y013_02710; Y013_24195; Y013_07385; Y013_18685; Y013_05100; Y013_12310; Y013_11705; Y013_10395; Y013_17920; Y013_07525; Y013_22785; Y013_00035; Y013_10815; Y013_17695; Y013_08610; Y013_13620; Y013_20030; Y013_14380; Y013_13925; Y013_20465; Y01…
biological process	GO:0046085	adenosine metabolic process	2	3	898	2155	0.365735	0.638378	Y013_08300; Y013_08290; Y013_08305
biological process	GO:0070525	threonylcarbamoyladenosine metabolic process	2	3	898	2155	0.365735	0.638378	Y013_08300; Y013_08290; Y013_08305
biological process	GO:0070526	threonylcarbamoyladenosine biosynthetic process	2	3	898	2155	0.365735	0.638378	Y013_08300; Y013_08290; Y013_08305
biological process	GO:0006195	purine nucleotide catabolic process	38	86	898	2155	0.365758	0.638378	Y013_04075; Y013_19185; Y013_23250; Y013_05105; Y013_09070; Y013_21470; Y013_24490; Y013_02655; Y013_10110; Y013_08840; Y013_23215; Y013_15725; Y013_05530; Y013_02710; Y013_24195; Y013_07385; Y013_18685; Y013_23495; Y013_05100; Y013_12310; Y013_11705; Y013_10395; Y013_17920; Y013_07525; Y013_22785; Y013_00035; Y013_10815; Y013_17695; Y013_08610; Y013_13620; Y013_20030; Y013_14380; Y013_13925; Y01…
biological process	GO:0009154	purine ribonucleotide catabolic process	38	86	898	2155	0.365758	0.638378	Y013_04075; Y013_19185; Y013_23250; Y013_05105; Y013_09070; Y013_21470; Y013_24490; Y013_02655; Y013_10110; Y013_08840; Y013_23215; Y013_15725; Y013_05530; Y013_02710; Y013_24195; Y013_07385; Y013_18685; Y013_23495; Y013_05100; Y013_12310; Y013_11705; Y013_10395; Y013_17920; Y013_07525; Y013_22785; Y013_00035; Y013_10815; Y013_17695; Y013_08610; Y013_13620; Y013_20030; Y013_14380; Y013_13925; Y01…
biological process	GO:0009261	ribonucleotide catabolic process	38	86	898	2155	0.365758	0.638378	Y013_04075; Y013_19185; Y013_23250; Y013_05105; Y013_09070; Y013_21470; Y013_24490; Y013_02655; Y013_10110; Y013_08840; Y013_23215; Y013_15725; Y013_05530; Y013_02710; Y013_24195; Y013_07385; Y013_18685; Y013_23495; Y013_05100; Y013_12310; Y013_11705; Y013_10395; Y013_17920; Y013_07525; Y013_22785; Y013_00035; Y013_10815; Y013_17695; Y013_08610; Y013_13620; Y013_20030; Y013_14380; Y013_13925; Y01…
biological process	GO:0006479	protein methylation	2	3	898	2155	0.366559	0.638378	Y013_10515; Y013_24570; Y013_16910; Y013_14635; Y013_09660
biological process	GO:0008213	protein alkylation	2	3	898	2155	0.366559	0.638378	Y013_10515; Y013_24570; Y013_16910; Y013_14635; Y013_09660
biological process	GO:0030488	tRNA methylation	2	3	898	2155	0.367437	0.638378	Y013_01150; Y013_04065; Y013_08115
biological process	GO:0008614	pyridoxine metabolic process	2	3	898	2155	0.368075	0.638378	Y013_21510; Y013_20605; Y013_20595
biological process	GO:0008615	pyridoxine biosynthetic process	2	3	898	2155	0.368075	0.638378	Y013_21510; Y013_20605; Y013_20595
biological process	GO:0042816	vitamin B6 metabolic process	2	3	898	2155	0.368075	0.638378	Y013_21510; Y013_20605; Y013_20595
biological process	GO:0042819	vitamin B6 biosynthetic process	2	3	898	2155	0.368075	0.638378	Y013_21510; Y013_20605; Y013_20595
biological process	GO:0006304	DNA modification	2	3	898	2155	0.36911	0.638378	Y013_22740; Y013_17645; Y013_13145; Y013_17805; Y013_17610
biological process	GO:0009186	deoxyribonucleoside diphosphate metabolic process	2	3	898	2155	0.369376	0.638378	Y013_07595; Y013_16615; Y013_06980
biological process	GO:0006366	transcription from RNA polymerase II promoter	2	3	898	2155	0.370384	0.638378	Y013_01680; Y013_09095; Y013_04020
biological process	GO:0070475	rRNA base methylation	2	3	898	2155	0.371021	0.638378	Y013_01150; Y013_16470; Y013_05795
biological process	GO:0006207	'de novo' pyrimidine nucleobase biosynthetic process	2	3	898	2155	0.371233	0.638378	Y013_02370; Y013_02400; Y013_02925
biological process	GO:0019856	pyrimidine nucleobase biosynthetic process	2	3	898	2155	0.371233	0.638378	Y013_02370; Y013_02400; Y013_02925
biological process	GO:0042221	response to chemical stimulus	16	35	898	2155	0.371361	0.638378	Y013_06300; Y013_02650; Y013_18380; Y013_12525; Y013_09015; Y013_15910; Y013_01180; Y013_12695; Y013_16150; Y013_11695; Y013_08925; Y013_19035; Y013_06080; Y013_18430; Y013_02965; Y013_12530; Y013_12535; Y013_18425; Y013_17085; Y013_16555; Y013_16440; Y013_15480; Y013_16760; Y013_23080; Y013_06075; Y013_20630; Y013_05515; Y013_08280; Y013_08620; Y013_11700; Y013_23235; Y013_19285; Y013_16810; Y01…
biological process	GO:0006952	defense response	2	3	898	2155	0.371657	0.638378	Y013_22740; Y013_17805; Y013_19695
biological process	GO:0006241	CTP biosynthetic process	2	3	898	2155	0.371657	0.638378	Y013_01125; Y013_00785; Y013_04625
biological process	GO:0009208	pyrimidine ribonucleoside triphosphate metabolic process	2	3	898	2155	0.371657	0.638378	Y013_01125; Y013_00785; Y013_04625
biological process	GO:0009209	pyrimidine ribonucleoside triphosphate biosynthetic process	2	3	898	2155	0.371657	0.638378	Y013_01125; Y013_00785; Y013_04625
biological process	GO:0046036	CTP metabolic process	2	3	898	2155	0.371657	0.638378	Y013_01125; Y013_00785; Y013_04625
biological process	GO:0071705	nitrogen compound transport	10	21	898	2155	0.372741	0.638378	Y013_17940; Y013_20250; Y013_03845; Y013_17150; Y013_00655; Y013_10200; Y013_01900; Y013_13905; Y013_19955; Y013_16075; Y013_11685; Y013_02940; Y013_08620; Y013_21390; Y013_22865; Y013_15235; Y013_05275; Y013_11115; Y013_25850; Y013_14320; Y013_09785; Y013_24050; Y013_23230; Y013_13215; Y013_00985; Y013_00020
biological process	GO:0015893	drug transport	2	3	898	2155	0.373247	0.638378	Y013_23230; Y013_01300; Y013_08620
biological process	GO:0042493	response to drug	2	3	898	2155	0.373247	0.638378	Y013_23230; Y013_01300; Y013_08620
biological process	GO:0071265	L-methionine biosynthetic process	2	3	898	2155	0.376605	0.638378	Y013_08065; Y013_18345; Y013_12300
biological process	GO:0071266	'de novo' L-methionine biosynthetic process	2	3	898	2155	0.376605	0.638378	Y013_08065; Y013_18345; Y013_12300
biological process	GO:0006591	ornithine metabolic process	2	3	898	2155	0.377476	0.638378	Y013_04710; Y013_04725; Y013_21345
biological process	GO:0008152	metabolic process	798	1909	898	2155	0.379475	0.638378	Y013_15850; Y013_05065; Y013_05320; Y013_23055; Y013_25720; Y013_00645; Y013_06425; Y013_05455; Y013_05465; Y013_11795; Y013_15905; Y013_14800; Y013_08790; Y013_16045; Y013_13140; Y013_06515; Y013_13355; Y013_01420; Y013_01720; Y013_00840; Y013_20155; Y013_19225; Y013_03380; Y013_09815; Y013_00955; Y013_22065; Y013_15190; Y013_11920; Y013_03870; Y013_10355; Y013_06280; Y013_07080; Y013_01950; Y01…
biological process	GO:0006564	L-serine biosynthetic process	2	3	898	2155	0.380825	0.638378	Y013_06950; Y013_06715; Y013_20595
biological process	GO:0034655	nucleobase-containing compound catabolic process	42	96	898	2155	0.382328	0.638378	Y013_04075; Y013_19185; Y013_23250; Y013_05105; Y013_09070; Y013_21470; Y013_24490; Y013_02655; Y013_10110; Y013_08840; Y013_23215; Y013_15725; Y013_05530; Y013_02710; Y013_24195; Y013_07385; Y013_18685; Y013_23495; Y013_05100; Y013_12310; Y013_11705; Y013_10395; Y013_17920; Y013_25700; Y013_07525; Y013_22785; Y013_00035; Y013_10815; Y013_17750; Y013_17695; Y013_08610; Y013_13620; Y013_20030; Y01…
biological process	GO:0016108	tetraterpenoid metabolic process	2	3	898	2155	0.383667	0.638378	Y013_05850; Y013_17050; Y013_02705
biological process	GO:0016109	tetraterpenoid biosynthetic process	2	3	898	2155	0.383667	0.638378	Y013_05850; Y013_17050; Y013_02705
biological process	GO:0016116	carotenoid metabolic process	2	3	898	2155	0.383667	0.638378	Y013_05850; Y013_17050; Y013_02705
biological process	GO:0016117	carotenoid biosynthetic process	2	3	898	2155	0.383667	0.638378	Y013_05850; Y013_17050; Y013_02705
biological process	GO:0044765	single-organism transport	70	162	898	2155	0.383688	0.638378	Y013_22130; Y013_16750; Y013_19800; Y013_25990; Y013_02470; Y013_18885; Y013_23215; Y013_01095; Y013_22520; Y013_22865; Y013_14165; Y013_25415; Y013_20020; Y013_19620; Y013_24050; Y013_02120; Y013_17920; Y013_25410; Y013_14700; Y013_00020; Y013_23050; Y013_07565; Y013_26120; Y013_20030; Y013_17940; Y013_23025; Y013_24625; Y013_18920; Y013_17035; Y013_09225; Y013_14800; Y013_06515; Y013_17250; Y01…
biological process	GO:0032392	DNA geometric change	2	3	898	2155	0.386555	0.638378	Y013_21130; Y013_02105; Y013_15895
biological process	GO:0032508	DNA duplex unwinding	2	3	898	2155	0.386555	0.638378	Y013_21130; Y013_02105; Y013_15895
biological process	GO:0006418	tRNA aminoacylation for protein translation	11	23	898	2155	0.387727	0.638378	Y013_16895; Y013_18745; Y013_04765; Y013_21420; Y013_06365; Y013_02985; Y013_16330; Y013_17360; Y013_06695; Y013_05705; Y013_08040; Y013_02040; Y013_00770; Y013_02255; Y013_02280; Y013_17985; Y013_02160; Y013_04770; Y013_18865; Y013_13435; Y013_01250; Y013_04690; Y013_24525
biological process	GO:0043038	amino acid activation	11	23	898	2155	0.387727	0.638378	Y013_16895; Y013_18745; Y013_04765; Y013_21420; Y013_06365; Y013_02985; Y013_16330; Y013_17360; Y013_06695; Y013_05705; Y013_08040; Y013_02040; Y013_00770; Y013_02255; Y013_02280; Y013_17985; Y013_02160; Y013_04770; Y013_18865; Y013_13435; Y013_01250; Y013_04690; Y013_24525
biological process	GO:0043039	tRNA aminoacylation	11	23	898	2155	0.387727	0.638378	Y013_16895; Y013_18745; Y013_04765; Y013_21420; Y013_06365; Y013_02985; Y013_16330; Y013_17360; Y013_06695; Y013_05705; Y013_08040; Y013_02040; Y013_00770; Y013_02255; Y013_02280; Y013_17985; Y013_02160; Y013_04770; Y013_18865; Y013_13435; Y013_01250; Y013_04690; Y013_24525
biological process	GO:1901292	nucleoside phosphate catabolic process	39	89	898	2155	0.38798	0.638378	Y013_04075; Y013_19185; Y013_23250; Y013_05105; Y013_09070; Y013_21470; Y013_24490; Y013_02655; Y013_10110; Y013_08840; Y013_23215; Y013_15725; Y013_05530; Y013_02710; Y013_24195; Y013_07385; Y013_18685; Y013_23495; Y013_05100; Y013_12310; Y013_11705; Y013_10395; Y013_17920; Y013_07525; Y013_22785; Y013_00035; Y013_10815; Y013_17750; Y013_17695; Y013_08610; Y013_13620; Y013_20030; Y013_14380; Y01…
biological process	GO:0006007	glucose catabolic process	9	19	898	2155	0.391403	0.638378	Y013_02620; Y013_01965; Y013_10600; Y013_02545; Y013_24380; Y013_21695; Y013_05305; Y013_06770; Y013_21115; Y013_00540; Y013_04450; Y013_02615; Y013_14720; Y013_09450; Y013_05890; Y013_02550; Y013_06210; Y013_24450; Y013_02605; Y013_12040; Y013_02490
biological process	GO:0019320	hexose catabolic process	9	19	898	2155	0.391403	0.638378	Y013_02620; Y013_01965; Y013_10600; Y013_02545; Y013_24380; Y013_21695; Y013_05305; Y013_06770; Y013_21115; Y013_00540; Y013_04450; Y013_02615; Y013_14720; Y013_09450; Y013_05890; Y013_02550; Y013_06210; Y013_24450; Y013_02605; Y013_12040; Y013_02490
biological process	GO:0046365	monosaccharide catabolic process	9	19	898	2155	0.391403	0.638378	Y013_02620; Y013_01965; Y013_10600; Y013_02545; Y013_24380; Y013_21695; Y013_05305; Y013_06770; Y013_21115; Y013_00540; Y013_04450; Y013_02615; Y013_14720; Y013_09450; Y013_05890; Y013_02550; Y013_06210; Y013_24450; Y013_02605; Y013_12040; Y013_02490
biological process	GO:0005978	glycogen biosynthetic process	2	3	898	2155	0.392233	0.638378	Y013_20295; Y013_22930; Y013_00095
biological process	GO:0044699	single-organism process	174	409	898	2155	0.39337	0.638378	Y013_11660; Y013_18380; Y013_12145; Y013_22465; Y013_18840; Y013_25990; Y013_18885; Y013_04305; Y013_16345; Y013_11050; Y013_04970; Y013_23215; Y013_22520; Y013_25720; Y013_03670; Y013_06080; Y013_19995; Y013_02535; Y013_20020; Y013_02120; Y013_17920; Y013_15945; Y013_25410; Y013_23050; Y013_07565; Y013_17940; Y013_17560; Y013_23025; Y013_18920; Y013_16180; Y013_17035; Y013_14800; Y013_04870; Y01…
biological process	GO:0009060	aerobic respiration	10	21	898	2155	0.393719	0.638378	Y013_20600; Y013_05555; Y013_05955; Y013_08020; Y013_06955; Y013_23100; Y013_14560; Y013_08010; Y013_20640; Y013_09760; Y013_01225; Y013_08055; Y013_21140; Y013_21900; Y013_03145; Y013_10440; Y013_05560; Y013_02560; Y013_04375; Y013_08025; Y013_23435; Y013_04480; Y013_03200
biological process	GO:0006825	copper ion transport	1	1	898	2155	0.399598	0.638378	Y013_16740
biological process	GO:0001682	tRNA 5'-leader removal	1	1	898	2155	0.40311	0.638378	Y013_16485
biological process	GO:0006165	nucleoside diphosphate phosphorylation	1	1	898	2155	0.403555	0.638378	Y013_00785
biological process	GO:0006183	GTP biosynthetic process	1	1	898	2155	0.403555	0.638378	Y013_00785
biological process	GO:0006228	UTP biosynthetic process	1	1	898	2155	0.403555	0.638378	Y013_00785
biological process	GO:0046051	UTP metabolic process	1	1	898	2155	0.403555	0.638378	Y013_00785
biological process	GO:0006523	alanine biosynthetic process	1	1	898	2155	0.403888	0.638378	Y013_18730
biological process	GO:0009079	pyruvate family amino acid biosynthetic process	1	1	898	2155	0.403888	0.638378	Y013_18730
biological process	GO:0006473	protein acetylation	1	1	898	2155	0.404443	0.638378	Y013_08295
biological process	GO:0006474	N-terminal protein amino acid acetylation	1	1	898	2155	0.404443	0.638378	Y013_08295
biological process	GO:0031365	N-terminal protein amino acid modification	1	1	898	2155	0.404443	0.638378	Y013_08295
biological process	GO:0043543	protein acylation	1	1	898	2155	0.404443	0.638378	Y013_08295
biological process	GO:0006226	dUMP biosynthetic process	1	1	898	2155	0.404499	0.638378	Y013_11335; Y013_01865; Y013_15455
biological process	GO:0046078	dUMP metabolic process	1	1	898	2155	0.404499	0.638378	Y013_11335; Y013_01865; Y013_15455
biological process	GO:0046080	dUTP metabolic process	1	1	898	2155	0.404499	0.638378	Y013_11335; Y013_01865; Y013_15455
biological process	GO:0051262	protein tetramerization	1	1	898	2155	0.405386	0.638378	Y013_15910
biological process	GO:0051289	protein homotetramerization	1	1	898	2155	0.405386	0.638378	Y013_15910
biological process	GO:0006307	DNA dealkylation involved in DNA repair	1	1	898	2155	0.405607	0.638378	Y013_13145
biological process	GO:0035510	DNA dealkylation	1	1	898	2155	0.405607	0.638378	Y013_13145
biological process	GO:0032261	purine nucleotide salvage	1	1	898	2155	0.405884	0.638378	Y013_08485
biological process	GO:0044209	AMP salvage	1	1	898	2155	0.405884	0.638378	Y013_08485
biological process	GO:0006166	purine ribonucleoside salvage	1	1	898	2155	0.40605	0.638378	Y013_18680
biological process	GO:0043174	nucleoside salvage	1	1	898	2155	0.40605	0.638378	Y013_18680
biological process	GO:0071766	Actinobacterium-type cell wall biogenesis	2	3	898	2155	0.406331	0.638378	Y013_06975; Y013_11850; Y013_17485
biological process	GO:0019646	aerobic electron transport chain	1	1	898	2155	0.407155	0.638378	Y013_05955
biological process	GO:0006223	uracil salvage	1	1	898	2155	0.407321	0.638378	Y013_07965
biological process	GO:0008655	pyrimidine-containing compound salvage	1	1	898	2155	0.407321	0.638378	Y013_07965
biological process	GO:0010138	pyrimidine ribonucleotide salvage	1	1	898	2155	0.407321	0.638378	Y013_07965
biological process	GO:0019860	uracil metabolic process	1	1	898	2155	0.407321	0.638378	Y013_07965
biological process	GO:0032262	pyrimidine nucleotide salvage	1	1	898	2155	0.407321	0.638378	Y013_07965
biological process	GO:0043100	pyrimidine nucleobase salvage	1	1	898	2155	0.407321	0.638378	Y013_07965
biological process	GO:0044206	UMP salvage	1	1	898	2155	0.407321	0.638378	Y013_07965
biological process	GO:0015976	carbon utilization	1	1	898	2155	0.407431	0.638378	Y013_18815
biological process	GO:0035998	7,8-dihydroneopterin 3'-triphosphate biosynthetic process	1	1	898	2155	0.407818	0.638378	Y013_18690
biological process	GO:0051066	dihydrobiopterin metabolic process	1	1	898	2155	0.407818	0.638378	Y013_18690
biological process	GO:0006233	dTDP biosynthetic process	1	1	898	2155	0.408093	0.638378	Y013_07595
biological process	GO:0006787	porphyrin-containing compound catabolic process	1	1	898	2155	0.408093	0.638378	Y013_02955
biological process	GO:0006788	heme oxidation	1	1	898	2155	0.408093	0.638378	Y013_02955
biological process	GO:0009133	nucleoside diphosphate biosynthetic process	1	1	898	2155	0.408093	0.638378	Y013_07595
biological process	GO:0009138	pyrimidine nucleoside diphosphate metabolic process	1	1	898	2155	0.408093	0.638378	Y013_07595
biological process	GO:0009139	pyrimidine nucleoside diphosphate biosynthetic process	1	1	898	2155	0.408093	0.638378	Y013_07595
biological process	GO:0009189	deoxyribonucleoside diphosphate biosynthetic process	1	1	898	2155	0.408093	0.638378	Y013_07595
biological process	GO:0009196	pyrimidine deoxyribonucleoside diphosphate metabolic process	1	1	898	2155	0.408093	0.638378	Y013_07595
biological process	GO:0009197	pyrimidine deoxyribonucleoside diphosphate biosynthetic process	1	1	898	2155	0.408093	0.638378	Y013_07595
biological process	GO:0033015	tetrapyrrole catabolic process	1	1	898	2155	0.408093	0.638378	Y013_02955
biological process	GO:0046072	dTDP metabolic process	1	1	898	2155	0.408093	0.638378	Y013_07595
biological process	GO:0043603	cellular amide metabolic process	11	24	898	2155	0.408513	0.638378	Y013_02420; Y013_00115; Y013_01310; Y013_18730; Y013_18725; Y013_13885; Y013_20990; Y013_10055; Y013_00570; Y013_14175; Y013_22560; Y013_20630; Y013_02355; Y013_03375; Y013_08825; Y013_06105; Y013_05510; Y013_05590; Y013_03365; Y013_13880; Y013_19755; Y013_19760; Y013_07915; Y013_18100; Y013_22555; Y013_03370; Y013_21550; Y013_05995
biological process	GO:0019379	sulfate assimilation, phosphoadenylyl sulfate reduction by phosphoadenylyl-sulfate reductase (thioredoxin)	1	1	898	2155	0.40925	0.638378	Y013_06485
biological process	GO:0006518	peptide metabolic process	5	10	898	2155	0.410369	0.638378	Y013_08825; Y013_01310; Y013_19760; Y013_19755; Y013_07915; Y013_20990; Y013_18100; Y013_10055; Y013_00570; Y013_14175; Y013_21550; Y013_02355
biological process	GO:0006030	chitin metabolic process	1	1	898	2155	0.410404	0.638378	Y013_03285
biological process	GO:0006032	chitin catabolic process	1	1	898	2155	0.410404	0.638378	Y013_03285
biological process	GO:0046348	amino sugar catabolic process	1	1	898	2155	0.410404	0.638378	Y013_03285
biological process	GO:1901071	glucosamine-containing compound metabolic process	1	1	898	2155	0.410404	0.638378	Y013_03285
biological process	GO:1901072	glucosamine-containing compound catabolic process	1	1	898	2155	0.410404	0.638378	Y013_03285
biological process	GO:0006397	mRNA processing	1	1	898	2155	0.410624	0.638378	Y013_00935
biological process	GO:0016075	rRNA catabolic process	1	1	898	2155	0.410624	0.638378	Y013_00935
biological process	GO:0034661	ncRNA catabolic process	1	1	898	2155	0.410624	0.638378	Y013_00935
biological process	GO:0009607	response to biotic stimulus	1	1	898	2155	0.410898	0.638378	Y013_19695
biological process	GO:0009617	response to bacterium	1	1	898	2155	0.410898	0.638378	Y013_19695
biological process	GO:0017004	cytochrome complex assembly	1	1	898	2155	0.410898	0.638378	Y013_09305
biological process	GO:0042742	defense response to bacterium	1	1	898	2155	0.410898	0.638378	Y013_19695
biological process	GO:0051707	response to other organism	1	1	898	2155	0.410898	0.638378	Y013_19695
biological process	GO:0001101	response to acid	1	1	898	2155	0.411063	0.638378	Y013_23080
biological process	GO:0006357	regulation of transcription from RNA polymerase II promoter	1	1	898	2155	0.411228	0.638378	Y013_09095
biological process	GO:0006368	transcription elongation from RNA polymerase II promoter	1	1	898	2155	0.411228	0.638378	Y013_09095
biological process	GO:0031555	transcriptional attenuation	1	1	898	2155	0.411228	0.638378	Y013_09095
biological process	GO:0031564	transcription antitermination	1	1	898	2155	0.411228	0.638378	Y013_09095
biological process	GO:0032786	positive regulation of DNA-dependent transcription, elongation	1	1	898	2155	0.411228	0.638378	Y013_09095
biological process	GO:0032968	positive regulation of transcription elongation from RNA polymerase II promoter	1	1	898	2155	0.411228	0.638378	Y013_09095
biological process	GO:0034243	regulation of transcription elongation from RNA polymerase II promoter	1	1	898	2155	0.411228	0.638378	Y013_09095
biological process	GO:0006014	D-ribose metabolic process	1	1	898	2155	0.411392	0.638378	Y013_19595
biological process	GO:0015886	heme transport	1	1	898	2155	0.411776	0.638378	Y013_02940
biological process	GO:0051181	cofactor transport	1	1	898	2155	0.411776	0.638378	Y013_02940
biological process	GO:1901678	iron coordination entity transport	1	1	898	2155	0.411776	0.638378	Y013_02940
biological process	GO:0014070	response to organic cyclic compound	1	1	898	2155	0.412378	0.638378	Y013_19035
biological process	GO:0036314	response to sterol	1	1	898	2155	0.412378	0.638378	Y013_19035
biological process	GO:0070723	response to cholesterol	1	1	898	2155	0.412378	0.638378	Y013_19035
biological process	GO:0097305	response to alcohol	1	1	898	2155	0.412378	0.638378	Y013_19035
biological process	GO:0018364	peptidyl-glutamine methylation	1	1	898	2155	0.412816	0.638378	Y013_24570
biological process	GO:0019546	arginine deiminase pathway	1	1	898	2155	0.412925	0.638378	Y013_04725
biological process	GO:0006741	NADP biosynthetic process	1	1	898	2155	0.413198	0.638378	Y013_04645
biological process	GO:0006015	5-phosphoribose 1-diphosphate biosynthetic process	1	1	898	2155	0.413799	0.638378	Y013_21590
biological process	GO:0046391	5-phosphoribose 1-diphosphate metabolic process	1	1	898	2155	0.413799	0.638378	Y013_21590
biological process	GO:0051156	glucose 6-phosphate metabolic process	1	1	898	2155	0.413799	0.638378	Y013_05890
biological process	GO:0043937	regulation of sporulation	1	1	898	2155	0.413909	0.638378	Y013_02535
biological process	GO:0008535	respiratory chain complex IV assembly	1	1	898	2155	0.414018	0.638378	Y013_09295
biological process	GO:0009249	protein lipoylation	1	1	898	2155	0.4144	0.638378	Y013_06055; Y013_12645
biological process	GO:0018160	peptidyl-pyrromethane cofactor linkage	1	1	898	2155	0.4144	0.638378	Y013_09355
biological process	GO:0018198	peptidyl-cysteine modification	1	1	898	2155	0.4144	0.638378	Y013_09355
biological process	GO:0015821	methionine transport	1	1	898	2155	0.414563	0.638378	Y013_05275
biological process	GO:0006002	fructose 6-phosphate metabolic process	1	1	898	2155	0.414727	0.638378	Y013_06770
biological process	GO:0019805	quinolinate biosynthetic process	1	1	898	2155	0.414781	0.638378	Y013_05465
biological process	GO:0046874	quinolinate metabolic process	1	1	898	2155	0.414781	0.638378	Y013_05465
biological process	GO:0006436	tryptophanyl-tRNA aminoacylation	1	1	898	2155	0.414945	0.638378	Y013_08040
biological process	GO:0016044	cellular membrane organization	1	1	898	2155	0.415925	0.638378	Y013_16480
biological process	GO:0051205	protein insertion into membrane	1	1	898	2155	0.415925	0.638378	Y013_16480
biological process	GO:0051668	localization within membrane	1	1	898	2155	0.415925	0.638378	Y013_16480
biological process	GO:0061024	membrane organization	1	1	898	2155	0.415925	0.638378	Y013_16480
biological process	GO:0033692	cellular polysaccharide biosynthetic process	5	10	898	2155	0.416214	0.638378	Y013_10955; Y013_07685; Y013_15025; Y013_20295; Y013_00100; Y013_17570; Y013_10950; Y013_02055; Y013_10905; Y013_21595; Y013_17575; Y013_15070; Y013_15075; Y013_03725; Y013_00095; Y013_22930
biological process	GO:0009092	homoserine metabolic process	1	1	898	2155	0.416523	0.638378	Y013_08065
biological process	GO:0019279	L-methionine biosynthetic process from L-homoserine via cystathionine	1	1	898	2155	0.416523	0.638378	Y013_08065
biological process	GO:0019281	L-methionine biosynthetic process from homoserine via O-succinyl-L-homoserine and cystathionine	1	1	898	2155	0.416523	0.638378	Y013_08065
biological process	GO:0002943	tRNA dihydrouridine synthesis	1	1	898	2155	0.416795	0.638378	Y013_20045
biological process	GO:0006305	DNA alkylation	1	1	898	2155	0.416849	0.638378	Y013_17805; Y013_17610
biological process	GO:0006306	DNA methylation	1	1	898	2155	0.416849	0.638378	Y013_17805; Y013_17610
biological process	GO:0032776	DNA methylation on cytosine	1	1	898	2155	0.416849	0.638378	Y013_17805
biological process	GO:0040029	regulation of gene expression, epigenetic	1	1	898	2155	0.416849	0.638378	Y013_17805; Y013_17610
biological process	GO:0044728	DNA methylation or demethylation	1	1	898	2155	0.416849	0.638378	Y013_17805; Y013_17610
biological process	GO:0090116	C-5 methylation of cytosine	1	1	898	2155	0.416849	0.638378	Y013_17805
biological process	GO:0070408	carbamoyl phosphate metabolic process	1	1	898	2155	0.417555	0.638378	Y013_02390
biological process	GO:0070409	carbamoyl phosphate biosynthetic process	1	1	898	2155	0.417555	0.638378	Y013_02390
biological process	GO:0009403	toxin biosynthetic process	1	1	898	2155	0.417609	0.638378	Y013_18475
biological process	GO:0009404	toxin metabolic process	1	1	898	2155	0.417609	0.638378	Y013_18475
biological process	GO:0006108	malate metabolic process	1	1	898	2155	0.417718	0.638378	Y013_23065
biological process	GO:0006559	L-phenylalanine catabolic process	1	1	898	2155	0.41788	0.638378	Y013_13090
biological process	GO:0009074	aromatic amino acid family catabolic process	1	1	898	2155	0.41788	0.638378	Y013_13090
biological process	GO:1902222	erythrose 4-phosphate/phosphoenolpyruvate family amino acid catabolic process	1	1	898	2155	0.41788	0.638378	Y013_13090
biological process	GO:0009109	coenzyme catabolic process	1	1	898	2155	0.418693	0.638378	Y013_10970; Y013_02420; Y013_15090
biological process	GO:0009111	vitamin catabolic process	1	1	898	2155	0.418693	0.638378	Y013_02420
biological process	GO:0015941	pantothenate catabolic process	1	1	898	2155	0.418693	0.638378	Y013_02420
biological process	GO:0042219	cellular modified amino acid catabolic process	1	1	898	2155	0.418693	0.638378	Y013_02420
biological process	GO:0042365	water-soluble vitamin catabolic process	1	1	898	2155	0.418693	0.638378	Y013_02420
biological process	GO:0019354	siroheme biosynthetic process	1	1	898	2155	0.418855	0.638378	Y013_01230
biological process	GO:0046156	siroheme metabolic process	1	1	898	2155	0.418855	0.638378	Y013_01230
biological process	GO:0008616	queuosine biosynthetic process	1	1	898	2155	0.41891	0.638378	Y013_17965
biological process	GO:0046116	queuosine metabolic process	1	1	898	2155	0.41891	0.638378	Y013_17965
biological process	GO:0006434	seryl-tRNA aminoacylation	1	1	898	2155	0.418964	0.638378	Y013_17360
biological process	GO:0019357	nicotinate nucleotide biosynthetic process	1	1	898	2155	0.420207	0.638378	Y013_00120
biological process	GO:0019358	nicotinate nucleotide salvage	1	1	898	2155	0.420207	0.638378	Y013_00120
biological process	GO:0019365	pyridine nucleotide salvage	1	1	898	2155	0.420207	0.638378	Y013_00120
biological process	GO:0046497	nicotinate nucleotide metabolic process	1	1	898	2155	0.420207	0.638378	Y013_00120
biological process	GO:0006423	cysteinyl-tRNA aminoacylation	1	1	898	2155	0.42134	0.638378	Y013_18865
biological process	GO:0046835	carbohydrate phosphorylation	1	1	898	2155	0.42134	0.638378	Y013_20290; Y013_10640; Y013_14760
biological process	GO:0042450	arginine biosynthetic process via ornithine	1	1	898	2155	0.421825	0.638378	Y013_04710
biological process	GO:0046900	tetrahydrofolylpolyglutamate metabolic process	1	1	898	2155	0.421825	0.638378	Y013_00775
biological process	GO:0046901	tetrahydrofolylpolyglutamate biosynthetic process	1	1	898	2155	0.421825	0.638378	Y013_00775
biological process	GO:0006855	drug transmembrane transport	1	1	898	2155	0.422256	0.638378	Y013_01300
biological process	GO:0006047	UDP-N-acetylglucosamine metabolic process	1	1	898	2155	0.422794	0.638378	Y013_21595
biological process	GO:0006048	UDP-N-acetylglucosamine biosynthetic process	1	1	898	2155	0.422794	0.638378	Y013_21595
biological process	GO:0006643	membrane lipid metabolic process	1	1	898	2155	0.422794	0.638378	Y013_21595
biological process	GO:0006664	glycolipid metabolic process	1	1	898	2155	0.422794	0.638378	Y013_21595
biological process	GO:0009245	lipid A biosynthetic process	1	1	898	2155	0.422794	0.638378	Y013_21595
biological process	GO:0009247	glycolipid biosynthetic process	1	1	898	2155	0.422794	0.638378	Y013_21595
biological process	GO:0046467	membrane lipid biosynthetic process	1	1	898	2155	0.422794	0.638378	Y013_21595
biological process	GO:0046493	lipid A metabolic process	1	1	898	2155	0.422794	0.638378	Y013_21595
biological process	GO:1901269	lipooligosaccharide metabolic process	1	1	898	2155	0.422794	0.638378	Y013_21595
biological process	GO:1901271	lipooligosaccharide biosynthetic process	1	1	898	2155	0.422794	0.638378	Y013_21595
biological process	GO:0045454	cell redox homeostasis	7	15	898	2155	0.423045	0.638378	Y013_15480; Y013_00085; Y013_04165; Y013_07335; Y013_09310; Y013_01215; Y013_11295; Y013_15415; Y013_00525; Y013_08865; Y013_09850; Y013_13970; Y013_16445; Y013_19995; Y013_11850; Y013_18465; Y013_06995; Y013_07910; Y013_11360; Y013_05080; Y013_18115; Y013_12640
biological process	GO:0006171	cAMP biosynthetic process	1	1	898	2155	0.423385	0.638378	Y013_11665
biological process	GO:0052652	cyclic purine nucleotide metabolic process	1	1	898	2155	0.423385	0.638378	Y013_11665
biological process	GO:0019405	alditol catabolic process	1	1	898	2155	0.423492	0.638378	Y013_07905
biological process	GO:0019563	glycerol catabolic process	1	1	898	2155	0.423492	0.638378	Y013_07905
biological process	GO:0046174	polyol catabolic process	1	1	898	2155	0.423492	0.638378	Y013_07905
biological process	GO:0006613	cotranslational protein targeting to membrane	1	1	898	2155	0.424458	0.638378	Y013_01000
biological process	GO:0006614	SRP-dependent cotranslational protein targeting to membrane	1	1	898	2155	0.424458	0.638378	Y013_01000
biological process	GO:0016482	cytoplasmic transport	1	1	898	2155	0.424458	0.638378	Y013_01000
biological process	GO:0033365	protein localization to organelle	1	1	898	2155	0.424458	0.638378	Y013_01000
biological process	GO:0045047	protein targeting to ER	1	1	898	2155	0.424458	0.638378	Y013_01000
biological process	GO:0070972	protein localization to endoplasmic reticulum	1	1	898	2155	0.424458	0.638378	Y013_01000
biological process	GO:0072594	establishment of protein localization to organelle	1	1	898	2155	0.424458	0.638378	Y013_01000
biological process	GO:0072599	establishment of protein localization to endoplasmic reticulum	1	1	898	2155	0.424458	0.638378	Y013_01000
biological process	GO:0006486	protein glycosylation	1	1	898	2155	0.424512	0.638378	Y013_21380
biological process	GO:0006493	protein O-linked glycosylation	1	1	898	2155	0.424512	0.638378	Y013_21380
biological process	GO:0009100	glycoprotein metabolic process	1	1	898	2155	0.424512	0.638378	Y013_21380
biological process	GO:0009101	glycoprotein biosynthetic process	1	1	898	2155	0.424512	0.638378	Y013_21380
biological process	GO:0043413	macromolecule glycosylation	1	1	898	2155	0.424512	0.638378	Y013_21380
biological process	GO:0016485	protein processing	1	1	898	2155	0.425423	0.638378	Y013_10675; Y013_14795; Y013_15895
biological process	GO:0016539	intein-mediated protein splicing	1	1	898	2155	0.425423	0.638378	Y013_15895
biological process	GO:0030908	protein splicing	1	1	898	2155	0.425423	0.638378	Y013_15895
biological process	GO:0051604	protein maturation	1	1	898	2155	0.425423	0.638378	Y013_10675; Y013_14795; Y013_15895
biological process	GO:0006420	arginyl-tRNA aminoacylation	1	1	898	2155	0.425958	0.638378	Y013_24525
biological process	GO:0042883	cysteine transport	1	1	898	2155	0.427293	0.638378	Y013_19955
biological process	GO:0006433	prolyl-tRNA aminoacylation	1	1	898	2155	0.4274	0.638378	Y013_01250
biological process	GO:0042157	lipoprotein metabolic process	1	1	898	2155	0.427506	0.638378	Y013_04215
biological process	GO:0042158	lipoprotein biosynthetic process	1	1	898	2155	0.427506	0.638378	Y013_04215
biological process	GO:0001514	selenocysteine incorporation	1	1	898	2155	0.42756	0.638378	Y013_00405
biological process	GO:0006451	translational readthrough	1	1	898	2155	0.42756	0.638378	Y013_00405
biological process	GO:0035873	lactate transmembrane transport	1	1	898	2155	0.427613	0.638378	Y013_03475
biological process	GO:0006270	DNA replication initiation	1	1	898	2155	0.428679	0.638378	Y013_16495
biological process	GO:0006275	regulation of DNA replication	1	1	898	2155	0.428679	0.638378	Y013_16495
biological process	GO:0000023	maltose metabolic process	1	1	898	2155	0.428998	0.638378	Y013_20295
biological process	GO:0032270	positive regulation of cellular protein metabolic process	1	1	898	2155	0.430432	0.638378	Y013_06550
biological process	GO:0045727	positive regulation of translation	1	1	898	2155	0.430432	0.638378	Y013_06550
biological process	GO:0051247	positive regulation of protein metabolic process	1	1	898	2155	0.430432	0.638378	Y013_06550
biological process	GO:0006528	asparagine metabolic process	1	1	898	2155	0.430804	0.638378	Y013_05995
biological process	GO:0006529	asparagine biosynthetic process	1	1	898	2155	0.430804	0.638378	Y013_05995
biological process	GO:0070981	L-asparagine biosynthetic process	1	1	898	2155	0.430804	0.638378	Y013_05995
biological process	GO:0070982	L-asparagine metabolic process	1	1	898	2155	0.430804	0.638378	Y013_05995
biological process	GO:0052863	1-deoxy-D-xylulose 5-phosphate metabolic process	1	1	898	2155	0.431122	0.638378	Y013_01920
biological process	GO:0052865	1-deoxy-D-xylulose 5-phosphate biosynthetic process	1	1	898	2155	0.431122	0.638378	Y013_01920
biological process	GO:0006635	fatty acid beta-oxidation	1	1	898	2155	0.431175	0.638378	Y013_09325
biological process	GO:0019395	fatty acid oxidation	1	1	898	2155	0.431175	0.638378	Y013_09325
biological process	GO:0034440	lipid oxidation	1	1	898	2155	0.431175	0.638378	Y013_09325
biological process	GO:0030978	alpha-glucan metabolic process	1	1	898	2155	0.432445	0.638485	Y013_00100
biological process	GO:0030979	alpha-glucan biosynthetic process	1	1	898	2155	0.432445	0.638485	Y013_00100
biological process	GO:0006435	threonyl-tRNA aminoacylation	1	1	898	2155	0.433502	0.63916	Y013_02040
biological process	GO:0006799	polyphosphate biosynthetic process	1	1	898	2155	0.435556	0.641302	Y013_06645
biological process	GO:0006261	DNA-dependent DNA replication	5	10	898	2155	0.438014	0.64146	Y013_20910; Y013_18835; Y013_21130; Y013_16495; Y013_05700; Y013_00825; Y013_06340; Y013_16515; Y013_12140; Y013_16555
biological process	GO:0009166	nucleotide catabolic process	38	88	898	2155	0.438117	0.64146	Y013_04075; Y013_19185; Y013_23250; Y013_05105; Y013_09070; Y013_21470; Y013_24490; Y013_02655; Y013_10110; Y013_08840; Y013_23215; Y013_15725; Y013_05530; Y013_02710; Y013_24195; Y013_07385; Y013_18685; Y013_23495; Y013_05100; Y013_12310; Y013_11705; Y013_10395; Y013_17920; Y013_07525; Y013_22785; Y013_00035; Y013_10815; Y013_17750; Y013_17695; Y013_08610; Y013_13620; Y013_20030; Y013_14380; Y01…
biological process	GO:0006268	DNA unwinding involved in DNA replication	1	1	898	2155	0.438754	0.64146	Y013_21130
biological process	GO:0043043	peptide biosynthetic process	4	8	898	2155	0.439149	0.64146	Y013_01310; Y013_19760; Y013_19755; Y013_07915; Y013_20990; Y013_10055; Y013_14175; Y013_00570; Y013_21550; Y013_02355
biological process	GO:0042558	pteridine-containing compound metabolic process	7	15	898	2155	0.439748	0.64146	Y013_22895; Y013_00775; Y013_21080; Y013_18700; Y013_21300; Y013_04235; Y013_18690; Y013_18695; Y013_21400; Y013_25250; Y013_18705; Y013_05840; Y013_08075; Y013_22770; Y013_04025; Y013_21870
biological process	GO:0006568	tryptophan metabolic process	4	8	898	2155	0.440477	0.64146	Y013_05330; Y013_05340; Y013_05325; Y013_15880; Y013_05380; Y013_05945; Y013_05320; Y013_23200
biological process	GO:0006586	indolalkylamine metabolic process	4	8	898	2155	0.440477	0.64146	Y013_05330; Y013_05340; Y013_05325; Y013_15880; Y013_05380; Y013_05945; Y013_05320; Y013_23200
biological process	GO:0042430	indole-containing compound metabolic process	4	8	898	2155	0.440477	0.64146	Y013_05330; Y013_05340; Y013_05325; Y013_15880; Y013_05380; Y013_05945; Y013_05320; Y013_23200
biological process	GO:0006438	valyl-tRNA aminoacylation	1	1	898	2155	0.443647	0.645195	Y013_00770
biological process	GO:0017038	protein import	1	1	898	2155	0.447469	0.649867	Y013_07565
biological process	GO:0006950	response to stress	46	108	898	2155	0.458406	0.664845	Y013_15705; Y013_18380; Y013_12145; Y013_11365; Y013_22730; Y013_18840; Y013_08195; Y013_02700; Y013_14900; Y013_06080; Y013_00960; Y013_15485; Y013_06425; Y013_17560; Y013_16990; Y013_18810; Y013_06510; Y013_18040; Y013_06580; Y013_00975; Y013_11360; Y013_23535; Y013_10785; Y013_02520; Y013_14205; Y013_22095; Y013_13135; Y013_06455; Y013_14465; Y013_02100; Y013_04800; Y013_07875; Y013_14905; Y01…
biological process	GO:0046434	organophosphate catabolic process	39	91	898	2155	0.45931	0.66525	Y013_04075; Y013_19185; Y013_23250; Y013_05105; Y013_09070; Y013_21470; Y013_24490; Y013_02655; Y013_10110; Y013_08840; Y013_23215; Y013_15725; Y013_05530; Y013_02710; Y013_24195; Y013_07385; Y013_18685; Y013_23495; Y013_05100; Y013_12310; Y013_11705; Y013_10395; Y013_17920; Y013_07525; Y013_22785; Y013_00035; Y013_10815; Y013_17750; Y013_17695; Y013_08610; Y013_13620; Y013_20030; Y013_14380; Y01…
biological process	GO:0007062	sister chromatid cohesion	1	1	898	2155	0.460086	0.665471	Y013_00975
biological process	GO:0006760	folic acid-containing compound metabolic process	6	13	898	2155	0.465614	0.672553	Y013_05840; Y013_22895; Y013_08075; Y013_00775; Y013_21080; Y013_21300; Y013_18700; Y013_04235; Y013_18690; Y013_18695; Y013_21400; Y013_25250; Y013_21870; Y013_18705
biological process	GO:0019725	cellular homeostasis	8	18	898	2155	0.470406	0.678556	Y013_15480; Y013_00085; Y013_04165; Y013_07335; Y013_09310; Y013_01215; Y013_11295; Y013_15415; Y013_15595; Y013_17235; Y013_00525; Y013_08865; Y013_09850; Y013_13970; Y013_16445; Y013_11850; Y013_19995; Y013_06995; Y013_18465; Y013_07910; Y013_11360; Y013_05080; Y013_18115; Y013_12640; Y013_09645
biological process	GO:0072523	purine-containing compound catabolic process	38	89	898	2155	0.473741	0.682443	Y013_04075; Y013_19185; Y013_23250; Y013_05105; Y013_09070; Y013_21470; Y013_24490; Y013_02655; Y013_10110; Y013_08840; Y013_23215; Y013_15725; Y013_05530; Y013_02710; Y013_24195; Y013_07385; Y013_18685; Y013_23495; Y013_05100; Y013_12310; Y013_11705; Y013_10395; Y013_17920; Y013_07525; Y013_22785; Y013_00035; Y013_10815; Y013_07995; Y013_17695; Y013_08610; Y013_13620; Y013_20030; Y013_14380; Y01…
biological process	GO:0040007	growth	8	18	898	2155	0.478362	0.685037	Y013_08450; Y013_00990; Y013_25695; Y013_04125; Y013_04615; Y013_21860; Y013_23080; Y013_12065; Y013_00600; Y013_08280; Y013_18565; Y013_08925; Y013_08470; Y013_02160; Y013_04790; Y013_21900; Y013_18850; Y013_19695; Y013_19805; Y013_25700
biological process	GO:0000154	rRNA modification	3	6	898	2155	0.479755	0.685037	Y013_01150; Y013_16470; Y013_00910; Y013_21450; Y013_05795; Y013_21385
biological process	GO:0031167	rRNA methylation	3	6	898	2155	0.479755	0.685037	Y013_01150; Y013_16470; Y013_00910; Y013_21450; Y013_05795; Y013_21385
biological process	GO:0006813	potassium ion transport	3	6	898	2155	0.48125	0.685037	Y013_12845; Y013_01765; Y013_01890; Y013_07345; Y013_25410; Y013_01895; Y013_03600
biological process	GO:0006090	pyruvate metabolic process	3	6	898	2155	0.481325	0.685037	Y013_18860; Y013_01170; Y013_01160; Y013_21465; Y013_18855; Y013_21930
biological process	GO:0009240	isopentenyl diphosphate biosynthetic process	3	6	898	2155	0.481325	0.685037	Y013_18860; Y013_01170; Y013_01160; Y013_21465; Y013_18855; Y013_21930
biological process	GO:0019288	isopentenyl diphosphate biosynthetic process, mevalonate-independent pathway	3	6	898	2155	0.481325	0.685037	Y013_18860; Y013_01170; Y013_01160; Y013_21465; Y013_18855; Y013_21930
biological process	GO:0019682	glyceraldehyde-3-phosphate metabolic process	3	6	898	2155	0.481325	0.685037	Y013_18860; Y013_01170; Y013_01160; Y013_21465; Y013_18855; Y013_21930
biological process	GO:0046490	isopentenyl diphosphate metabolic process	3	6	898	2155	0.481325	0.685037	Y013_18860; Y013_01170; Y013_01160; Y013_21465; Y013_18855; Y013_21930
biological process	GO:0006644	phospholipid metabolic process	8	18	898	2155	0.488386	0.693967	Y013_14125; Y013_20195; Y013_18860; Y013_01845; Y013_21595; Y013_14130; Y013_24495; Y013_10005; Y013_01135; Y013_21465; Y013_06635; Y013_21930; Y013_10010; Y013_01170; Y013_01460; Y013_01160; Y013_04540; Y013_18855; Y013_20190; Y013_13635; Y013_17060; Y013_16020
biological process	GO:0006777	Mo-molybdopterin cofactor biosynthetic process	3	6	898	2155	0.491505	0.693967	Y013_21265; Y013_21310; Y013_07080; Y013_03665; Y013_07085; Y013_07395
biological process	GO:0019720	Mo-molybdopterin cofactor metabolic process	3	6	898	2155	0.491505	0.693967	Y013_21265; Y013_21310; Y013_07080; Y013_03665; Y013_07085; Y013_07395
biological process	GO:0032324	molybdopterin cofactor biosynthetic process	3	6	898	2155	0.491505	0.693967	Y013_21265; Y013_21310; Y013_07080; Y013_03665; Y013_07085; Y013_07395
biological process	GO:0043545	molybdopterin cofactor metabolic process	3	6	898	2155	0.491505	0.693967	Y013_21265; Y013_21310; Y013_07080; Y013_03665; Y013_07085; Y013_07395
biological process	GO:0051189	prosthetic group metabolic process	3	6	898	2155	0.491505	0.693967	Y013_21265; Y013_21310; Y013_07080; Y013_03665; Y013_07085; Y013_07395
biological process	GO:0006749	glutathione metabolic process	3	6	898	2155	0.497498	0.701498	Y013_08825; Y013_07915; Y013_10055; Y013_18100; Y013_20990; Y013_14175; Y013_00570; Y013_21550
biological process	GO:0009065	glutamine family amino acid catabolic process	3	6	898	2155	0.502583	0.707733	Y013_02390; Y013_25125; Y013_15520; Y013_04725; Y013_21345; Y013_11400; Y013_02090
biological process	GO:0019438	aromatic compound biosynthetic process	170	412	898	2155	0.508645	0.715323	Y013_05330; Y013_07400; Y013_08260; Y013_11715; Y013_21165; Y013_12945; Y013_13460; Y013_10510; Y013_15885; Y013_25990; Y013_23130; Y013_16150; Y013_04305; Y013_16345; Y013_05320; Y013_14375; Y013_11050; Y013_04970; Y013_21405; Y013_14625; Y013_15860; Y013_20145; Y013_06000; Y013_03670; Y013_20075; Y013_02535; Y013_17845; Y013_05945; Y013_25700; Y013_21170; Y013_05455; Y013_02425; Y013_05325; Y01…
biological process	GO:0006094	gluconeogenesis	3	6	898	2155	0.512068	0.717299	Y013_21905; Y013_21115; Y013_11615; Y013_12040; Y013_00905; Y013_02550
biological process	GO:0019319	hexose biosynthetic process	3	6	898	2155	0.512068	0.717299	Y013_21905; Y013_21115; Y013_11615; Y013_12040; Y013_00905; Y013_02550
biological process	GO:0046364	monosaccharide biosynthetic process	3	6	898	2155	0.512068	0.717299	Y013_21905; Y013_21115; Y013_11615; Y013_12040; Y013_00905; Y013_02550
biological process	GO:0051259	protein oligomerization	2	4	898	2155	0.530994	0.742834	Y013_04720; Y013_00990; Y013_08280; Y013_15910
biological process	GO:0009081	branched-chain amino acid metabolic process	7	16	898	2155	0.534032	0.746105	Y013_24535; Y013_12265; Y013_06665; Y013_06660; Y013_02000; Y013_13675; Y013_18345; Y013_06730; Y013_06745; Y013_05650; Y013_06030; Y013_06725; Y013_24450; Y013_06735; Y013_06710; Y013_18330
biological process	GO:0006461	protein complex assembly	4	9	898	2155	0.536162	0.747123	Y013_05740; Y013_00990; Y013_11850; Y013_15910; Y013_04720; Y013_01370; Y013_09305; Y013_09295; Y013_08280
biological process	GO:0070271	protein complex biogenesis	4	9	898	2155	0.536162	0.747123	Y013_05740; Y013_00990; Y013_11850; Y013_15910; Y013_04720; Y013_01370; Y013_09305; Y013_09295; Y013_08280
biological process	GO:0015669	gas transport	2	4	898	2155	0.543236	0.752646	Y013_07775; Y013_21000; Y013_00500; Y013_09765; Y013_14800; Y013_10680
biological process	GO:0015671	oxygen transport	2	4	898	2155	0.543236	0.752646	Y013_07775; Y013_21000; Y013_00500; Y013_09765; Y013_14800; Y013_10680
biological process	GO:0006694	steroid biosynthetic process	2	4	898	2155	0.545699	0.752646	Y013_19025; Y013_19040; Y013_19035; Y013_19030
biological process	GO:0008202	steroid metabolic process	2	4	898	2155	0.545699	0.752646	Y013_19025; Y013_19040; Y013_19035; Y013_19030
biological process	GO:0006401	RNA catabolic process	2	4	898	2155	0.55004	0.752646	Y013_16205; Y013_00935; Y013_01055; Y013_25700; Y013_01350
biological process	GO:0006561	proline biosynthetic process	2	4	898	2155	0.550527	0.752646	Y013_09400; Y013_25120; Y013_00810; Y013_04735; Y013_06620
biological process	GO:0019748	secondary metabolic process	2	4	898	2155	0.551479	0.752646	Y013_01310; Y013_18475; Y013_19760; Y013_19755
biological process	GO:0044550	secondary metabolite biosynthetic process	2	4	898	2155	0.551479	0.752646	Y013_01310; Y013_18475; Y013_19760; Y013_19755
biological process	GO:0009891	positive regulation of biosynthetic process	2	4	898	2155	0.552083	0.752646	Y013_13545; Y013_06550; Y013_09095; Y013_13400
biological process	GO:0009893	positive regulation of metabolic process	2	4	898	2155	0.552083	0.752646	Y013_13545; Y013_06550; Y013_09095; Y013_13400
biological process	GO:0010557	positive regulation of macromolecule biosynthetic process	2	4	898	2155	0.552083	0.752646	Y013_13545; Y013_06550; Y013_09095; Y013_13400
biological process	GO:0010604	positive regulation of macromolecule metabolic process	2	4	898	2155	0.552083	0.752646	Y013_13545; Y013_06550; Y013_09095; Y013_13400
biological process	GO:0031325	positive regulation of cellular metabolic process	2	4	898	2155	0.552083	0.752646	Y013_13545; Y013_06550; Y013_09095; Y013_13400
biological process	GO:0031328	positive regulation of cellular biosynthetic process	2	4	898	2155	0.552083	0.752646	Y013_13545; Y013_06550; Y013_09095; Y013_13400
biological process	GO:0048518	positive regulation of biological process	2	4	898	2155	0.552083	0.752646	Y013_13545; Y013_06550; Y013_25695; Y013_09095; Y013_13400
biological process	GO:0048522	positive regulation of cellular process	2	4	898	2155	0.552083	0.752646	Y013_13545; Y013_06550; Y013_09095; Y013_13400
biological process	GO:0006750	glutathione biosynthetic process	2	4	898	2155	0.552128	0.752646	Y013_20990; Y013_10055; Y013_00570; Y013_14175; Y013_21550; Y013_07915
biological process	GO:0006576	cellular biogenic amine metabolic process	4	9	898	2155	0.553148	0.753073	Y013_05330; Y013_05340; Y013_05325; Y013_15880; Y013_05380; Y013_05945; Y013_05320; Y013_23200; Y013_13285
biological process	GO:0005996	monosaccharide metabolic process	11	26	898	2155	0.558866	0.759004	Y013_01700; Y013_01965; Y013_02540; Y013_14765; Y013_11615; Y013_04450; Y013_05890; Y013_02550; Y013_06210; Y013_24450; Y013_12040; Y013_02620; Y013_10645; Y013_02545; Y013_10600; Y013_24380; Y013_21905; Y013_21695; Y013_10640; Y013_05305; Y013_06770; Y013_14760; Y013_19595; Y013_03640; Y013_21115; Y013_00540; Y013_09450; Y013_14720; Y013_02615; Y013_00905; Y013_02605; Y013_02490
biological process	GO:0006072	glycerol-3-phosphate metabolic process	2	4	898	2155	0.558929	0.759004	Y013_07905; Y013_06635; Y013_13635; Y013_07900
biological process	GO:0090304	nucleic acid metabolic process	189	459	898	2155	0.559689	0.759069	Y013_08260; Y013_12145; Y013_05065; Y013_16195; Y013_12945; Y013_22465; Y013_18840; Y013_15885; Y013_16970; Y013_16150; Y013_16345; Y013_21405; Y013_23055; Y013_20145; Y013_25720; Y013_20075; Y013_04770; Y013_15945; Y013_06425; Y013_17560; Y013_25695; Y013_18870; Y013_08790; Y013_21995; Y013_13140; Y013_13335; Y013_23965; Y013_03235; Y013_07140; Y013_06580; Y013_04855; Y013_01720; Y013_08730; Y01…
biological process	GO:0015718	monocarboxylic acid transport	2	4	898	2155	0.560691	0.759462	Y013_03475; Y013_13615; Y013_19685; Y013_00020
biological process	GO:0009190	cyclic nucleotide biosynthetic process	2	4	898	2155	0.561878	0.760105	Y013_12280; Y013_00040; Y013_03670; Y013_11665
biological process	GO:0006081	cellular aldehyde metabolic process	4	9	898	2155	0.563509	0.761344	Y013_21465; Y013_21930; Y013_01170; Y013_18860; Y013_01160; Y013_04480; Y013_18855; Y013_09760; Y013_03200
biological process	GO:1901136	carbohydrate derivative catabolic process	39	94	898	2155	0.565582	0.763177	Y013_04075; Y013_19185; Y013_23250; Y013_05105; Y013_09070; Y013_21470; Y013_24490; Y013_02655; Y013_10110; Y013_08840; Y013_23215; Y013_15725; Y013_05530; Y013_25635; Y013_02710; Y013_24195; Y013_07385; Y013_18685; Y013_23495; Y013_05100; Y013_12310; Y013_11705; Y013_10395; Y013_17920; Y013_07525; Y013_22785; Y013_00035; Y013_10815; Y013_17695; Y013_08610; Y013_13620; Y013_20030; Y013_13925; Y01…
biological process	GO:0022402	cell cycle process	2	4	898	2155	0.566854	0.763784	Y013_05740; Y013_05725; Y013_05745; Y013_00975
biological process	GO:0003333	amino acid transmembrane transport	2	4	898	2155	0.567464	0.763784	Y013_01900; Y013_17150; Y013_15235; Y013_25850; Y013_11115; Y013_03845; Y013_22865
biological process	GO:0007155	cell adhesion	2	4	898	2155	0.573265	0.769648	Y013_11525; Y013_01335; Y013_18920; Y013_09580
biological process	GO:0022610	biological adhesion	2	4	898	2155	0.573265	0.769648	Y013_11525; Y013_01335; Y013_18920; Y013_09580
biological process	GO:0016054	organic acid catabolic process	8	19	898	2155	0.578824	0.773516	Y013_09325; Y013_02420; Y013_04495; Y013_12695; Y013_04725; Y013_11400; Y013_19290; Y013_25125; Y013_00950; Y013_02090; Y013_13535; Y013_03880; Y013_08475; Y013_04520; Y013_19935; Y013_13390; Y013_02390; Y013_15520; Y013_21345; Y013_06035; Y013_13090
biological process	GO:0046395	carboxylic acid catabolic process	8	19	898	2155	0.578824	0.773516	Y013_09325; Y013_02420; Y013_04495; Y013_12695; Y013_04725; Y013_11400; Y013_19290; Y013_25125; Y013_00950; Y013_02090; Y013_13535; Y013_03880; Y013_08475; Y013_04520; Y013_19935; Y013_13390; Y013_02390; Y013_15520; Y013_21345; Y013_06035; Y013_13090
biological process	GO:0007059	chromosome segregation	2	4	898	2155	0.579365	0.773516	Y013_26185; Y013_01440; Y013_04615; Y013_24835; Y013_01100; Y013_00975
biological process	GO:0042822	pyridoxal phosphate metabolic process	5	12	898	2155	0.579774	0.773516	Y013_04175; Y013_03660; Y013_24135; Y013_02090; Y013_20605; Y013_16880; Y013_02070; Y013_13730; Y013_20305; Y013_21510; Y013_03420; Y013_06675
biological process	GO:0042823	pyridoxal phosphate biosynthetic process	5	12	898	2155	0.579774	0.773516	Y013_04175; Y013_03660; Y013_24135; Y013_02090; Y013_20605; Y013_16880; Y013_02070; Y013_13730; Y013_20305; Y013_21510; Y013_03420; Y013_06675
biological process	GO:0006265	DNA topological change	2	4	898	2155	0.580538	0.773567	Y013_18565; Y013_19365; Y013_16515; Y013_16555
biological process	GO:0045333	cellular respiration	11	26	898	2155	0.584138	0.777393	Y013_05205; Y013_10035; Y013_23100; Y013_14560; Y013_20640; Y013_05225; Y013_21140; Y013_21900; Y013_05560; Y013_05200; Y013_08025; Y013_05970; Y013_03200; Y013_20600; Y013_05955; Y013_05555; Y013_08020; Y013_06955; Y013_08010; Y013_14145; Y013_01225; Y013_09760; Y013_08055; Y013_14155; Y013_10440; Y013_02560; Y013_03145; Y013_04375; Y013_23435; Y013_04480; Y013_00380; Y013_10025
biological process	GO:0006006	glucose metabolic process	10	24	898	2155	0.589695	0.783809	Y013_02620; Y013_01965; Y013_10600; Y013_02545; Y013_24380; Y013_02540; Y013_21905; Y013_21695; Y013_06770; Y013_05305; Y013_03640; Y013_21115; Y013_00540; Y013_11615; Y013_04450; Y013_02615; Y013_14720; Y013_09450; Y013_00905; Y013_05890; Y013_02550; Y013_06210; Y013_24450; Y013_12040; Y013_02605; Y013_02490
biological process	GO:0046700	heterocycle catabolic process	43	105	898	2155	0.608749	0.796344	Y013_04075; Y013_19185; Y013_23250; Y013_09070; Y013_21470; Y013_08840; Y013_23215; Y013_15725; Y013_07385; Y013_05100; Y013_11705; Y013_17920; Y013_25700; Y013_07525; Y013_22785; Y013_00035; Y013_10815; Y013_08610; Y013_20030; Y013_20465; Y013_07710; Y013_06515; Y013_06550; Y013_14230; Y013_11400; Y013_14930; Y013_05045; Y013_02955; Y013_04435; Y013_13500; Y013_06495; Y013_14000; Y013_21735; Y01…
biological process	GO:0019184	nonribosomal peptide biosynthetic process	3	7	898	2155	0.61342	0.796344	Y013_01310; Y013_19760; Y013_19755; Y013_07915; Y013_20990; Y013_10055; Y013_14175; Y013_00570; Y013_21550
biological process	GO:0046112	nucleobase biosynthetic process	3	7	898	2155	0.614786	0.796344	Y013_02370; Y013_07995; Y013_19910; Y013_02400; Y013_02925; Y013_23165; Y013_19645
biological process	GO:0006096	glycolysis	5	12	898	2155	0.616561	0.796344	Y013_21115; Y013_01965; Y013_14720; Y013_09450; Y013_10600; Y013_02545; Y013_24380; Y013_02550; Y013_05890; Y013_06210; Y013_21695; Y013_05305; Y013_06770; Y013_12040
biological process	GO:0006066	alcohol metabolic process	3	7	898	2155	0.618049	0.796344	Y013_07905; Y013_21905; Y013_08735; Y013_17225; Y013_00895; Y013_13285; Y013_16020
biological process	GO:1901606	alpha-amino acid catabolic process	5	12	898	2155	0.618233	0.796344	Y013_04495; Y013_25125; Y013_02090; Y013_04520; Y013_08475; Y013_19935; Y013_02390; Y013_15520; Y013_21345; Y013_04725; Y013_11400; Y013_06035; Y013_13090
biological process	GO:0006099	tricarboxylic acid cycle	7	17	898	2155	0.634179	0.796344	Y013_20600; Y013_05555; Y013_08020; Y013_23100; Y013_14560; Y013_08010; Y013_20640; Y013_09760; Y013_01225; Y013_08055; Y013_21140; Y013_21900; Y013_10440; Y013_05560; Y013_02560; Y013_03145; Y013_08025; Y013_04480; Y013_03200
biological process	GO:0044270	cellular nitrogen compound catabolic process	43	106	898	2155	0.635303	0.796344	Y013_04075; Y013_19185; Y013_23250; Y013_09070; Y013_21470; Y013_08840; Y013_23215; Y013_15725; Y013_07385; Y013_05100; Y013_11705; Y013_17920; Y013_25700; Y013_07525; Y013_22785; Y013_00035; Y013_10815; Y013_08610; Y013_20030; Y013_20465; Y013_07710; Y013_06515; Y013_06550; Y013_14230; Y013_14930; Y013_05045; Y013_02955; Y013_04435; Y013_13500; Y013_06495; Y013_14000; Y013_21735; Y013_22390; Y01…
biological process	GO:0065003	macromolecular complex assembly	4	10	898	2155	0.635472	0.796344	Y013_05740; Y013_04780; Y013_00990; Y013_11850; Y013_15910; Y013_04720; Y013_01370; Y013_09305; Y013_09295; Y013_08280
biological process	GO:0071702	organic substance transport	21	52	898	2155	0.636814	0.796344	Y013_19685; Y013_22130; Y013_19825; Y013_03475; Y013_14030; Y013_01900; Y013_10200; Y013_13905; Y013_25990; Y013_02940; Y013_16070; Y013_22135; Y013_01925; Y013_21390; Y013_22865; Y013_13615; Y013_02125; Y013_11115; Y013_14320; Y013_09785; Y013_24050; Y013_12075; Y013_12070; Y013_13215; Y013_02120; Y013_00020; Y013_07565; Y013_09100; Y013_17940; Y013_08490; Y013_23025; Y013_23020; Y013_04125; Y01…
biological process	GO:0009072	aromatic amino acid family metabolic process	8	20	898	2155	0.638383	0.796344	Y013_20315; Y013_05330; Y013_05340; Y013_05325; Y013_11425; Y013_17265; Y013_02330; Y013_02335; Y013_23200; Y013_05320; Y013_14040; Y013_09920; Y013_09915; Y013_02325; Y013_15880; Y013_14035; Y013_05380; Y013_13200; Y013_17845; Y013_05945; Y013_13080; Y013_07520; Y013_13090; Y013_05875
biological process	GO:0006826	iron ion transport	1	2	898	2155	0.646479	0.796344	Y013_15595; Y013_17235
biological process	GO:1901565	organonitrogen compound catabolic process	47	116	898	2155	0.647279	0.796344	Y013_04075; Y013_19185; Y013_23250; Y013_09070; Y013_21470; Y013_08840; Y013_23215; Y013_15725; Y013_25635; Y013_07385; Y013_02090; Y013_05100; Y013_11705; Y013_17920; Y013_07525; Y013_22785; Y013_00035; Y013_21345; Y013_10815; Y013_08610; Y013_20030; Y013_20465; Y013_07710; Y013_06515; Y013_06550; Y013_14230; Y013_11400; Y013_14930; Y013_05045; Y013_02955; Y013_04435; Y013_13500; Y013_06495; Y01…
biological process	GO:0046654	tetrahydrofolate biosynthetic process	1	2	898	2155	0.64763	0.796344	Y013_18690; Y013_21080
biological process	GO:0033993	response to lipid	1	2	898	2155	0.647827	0.796344	Y013_07325; Y013_19035
biological process	GO:0044110	growth involved in symbiotic interaction	1	2	898	2155	0.647958	0.796344	Y013_00990; Y013_23080
biological process	GO:0044116	growth of symbiont involved in interaction with host	1	2	898	2155	0.647958	0.796344	Y013_00990; Y013_23080
biological process	GO:0044117	growth of symbiont in host	1	2	898	2155	0.647958	0.796344	Y013_00990; Y013_23080
biological process	GO:0044119	growth of symbiont in host cell	1	2	898	2155	0.647958	0.796344	Y013_00990; Y013_23080
biological process	GO:0044403	symbiosis, encompassing mutualism through parasitism	1	2	898	2155	0.647958	0.796344	Y013_23930; Y013_00990; Y013_23080
biological process	GO:0044419	interspecies interaction between organisms	1	2	898	2155	0.647958	0.796344	Y013_23930; Y013_00990; Y013_23080
biological process	GO:0019321	pentose metabolic process	1	2	898	2155	0.649693	0.796344	Y013_00540; Y013_19595
biological process	GO:0006354	DNA-dependent transcription, elongation	1	2	898	2155	0.649758	0.796344	Y013_09095; Y013_21820
biological process	GO:0032784	regulation of DNA-dependent transcription, elongation	1	2	898	2155	0.649758	0.796344	Y013_09095; Y013_21820
biological process	GO:0009452	7-methylguanosine RNA capping	1	2	898	2155	0.650801	0.796344	Y013_16470; Y013_11635
biological process	GO:0036260	RNA capping	1	2	898	2155	0.650801	0.796344	Y013_16470; Y013_11635
biological process	GO:0036265	RNA (guanine-N7)-methylation	1	2	898	2155	0.650801	0.796344	Y013_16470; Y013_11635
biological process	GO:0009238	enterobactin metabolic process	1	2	898	2155	0.650996	0.796344	Y013_01310; Y013_19760
biological process	GO:0009239	enterobactin biosynthetic process	1	2	898	2155	0.650996	0.796344	Y013_01310; Y013_19760
biological process	GO:0009713	catechol-containing compound biosynthetic process	1	2	898	2155	0.650996	0.796344	Y013_01310; Y013_19760
biological process	GO:0019540	siderophore biosynthetic process from catechol	1	2	898	2155	0.650996	0.796344	Y013_01310; Y013_19760
biological process	GO:0046189	phenol-containing compound biosynthetic process	1	2	898	2155	0.650996	0.796344	Y013_01310; Y013_19760
biological process	GO:0042952	beta-ketoadipate pathway	1	2	898	2155	0.651093	0.796344	Y013_13530; Y013_13395
biological process	GO:0006235	dTTP biosynthetic process	1	2	898	2155	0.651159	0.796344	Y013_21075; Y013_07595
biological process	GO:0009202	deoxyribonucleoside triphosphate biosynthetic process	1	2	898	2155	0.651159	0.796344	Y013_21075; Y013_07595; Y013_11335; Y013_15455
biological process	GO:0009212	pyrimidine deoxyribonucleoside triphosphate biosynthetic process	1	2	898	2155	0.651159	0.796344	Y013_21075; Y013_07595; Y013_11335; Y013_15455
biological process	GO:0046075	dTTP metabolic process	1	2	898	2155	0.651159	0.796344	Y013_21075; Y013_07595
biological process	GO:0006308	DNA catabolic process	1	2	898	2155	0.65197	0.796344	Y013_21920; Y013_21915
biological process	GO:0015689	molybdate ion transport	1	2	898	2155	0.652132	0.796344	Y013_16385; Y013_16380
biological process	GO:0006231	dTMP biosynthetic process	1	2	898	2155	0.652132	0.796344	Y013_21075; Y013_01420
biological process	GO:0046073	dTMP metabolic process	1	2	898	2155	0.652132	0.796344	Y013_21075; Y013_01420
biological process	GO:0019318	hexose metabolic process	10	25	898	2155	0.652364	0.796344	Y013_02620; Y013_01700; Y013_01965; Y013_10645; Y013_10600; Y013_02545; Y013_24380; Y013_02540; Y013_21905; Y013_21695; Y013_10640; Y013_06770; Y013_05305; Y013_14765; Y013_03640; Y013_14760; Y013_21115; Y013_00540; Y013_11615; Y013_04450; Y013_02615; Y013_14720; Y013_09450; Y013_00905; Y013_05890; Y013_02550; Y013_06210; Y013_24450; Y013_12040; Y013_02605; Y013_02490
biological process	GO:0009396	folic acid-containing compound biosynthetic process	4	10	898	2155	0.652401	0.796344	Y013_22895; Y013_08075; Y013_00775; Y013_21080; Y013_21300; Y013_04235; Y013_18690; Y013_21400; Y013_25250; Y013_18695; Y013_18705
biological process	GO:0050992	dimethylallyl diphosphate biosynthetic process	1	2	898	2155	0.652489	0.796344	Y013_17060; Y013_21930
biological process	GO:0050993	dimethylallyl diphosphate metabolic process	1	2	898	2155	0.652489	0.796344	Y013_17060; Y013_21930
biological process	GO:0006522	alanine metabolic process	1	2	898	2155	0.65278	0.796344	Y013_18730; Y013_08315
biological process	GO:0009078	pyruvate family amino acid metabolic process	1	2	898	2155	0.65278	0.796344	Y013_18730; Y013_08315
biological process	GO:0044106	cellular amine metabolic process	4	10	898	2155	0.653021	0.796344	Y013_05330; Y013_05340; Y013_05325; Y013_15880; Y013_05380; Y013_05945; Y013_20630; Y013_05320; Y013_23200; Y013_13285
biological process	GO:0015695	organic cation transport	1	2	898	2155	0.653071	0.796344	Y013_23230; Y013_08620
biological process	GO:0042891	antibiotic transport	1	2	898	2155	0.653071	0.796344	Y013_23230; Y013_08620
biological process	GO:0043215	daunorubicin transport	1	2	898	2155	0.653071	0.796344	Y013_23230; Y013_08620
biological process	GO:1900753	doxorubicin transport	1	2	898	2155	0.653071	0.796344	Y013_23230; Y013_08620
biological process	GO:1901656	glycoside transport	1	2	898	2155	0.653071	0.796344	Y013_23230; Y013_08620
biological process	GO:1901998	toxin transport	1	2	898	2155	0.653071	0.796344	Y013_23230; Y013_08620
biological process	GO:0031119	tRNA pseudouridine synthesis	1	2	898	2155	0.654136	0.796344	Y013_01315; Y013_08435
biological process	GO:0045226	extracellular polysaccharide biosynthetic process	1	2	898	2155	0.654233	0.796344	Y013_17575; Y013_10955; Y013_07685; Y013_15075; Y013_10905; Y013_15025
biological process	GO:0046379	extracellular polysaccharide metabolic process	1	2	898	2155	0.654233	0.796344	Y013_17575; Y013_10955; Y013_07685; Y013_15075; Y013_10905; Y013_15025
biological process	GO:0009082	branched-chain amino acid biosynthetic process	6	15	898	2155	0.654436	0.796344	Y013_24535; Y013_05650; Y013_12265; Y013_06665; Y013_06030; Y013_06660; Y013_02000; Y013_06725; Y013_13675; Y013_06735; Y013_06710; Y013_18345; Y013_06730; Y013_18330; Y013_06745
biological process	GO:0031554	regulation of DNA-dependent transcription, termination	1	2	898	2155	0.65552	0.796344	Y013_01275; Y013_09095
biological process	GO:0043244	regulation of protein complex disassembly	1	2	898	2155	0.65552	0.796344	Y013_01275; Y013_09095
biological process	GO:0006367	transcription initiation from RNA polymerase II promoter	1	2	898	2155	0.656129	0.796344	Y013_01680; Y013_04020
biological process	GO:0043934	sporulation	1	2	898	2155	0.656769	0.796344	Y013_02535; Y013_21930
biological process	GO:0009307	DNA restriction-modification system	1	2	898	2155	0.657855	0.796344	Y013_22740; Y013_17805
biological process	GO:0044355	clearance of foreign intracellular DNA	1	2	898	2155	0.657855	0.796344	Y013_22740; Y013_17805
biological process	GO:0006476	protein deacetylation	1	2	898	2155	0.658206	0.796344	Y013_01710; Y013_00815
biological process	GO:0035601	protein deacylation	1	2	898	2155	0.658206	0.796344	Y013_01710; Y013_00815
biological process	GO:0006558	L-phenylalanine metabolic process	1	2	898	2155	0.658333	0.796344	Y013_17265; Y013_13090
biological process	GO:1902221	erythrose 4-phosphate/phosphoenolpyruvate family amino acid metabolic process	1	2	898	2155	0.658333	0.796344	Y013_17265; Y013_13090
biological process	GO:0006527	arginine catabolic process	1	2	898	2155	0.65846	0.796344	Y013_04725; Y013_21345
biological process	GO:0019547	arginine catabolic process to ornithine	1	2	898	2155	0.65846	0.796344	Y013_04725; Y013_21345
biological process	GO:0006570	tyrosine metabolic process	1	2	898	2155	0.658715	0.796344	Y013_17845; Y013_13090
biological process	GO:0046164	alcohol catabolic process	1	2	898	2155	0.659921	0.796344	Y013_07905; Y013_13285
biological process	GO:0001887	selenium compound metabolic process	1	2	898	2155	0.659985	0.796344	Y013_17360; Y013_00390
biological process	GO:0016259	selenocysteine metabolic process	1	2	898	2155	0.659985	0.796344	Y013_17360; Y013_00390
biological process	GO:0016260	selenocysteine biosynthetic process	1	2	898	2155	0.659985	0.796344	Y013_17360; Y013_00390
biological process	GO:0009062	fatty acid catabolic process	1	2	898	2155	0.660112	0.796344	Y013_09325; Y013_03880; Y013_19290
biological process	GO:0006768	biotin metabolic process	1	2	898	2155	0.660175	0.796344	Y013_05510; Y013_05590
biological process	GO:0009102	biotin biosynthetic process	1	2	898	2155	0.660175	0.796344	Y013_05510; Y013_05590
biological process	GO:0007166	cell surface receptor signaling pathway	1	2	898	2155	0.661408	0.796344	Y013_07480; Y013_04105
biological process	GO:0007186	G-protein coupled receptor signaling pathway	1	2	898	2155	0.661408	0.796344	Y013_07480; Y013_04105
biological process	GO:0007205	protein kinase C-activating G-protein coupled receptor signaling pathway	1	2	898	2155	0.661408	0.796344	Y013_07480; Y013_04105
biological process	GO:0046058	cAMP metabolic process	1	2	898	2155	0.661502	0.796344	Y013_11665; Y013_23495
biological process	GO:0051052	regulation of DNA metabolic process	1	2	898	2155	0.662007	0.796344	Y013_16495; Y013_01520
biological process	GO:0044210	'de novo' CTP biosynthetic process	1	2	898	2155	0.66207	0.796344	Y013_01125; Y013_04625
biological process	GO:0009399	nitrogen fixation	1	2	898	2155	0.66511	0.796344	Y013_06095; Y013_06070
biological process	GO:0042128	nitrate assimilation	1	2	898	2155	0.666948	0.796344	Y013_07415; Y013_07410
biological process	GO:0015969	guanosine tetraphosphate metabolic process	1	2	898	2155	0.667506	0.796344	Y013_12245; Y013_02140
biological process	GO:0034035	purine ribonucleoside bisphosphate metabolic process	1	2	898	2155	0.667506	0.796344	Y013_12245; Y013_02140
biological process	GO:0006797	polyphosphate metabolic process	1	2	898	2155	0.668001	0.796344	Y013_09605; Y013_06645
biological process	GO:0016071	mRNA metabolic process	1	2	898	2155	0.668373	0.796344	Y013_00935; Y013_01350
biological process	GO:0006835	dicarboxylic acid transport	1	2	898	2155	0.668773	0.796344	Y013_03475; Y013_19825
biological process	GO:0006612	protein targeting to membrane	1	2	898	2155	0.66902	0.796344	Y013_01000; Y013_00980
biological process	GO:0016024	CDP-diacylglycerol biosynthetic process	1	2	898	2155	0.670283	0.796344	Y013_01135; Y013_20195
biological process	GO:0046341	CDP-diacylglycerol metabolic process	1	2	898	2155	0.670283	0.796344	Y013_01135; Y013_20195
biological process	GO:0046474	glycerophospholipid biosynthetic process	1	2	898	2155	0.670283	0.796344	Y013_01135; Y013_14125; Y013_20195; Y013_10005
biological process	GO:0051704	multi-organism process	5	13	898	2155	0.671118	0.796344	Y013_23930; Y013_26460; Y013_00990; Y013_21280; Y013_21275; Y013_23080; Y013_01075; Y013_05625; Y013_26300; Y013_23495; Y013_11850; Y013_09580; Y013_19695; Y013_18850; Y013_07960; Y013_21245
biological process	GO:0006102	isocitrate metabolic process	1	2	898	2155	0.672335	0.796344	Y013_08055; Y013_03200
biological process	GO:0072350	tricarboxylic acid metabolic process	1	2	898	2155	0.672335	0.796344	Y013_08055; Y013_03200
biological process	GO:0000041	transition metal ion transport	2	5	898	2155	0.677242	0.801265	Y013_15595; Y013_17235; Y013_16740; Y013_11725; Y013_23050
biological process	GO:0006323	DNA packaging	1	2	898	2155	0.681042	0.80338	Y013_06655; Y013_00975
biological process	GO:0030261	chromosome condensation	1	2	898	2155	0.681042	0.80338	Y013_06655; Y013_00975
biological process	GO:0043623	cellular protein complex assembly	2	5	898	2155	0.681291	0.80338	Y013_05740; Y013_01370; Y013_11850; Y013_09305; Y013_09295
biological process	GO:0046653	tetrahydrofolate metabolic process	2	5	898	2155	0.68295	0.804447	Y013_05840; Y013_08075; Y013_18690; Y013_25250; Y013_21870; Y013_21080
biological process	GO:0044710	single-organism metabolic process	395	959	898	2155	0.683828	0.804592	Y013_23250; Y013_15850; Y013_19030; Y013_14560; Y013_10510; Y013_05320; Y013_03420; Y013_15725; Y013_18950; Y013_06000; Y013_19295; Y013_00645; Y013_04770; Y013_10760; Y013_05455; Y013_15530; Y013_05465; Y013_14800; Y013_06515; Y013_16045; Y013_11445; Y013_05190; Y013_03640; Y013_05045; Y013_01420; Y013_02560; Y013_14890; Y013_00840; Y013_12645; Y013_20155; Y013_00775; Y013_09815; Y013_02705; Y01…
biological process	GO:0006430	lysyl-tRNA aminoacylation	1	2	898	2155	0.685558	0.805739	Y013_16895; Y013_18745
biological process	GO:0034654	nucleobase-containing compound biosynthetic process	142	354	898	2155	0.688087	0.807142	Y013_08260; Y013_11715; Y013_21165; Y013_12945; Y013_13460; Y013_15885; Y013_25990; Y013_23130; Y013_16150; Y013_04305; Y013_16345; Y013_11050; Y013_04970; Y013_21405; Y013_15860; Y013_20145; Y013_06000; Y013_03670; Y013_20075; Y013_02535; Y013_25700; Y013_21170; Y013_05455; Y013_02425; Y013_25695; Y013_05465; Y013_08790; Y013_21080; Y013_13140; Y013_13335; Y013_20890; Y013_25250; Y013_11400; Y01…
biological process	GO:0008272	sulfate transport	2	5	898	2155	0.688267	0.807142	Y013_06515; Y013_06525; Y013_06530; Y013_06520; Y013_20810
biological process	GO:0016042	lipid catabolic process	5	13	898	2155	0.689153	0.807252	Y013_09325; Y013_19025; Y013_19290; Y013_03385; Y013_19035; Y013_21725; Y013_19030; Y013_00460; Y013_00645; Y013_03620; Y013_16625; Y013_00285; Y013_06155; Y013_03880; Y013_19040
biological process	GO:0010125	mycothiol biosynthetic process	2	5	898	2155	0.692147	0.807252	Y013_22795; Y013_18865; Y013_02985; Y013_09480; Y013_20010
biological process	GO:0010126	mycothiol metabolic process	2	5	898	2155	0.692147	0.807252	Y013_22795; Y013_18865; Y013_02985; Y013_09480; Y013_20010
biological process	GO:0016137	glycoside metabolic process	2	5	898	2155	0.692147	0.807252	Y013_22795; Y013_18865; Y013_02985; Y013_09480; Y013_20010
biological process	GO:0016138	glycoside biosynthetic process	2	5	898	2155	0.692147	0.807252	Y013_22795; Y013_18865; Y013_02985; Y013_09480; Y013_20010
biological process	GO:0009187	cyclic nucleotide metabolic process	2	5	898	2155	0.696733	0.811055	Y013_12280; Y013_00040; Y013_03670; Y013_11665; Y013_23495
biological process	GO:0052646	alditol phosphate metabolic process	2	5	898	2155	0.697087	0.811055	Y013_07905; Y013_07660; Y013_06635; Y013_13635; Y013_07900
biological process	GO:0006091	generation of precursor metabolites and energy	21	53	898	2155	0.69769	0.811055	Y013_05205; Y013_10035; Y013_01965; Y013_23100; Y013_14560; Y013_20295; Y013_05600; Y013_07615; Y013_20640; Y013_05225; Y013_05245; Y013_21140; Y013_21900; Y013_06940; Y013_05560; Y013_02550; Y013_05890; Y013_05200; Y013_00095; Y013_08025; Y013_06210; Y013_22700; Y013_22930; Y013_12040; Y013_05235; Y013_05970; Y013_03200; Y013_20600; Y013_05555; Y013_05955; Y013_08020; Y013_10600; Y013_06955; Y01…
biological process	GO:0006637	acyl-CoA metabolic process	2	5	898	2155	0.700104	0.812091	Y013_18500; Y013_02085; Y013_25910; Y013_10160; Y013_14280; Y013_00860; Y013_10165; Y013_05300; Y013_14285
biological process	GO:0035383	thioester metabolic process	2	5	898	2155	0.700104	0.812091	Y013_18500; Y013_02085; Y013_25910; Y013_10160; Y013_14280; Y013_00860; Y013_10165; Y013_05300; Y013_14285
biological process	GO:0019439	aromatic compound catabolic process	48	121	898	2155	0.710798	0.823598	Y013_04075; Y013_19185; Y013_23250; Y013_19030; Y013_09070; Y013_13585; Y013_13530; Y013_21470; Y013_03805; Y013_08840; Y013_23215; Y013_15725; Y013_15605; Y013_07385; Y013_19035; Y013_05100; Y013_12530; Y013_11705; Y013_17920; Y013_25700; Y013_07525; Y013_22785; Y013_00035; Y013_10815; Y013_08610; Y013_20030; Y013_20465; Y013_07710; Y013_06515; Y013_06550; Y013_14230; Y013_14930; Y013_05045; Y01…
biological process	GO:0016310	phosphorylation	42	106	898	2155	0.714411	0.826887	Y013_11660; Y013_01845; Y013_03830; Y013_18735; Y013_01595; Y013_14375; Y013_00390; Y013_05225; Y013_04270; Y013_11615; Y013_06000; Y013_22160; Y013_02855; Y013_21465; Y013_24060; Y013_14275; Y013_02965; Y013_22005; Y013_05200; Y013_00810; Y013_04735; Y013_00175; Y013_13300; Y013_06955; Y013_02545; Y013_00190; Y013_16675; Y013_01840; Y013_06505; Y013_14145; Y013_09675; Y013_11045; Y013_04645; Y01…
biological process	GO:0006200	ATP catabolic process	26	67	898	2155	0.727395	0.839057	Y013_04075; Y013_19185; Y013_23250; Y013_05105; Y013_09070; Y013_21470; Y013_02655; Y013_10110; Y013_08840; Y013_23215; Y013_15725; Y013_05530; Y013_02710; Y013_07385; Y013_18685; Y013_05100; Y013_12310; Y013_11705; Y013_10395; Y013_17920; Y013_00035; Y013_17695; Y013_08610; Y013_13620; Y013_20030; Y013_14380; Y013_13925; Y013_20465; Y013_07710; Y013_06515; Y013_19955; Y013_14230; Y013_20735; Y01…
biological process	GO:0000105	histidine biosynthetic process	4	11	898	2155	0.728075	0.839057	Y013_17755; Y013_08075; Y013_04045; Y013_05370; Y013_05400; Y013_05380; Y013_05425; Y013_05365; Y013_05420; Y013_05415; Y013_04050; Y013_25250
biological process	GO:0006547	histidine metabolic process	4	11	898	2155	0.728075	0.839057	Y013_17755; Y013_08075; Y013_04045; Y013_05370; Y013_05400; Y013_05380; Y013_05425; Y013_05365; Y013_05420; Y013_05415; Y013_04050; Y013_25250
biological process	GO:0052803	imidazole-containing compound metabolic process	4	11	898	2155	0.728075	0.839057	Y013_17755; Y013_08075; Y013_04045; Y013_05370; Y013_05400; Y013_05380; Y013_05425; Y013_05365; Y013_05420; Y013_05415; Y013_04050; Y013_25250
biological process	GO:0042559	pteridine-containing compound biosynthetic process	4	11	898	2155	0.733706	0.844634	Y013_22895; Y013_08075; Y013_00775; Y013_21080; Y013_22770; Y013_21300; Y013_04235; Y013_18690; Y013_21400; Y013_25250; Y013_18695; Y013_18705
biological process	GO:0009308	amine metabolic process	4	11	898	2155	0.735526	0.845816	Y013_05330; Y013_05340; Y013_05325; Y013_15880; Y013_05380; Y013_05945; Y013_20630; Y013_05320; Y013_23200; Y013_13285; Y013_17135
biological process	GO:1901361	organic cyclic compound catabolic process	44	112	898	2155	0.740315	0.850405	Y013_04075; Y013_19185; Y013_23250; Y013_09070; Y013_21470; Y013_08840; Y013_23215; Y013_15725; Y013_07385; Y013_05100; Y013_12530; Y013_11705; Y013_17920; Y013_25700; Y013_07525; Y013_22785; Y013_00035; Y013_10815; Y013_08610; Y013_20030; Y013_20465; Y013_07710; Y013_06515; Y013_06550; Y013_14230; Y013_11400; Y013_14930; Y013_05045; Y013_02955; Y013_04435; Y013_13500; Y013_06495; Y013_14000; Y01…
biological process	GO:0016311	dephosphorylation	5	14	898	2155	0.743854	0.85355	Y013_21350; Y013_06180; Y013_10900; Y013_06950; Y013_13800; Y013_26135; Y013_24265; Y013_07835; Y013_23000; Y013_18510; Y013_15020; Y013_02965; Y013_15870; Y013_09375; Y013_26125; Y013_20190
biological process	GO:1901575	organic substance catabolic process	69	174	898	2155	0.74593	0.855013	Y013_04075; Y013_19185; Y013_01965; Y013_23250; Y013_19030; Y013_09070; Y013_21470; Y013_08840; Y013_23215; Y013_15725; Y013_25635; Y013_07385; Y013_19035; Y013_04450; Y013_00460; Y013_00645; Y013_02090; Y013_05100; Y013_12530; Y013_11705; Y013_17920; Y013_25700; Y013_07525; Y013_22785; Y013_00035; Y013_21345; Y013_10815; Y013_08610; Y013_20030; Y013_20465; Y013_07710; Y013_02545; Y013_06515; Y01…
biological process	GO:0034622	cellular macromolecular complex assembly	2	6	898	2155	0.781231	0.889751	Y013_05740; Y013_04780; Y013_01370; Y013_11850; Y013_09305; Y013_09295
biological process	GO:0044282	small molecule catabolic process	9	25	898	2155	0.78297	0.889751	Y013_09325; Y013_02420; Y013_04495; Y013_12695; Y013_03375; Y013_04725; Y013_11400; Y013_07905; Y013_19290; Y013_25125; Y013_00950; Y013_03365; Y013_02090; Y013_13880; Y013_12615; Y013_13535; Y013_03880; Y013_04520; Y013_08475; Y013_22670; Y013_19935; Y013_03370; Y013_02390; Y013_13390; Y013_15520; Y013_13285; Y013_21345; Y013_06035; Y013_13090
biological process	GO:0044712	single-organism catabolic process	9	25	898	2155	0.78297	0.889751	Y013_09325; Y013_02420; Y013_04495; Y013_12695; Y013_03375; Y013_04725; Y013_11400; Y013_07905; Y013_19290; Y013_25125; Y013_00950; Y013_03365; Y013_02090; Y013_13880; Y013_12615; Y013_13535; Y013_03880; Y013_04520; Y013_08475; Y013_22670; Y013_19935; Y013_03370; Y013_02390; Y013_13390; Y013_15520; Y013_13285; Y013_21345; Y013_06035; Y013_13090
biological process	GO:0051260	protein homooligomerization	1	3	898	2155	0.787362	0.889751	Y013_00990; Y013_08280; Y013_15910
biological process	GO:0006873	cellular ion homeostasis	1	3	898	2155	0.7901	0.889751	Y013_15595; Y013_17235; Y013_09645
biological process	GO:0006875	cellular metal ion homeostasis	1	3	898	2155	0.7901	0.889751	Y013_15595; Y013_17235; Y013_09645
biological process	GO:0006879	cellular iron ion homeostasis	1	3	898	2155	0.7901	0.889751	Y013_15595; Y013_17235; Y013_09645
biological process	GO:0030003	cellular cation homeostasis	1	3	898	2155	0.7901	0.889751	Y013_15595; Y013_17235; Y013_09645
biological process	GO:0046916	cellular transition metal ion homeostasis	1	3	898	2155	0.7901	0.889751	Y013_15595; Y013_17235; Y013_09645
biological process	GO:0055065	metal ion homeostasis	1	3	898	2155	0.7901	0.889751	Y013_15595; Y013_17235; Y013_09645
biological process	GO:0055072	iron ion homeostasis	1	3	898	2155	0.7901	0.889751	Y013_15595; Y013_17235; Y013_09645
biological process	GO:0055076	transition metal ion homeostasis	1	3	898	2155	0.7901	0.889751	Y013_15595; Y013_17235; Y013_09645
biological process	GO:0055082	cellular chemical homeostasis	1	3	898	2155	0.7901	0.889751	Y013_15595; Y013_17235; Y013_09645
biological process	GO:0009266	response to temperature stimulus	1	3	898	2155	0.791756	0.889751	Y013_10780; Y013_10675; Y013_14900; Y013_14795; Y013_20730; Y013_08280; Y013_06455
biological process	GO:0009408	response to heat	1	3	898	2155	0.791756	0.889751	Y013_10780; Y013_10675; Y013_14900; Y013_14795; Y013_20730; Y013_08280; Y013_06455
biological process	GO:0009628	response to abiotic stimulus	1	3	898	2155	0.791756	0.889751	Y013_10780; Y013_10675; Y013_14900; Y013_14795; Y013_20730; Y013_08280; Y013_06455
biological process	GO:0016050	vesicle organization	1	3	898	2155	0.792164	0.889751	Y013_16125; Y013_16105; Y013_16135
biological process	GO:0031412	gas vesicle organization	1	3	898	2155	0.792164	0.889751	Y013_16125; Y013_16105; Y013_16135
biological process	GO:0006801	superoxide metabolic process	1	3	898	2155	0.794418	0.889751	Y013_17190; Y013_16440; Y013_10060; Y013_16805; Y013_14180
biological process	GO:1901264	carbohydrate derivative transport	1	3	898	2155	0.794552	0.889751	Y013_24050; Y013_23230; Y013_08620
biological process	GO:0045935	positive regulation of nucleobase-containing compound metabolic process	1	3	898	2155	0.795756	0.889751	Y013_13545; Y013_09095; Y013_13400
biological process	GO:0051173	positive regulation of nitrogen compound metabolic process	1	3	898	2155	0.795756	0.889751	Y013_13545; Y013_09095; Y013_13400
biological process	GO:0051254	positive regulation of RNA metabolic process	1	3	898	2155	0.795756	0.889751	Y013_13545; Y013_09095; Y013_13400
biological process	GO:1901617	organic hydroxy compound biosynthetic process	1	3	898	2155	0.796326	0.889751	Y013_01310; Y013_19760; Y013_16020
biological process	GO:0000910	cytokinesis	1	3	898	2155	0.797103	0.889751	Y013_05740; Y013_05725; Y013_05745
biological process	GO:0009237	siderophore metabolic process	1	3	898	2155	0.799772	0.889912	Y013_01310; Y013_19760; Y013_19755
biological process	GO:0019290	siderophore biosynthetic process	1	3	898	2155	0.799772	0.889912	Y013_01310; Y013_19760; Y013_19755
biological process	GO:0035999	tetrahydrofolate interconversion	1	3	898	2155	0.800014	0.889912	Y013_05840; Y013_08075; Y013_25250; Y013_21870
biological process	GO:0055129	L-proline biosynthetic process	1	3	898	2155	0.800721	0.889912	Y013_09400; Y013_00810; Y013_06620
biological process	GO:0006560	proline metabolic process	2	6	898	2155	0.801421	0.889912	Y013_25120; Y013_25125; Y013_09400; Y013_04735; Y013_00810; Y013_15520; Y013_11400; Y013_06620
biological process	GO:0022607	cellular component assembly	5	15	898	2155	0.802639	0.890337	Y013_23930; Y013_05740; Y013_00990; Y013_15910; Y013_02675; Y013_02690; Y013_09305; Y013_08280; Y013_02670; Y013_06005; Y013_04780; Y013_05725; Y013_11850; Y013_01370; Y013_04720; Y013_09295
biological process	GO:0009112	nucleobase metabolic process	4	12	898	2155	0.803845	0.890473	Y013_07995; Y013_02400; Y013_02925; Y013_19645; Y013_08000; Y013_02370; Y013_19910; Y013_22670; Y013_22560; Y013_22675; Y013_23165; Y013_07965
biological process	GO:0009057	macromolecule catabolic process	7	20	898	2155	0.804433	0.890473	Y013_04075; Y013_16205; Y013_01055; Y013_00125; Y013_20295; Y013_05600; Y013_21915; Y013_04100; Y013_04085; Y013_04095; Y013_03285; Y013_25635; Y013_18685; Y013_04110; Y013_17395; Y013_06940; Y013_01350; Y013_00935; Y013_21920; Y013_25700; Y013_16450
biological process	GO:0044242	cellular lipid catabolic process	1	3	898	2155	0.805495	0.890619	Y013_09325; Y013_03880; Y013_19290; Y013_03385
biological process	GO:0006542	glutamine biosynthetic process	1	3	898	2155	0.806236	0.890619	Y013_06095; Y013_00695; Y013_06070; Y013_25890
biological process	GO:0019464	glycine decarboxylation via glycine cleavage system	1	3	898	2155	0.807479	0.891069	Y013_04520; Y013_04495; Y013_06035
biological process	GO:0051276	chromosome organization	1	3	898	2155	0.814855	0.897165	Y013_01710; Y013_06655; Y013_00975
biological process	GO:0006097	glyoxylate cycle	1	3	898	2155	0.815528	0.897165	Y013_04480; Y013_09760; Y013_03200
biological process	GO:0046487	glyoxylate metabolic process	1	3	898	2155	0.815528	0.897165	Y013_04480; Y013_09760; Y013_03200
biological process	GO:0009056	catabolic process	74	191	898	2155	0.830278	0.912449	Y013_04075; Y013_19185; Y013_18380; Y013_01965; Y013_23250; Y013_19030; Y013_09070; Y013_13585; Y013_13530; Y013_21470; Y013_03805; Y013_08840; Y013_23215; Y013_15725; Y013_25635; Y013_15605; Y013_07385; Y013_19035; Y013_04450; Y013_06080; Y013_00460; Y013_00645; Y013_02090; Y013_05100; Y013_12530; Y013_11705; Y013_17920; Y013_25700; Y013_07525; Y013_22785; Y013_00035; Y013_21345; Y013_10815; Y01…
biological process	GO:0006730	one-carbon metabolic process	2	7	898	2155	0.85944	0.943525	Y013_07600; Y013_05840; Y013_02425; Y013_08075; Y013_21080; Y013_18690; Y013_25250; Y013_21870
biological process	GO:0006996	organelle organization	2	7	898	2155	0.862332	0.943927	Y013_01710; Y013_04780; Y013_16125; Y013_16105; Y013_16135; Y013_06655; Y013_00975
biological process	GO:0071941	nitrogen cycle metabolic process	2	7	898	2155	0.862845	0.943927	Y013_06095; Y013_06070; Y013_03365; Y013_13880; Y013_13885; Y013_07415; Y013_03370; Y013_03375; Y013_07410
biological process	GO:0006551	leucine metabolic process	2	7	898	2155	0.863348	0.943927	Y013_06030; Y013_06660; Y013_02000; Y013_13675; Y013_06710; Y013_18330; Y013_06665
biological process	GO:0009098	leucine biosynthetic process	2	7	898	2155	0.863348	0.943927	Y013_06030; Y013_06660; Y013_02000; Y013_13675; Y013_06710; Y013_18330; Y013_06665
biological process	GO:0006508	proteolysis	21	59	898	2155	0.866731	0.944786	Y013_20285; Y013_04075; Y013_06115; Y013_00590; Y013_14965; Y013_06445; Y013_08290; Y013_08840; Y013_01200; Y013_14220; Y013_18685; Y013_22950; Y013_11980; Y013_22015; Y013_00595; Y013_01050; Y013_06425; Y013_24955; Y013_20995; Y013_00125; Y013_09145; Y013_13355; Y013_04100; Y013_02250; Y013_04085; Y013_14960; Y013_02795; Y013_03955; Y013_16800; Y013_09900; Y013_18760; Y013_19880; Y013_22535; Y01…
biological process	GO:0022900	electron transport chain	4	13	898	2155	0.866743	0.944786	Y013_05205; Y013_10035; Y013_05955; Y013_08020; Y013_06955; Y013_14145; Y013_07610; Y013_07615; Y013_05225; Y013_05990; Y013_14155; Y013_05560; Y013_05200; Y013_04375; Y013_23435; Y013_05970; Y013_10025
biological process	GO:1901700	response to oxygen-containing compound	2	7	898	2155	0.867307	0.944786	Y013_18380; Y013_16440; Y013_19035; Y013_06080; Y013_15480; Y013_16810; Y013_11360; Y013_07325; Y013_16760
biological process	GO:0072593	reactive oxygen species metabolic process	2	7	898	2155	0.867679	0.944786	Y013_18380; Y013_17190; Y013_16440; Y013_06080; Y013_14180; Y013_16810; Y013_16805; Y013_10060; Y013_16760
biological process	GO:0009306	protein secretion	1	4	898	2155	0.872259	0.945255	Y013_09100; Y013_25990; Y013_22955; Y013_04125; Y013_02555
biological process	GO:0032940	secretion by cell	1	4	898	2155	0.872259	0.945255	Y013_09100; Y013_25990; Y013_22955; Y013_04125; Y013_02555
biological process	GO:0046903	secretion	1	4	898	2155	0.872259	0.945255	Y013_09100; Y013_25990; Y013_22955; Y013_04125; Y013_02555
biological process	GO:0051716	cellular response to stimulus	59	156	898	2155	0.873702	0.945255	Y013_11660; Y013_18380; Y013_03215; Y013_12145; Y013_08810; Y013_22730; Y013_18840; Y013_03830; Y013_04305; Y013_16345; Y013_11050; Y013_04970; Y013_08195; Y013_02700; Y013_03670; Y013_06080; Y013_12530; Y013_00040; Y013_00195; Y013_17560; Y013_12830; Y013_00190; Y013_18640; Y013_18810; Y013_18165; Y013_11045; Y013_18040; Y013_12280; Y013_19285; Y013_06580; Y013_15770; Y013_08730; Y013_00975; Y01…
biological process	GO:0044248	cellular catabolic process	58	154	898	2155	0.874105	0.945255	Y013_04075; Y013_19185; Y013_18380; Y013_23250; Y013_19030; Y013_09070; Y013_13585; Y013_13530; Y013_21470; Y013_03805; Y013_08840; Y013_23215; Y013_15725; Y013_15605; Y013_07385; Y013_19035; Y013_06080; Y013_02090; Y013_05100; Y013_12530; Y013_11705; Y013_17920; Y013_25700; Y013_07525; Y013_22785; Y013_00035; Y013_21345; Y013_10815; Y013_08610; Y013_20030; Y013_20465; Y013_07710; Y013_06515; Y01…
biological process	GO:0050896	response to stimulus	81	212	898	2155	0.874877	0.945255	Y013_11660; Y013_15705; Y013_18380; Y013_03215; Y013_12145; Y013_11365; Y013_08810; Y013_09015; Y013_22730; Y013_18840; Y013_03830; Y013_16150; Y013_04305; Y013_16345; Y013_11050; Y013_04970; Y013_08195; Y013_02700; Y013_14900; Y013_19035; Y013_03670; Y013_06080; Y013_00960; Y013_02965; Y013_15485; Y013_12530; Y013_00040; Y013_06425; Y013_17085; Y013_00195; Y013_17560; Y013_12830; Y013_00190; Y01…
biological process	GO:0006662	glycerol ether metabolic process	1	4	898	2155	0.875203	0.945255	Y013_16445; Y013_05080; Y013_19995; Y013_00085
biological process	GO:0018904	ether metabolic process	1	4	898	2155	0.875203	0.945255	Y013_16445; Y013_05080; Y013_19995; Y013_00085
biological process	GO:0016226	iron-sulfur cluster assembly	1	4	898	2155	0.88079	0.948086	Y013_02690; Y013_02675; Y013_06005; Y013_02670
biological process	GO:0031163	metallo-sulfur cluster assembly	1	4	898	2155	0.88079	0.948086	Y013_02690; Y013_02675; Y013_06005; Y013_02670
biological process	GO:0008653	lipopolysaccharide metabolic process	1	4	898	2155	0.882039	0.948086	Y013_15070; Y013_15025; Y013_03725; Y013_17570; Y013_10950; Y013_02055; Y013_10905; Y013_21595
biological process	GO:0009103	lipopolysaccharide biosynthetic process	1	4	898	2155	0.882039	0.948086	Y013_15070; Y013_15025; Y013_03725; Y013_17570; Y013_10950; Y013_02055; Y013_10905; Y013_21595
biological process	GO:0043648	dicarboxylic acid metabolic process	10	30	898	2155	0.882274	0.948086	Y013_20315; Y013_13840; Y013_11425; Y013_01425; Y013_01395; Y013_18340; Y013_01570; Y013_06815; Y013_14040; Y013_09915; Y013_14035; Y013_21900; Y013_15520; Y013_24205; Y013_00680; Y013_05465; Y013_02330; Y013_02335; Y013_22875; Y013_16855; Y013_18345; Y013_11400; Y013_24530; Y013_23065; Y013_09920; Y013_04240; Y013_02325; Y013_16850; Y013_24220; Y013_25125; Y013_02560; Y013_07520; Y013_22870; Y01…
biological process	GO:0009229	thiamine diphosphate biosynthetic process	1	4	898	2155	0.885316	0.948086	Y013_10120; Y013_14255; Y013_14240; Y013_10135; Y013_04635; Y013_12850; Y013_18055; Y013_00870
biological process	GO:0042357	thiamine diphosphate metabolic process	1	4	898	2155	0.885316	0.948086	Y013_10120; Y013_14255; Y013_14240; Y013_10135; Y013_04635; Y013_12850; Y013_18055; Y013_00870
biological process	GO:0009113	purine nucleobase biosynthetic process	1	4	898	2155	0.885562	0.948086	Y013_07995; Y013_19910; Y013_23165; Y013_19645
biological process	GO:0006026	aminoglycan catabolic process	1	4	898	2155	0.885829	0.948086	Y013_25635; Y013_17395; Y013_03285; Y013_16450
biological process	GO:0006546	glycine catabolic process	1	4	898	2155	0.887792	0.948283	Y013_04520; Y013_19935; Y013_04495; Y013_06035
biological process	GO:0009071	serine family amino acid catabolic process	1	4	898	2155	0.887792	0.948283	Y013_04520; Y013_19935; Y013_04495; Y013_06035
biological process	GO:0006119	oxidative phosphorylation	1	4	898	2155	0.891011	0.95052	Y013_05205; Y013_10035; Y013_14155; Y013_06955; Y013_05200; Y013_14145; Y013_10025; Y013_05225
biological process	GO:0042542	response to hydrogen peroxide	1	4	898	2155	0.894345	0.95052	Y013_16810; Y013_18380; Y013_06080; Y013_16760
biological process	GO:0042743	hydrogen peroxide metabolic process	1	4	898	2155	0.894345	0.95052	Y013_16810; Y013_18380; Y013_06080; Y013_16760
biological process	GO:0042744	hydrogen peroxide catabolic process	1	4	898	2155	0.894345	0.95052	Y013_16810; Y013_18380; Y013_06080; Y013_16760
biological process	GO:0070301	cellular response to hydrogen peroxide	1	4	898	2155	0.894345	0.95052	Y013_16810; Y013_18380; Y013_06080; Y013_16760
biological process	GO:0042126	nitrate metabolic process	1	4	898	2155	0.897241	0.951032	Y013_07415; Y013_01360; Y013_01365; Y013_07410
biological process	GO:2001057	reactive nitrogen species metabolic process	1	4	898	2155	0.897241	0.951032	Y013_07415; Y013_01360; Y013_01365; Y013_07410
biological process	GO:0009073	aromatic amino acid family biosynthetic process	5	17	898	2155	0.898549	0.951032	Y013_20315; Y013_05330; Y013_05340; Y013_05325; Y013_11425; Y013_17265; Y013_02330; Y013_02335; Y013_23200; Y013_05320; Y013_14040; Y013_09920; Y013_09915; Y013_02325; Y013_14035; Y013_15880; Y013_05380; Y013_17845; Y013_05945; Y013_07520; Y013_05875
biological process	GO:0006470	protein dephosphorylation	2	8	898	2155	0.899287	0.951032	Y013_07835; Y013_21350; Y013_23000; Y013_06180; Y013_15020; Y013_10900; Y013_15870; Y013_13800; Y013_26125; Y013_26135
biological process	GO:0035335	peptidyl-tyrosine dephosphorylation	2	8	898	2155	0.899287	0.951032	Y013_07835; Y013_21350; Y013_23000; Y013_06180; Y013_15870; Y013_13800; Y013_26125; Y013_26135
biological process	GO:0044265	cellular macromolecule catabolic process	3	11	898	2155	0.901247	0.952159	Y013_04075; Y013_16205; Y013_04110; Y013_01055; Y013_01350; Y013_00935; Y013_21920; Y013_25700; Y013_21915; Y013_04100; Y013_04085; Y013_04095
biological process	GO:0043650	dicarboxylic acid biosynthetic process	6	20	898	2155	0.916488	0.967303	Y013_20315; Y013_13840; Y013_11425; Y013_05465; Y013_02330; Y013_01425; Y013_01395; Y013_02335; Y013_18345; Y013_16855; Y013_22875; Y013_11400; Y013_14040; Y013_09920; Y013_09915; Y013_16850; Y013_02325; Y013_25125; Y013_14035; Y013_15520; Y013_24205; Y013_00680; Y013_22870; Y013_07520; Y013_05875
biological process	GO:0035556	intracellular signal transduction	16	49	898	2155	0.919833	0.969873	Y013_07405; Y013_03215; Y013_23995; Y013_08810; Y013_07745; Y013_19815; Y013_09440; Y013_20005; Y013_04305; Y013_16345; Y013_11050; Y013_04970; Y013_13985; Y013_19170; Y013_20430; Y013_06775; Y013_03785; Y013_03670; Y013_20820; Y013_14950; Y013_13610; Y013_15170; Y013_09865; Y013_00040; Y013_21035; Y013_03165; Y013_23345; Y013_00195; Y013_11960; Y013_12830; Y013_00185; Y013_12160; Y013_07590; Y01…
biological process	GO:0009405	pathogenesis	1	5	898	2155	0.927529	0.977021	Y013_26300; Y013_21245; Y013_11850; Y013_23495; Y013_09580; Y013_18850
biological process	GO:0072329	monocarboxylic acid catabolic process	1	5	898	2155	0.931959	0.980719	Y013_09325; Y013_03880; Y013_19290; Y013_12695; Y013_13390; Y013_00950
biological process	GO:0022904	respiratory electron transport chain	1	5	898	2155	0.935273	0.98236	Y013_05205; Y013_10035; Y013_05955; Y013_14155; Y013_05200; Y013_14145; Y013_05970; Y013_10025; Y013_05225
biological process	GO:0000302	response to reactive oxygen species	1	5	898	2155	0.938126	0.98236	Y013_16810; Y013_11360; Y013_18380; Y013_16440; Y013_06080; Y013_16760; Y013_15480
biological process	GO:0034599	cellular response to oxidative stress	1	5	898	2155	0.938126	0.98236	Y013_16810; Y013_18380; Y013_16440; Y013_06080; Y013_16760
biological process	GO:0034614	cellular response to reactive oxygen species	1	5	898	2155	0.938126	0.98236	Y013_16810; Y013_18380; Y013_16440; Y013_06080; Y013_16760
biological process	GO:1901701	cellular response to oxygen-containing compound	1	5	898	2155	0.938126	0.98236	Y013_16810; Y013_18380; Y013_16440; Y013_06080; Y013_16760
biological process	GO:0045017	glycerolipid biosynthetic process	2	9	898	2155	0.945919	0.989548	Y013_09895; Y013_01135; Y013_14125; Y013_08080; Y013_05450; Y013_20195; Y013_14015; Y013_16795; Y013_12095; Y013_05170; Y013_01935; Y013_00555; Y013_10005
biological process	GO:0046417	chorismate metabolic process	2	10	898	2155	0.960385	1	Y013_20315; Y013_14040; Y013_09920; Y013_09915; Y013_24220; Y013_04240; Y013_11425; Y013_02325; Y013_14035; Y013_02330; Y013_02335; Y013_21125; Y013_07520; Y013_05875
biological process	GO:0006544	glycine metabolic process	1	6	898	2155	0.961349	1	Y013_04520; Y013_19935; Y013_04495; Y013_21870; Y013_06035; Y013_21080
biological process	GO:0006650	glycerophospholipid metabolic process	1	6	898	2155	0.961367	1	Y013_01135; Y013_14125; Y013_06635; Y013_20195; Y013_01845; Y013_13635; Y013_24495; Y013_10005
biological process	GO:0016070	RNA metabolic process	131	353	898	2155	0.961808	1	Y013_08260; Y013_16895; Y013_04040; Y013_11715; Y013_21420; Y013_05065; Y013_12945; Y013_13460; Y013_15885; Y013_16970; Y013_25990; Y013_23130; Y013_16150; Y013_04305; Y013_16345; Y013_11050; Y013_04970; Y013_21405; Y013_15860; Y013_20145; Y013_01025; Y013_20075; Y013_02535; Y013_04770; Y013_25700; Y013_06425; Y013_25695; Y013_18870; Y013_16485; Y013_08790; Y013_21995; Y013_13140; Y013_13335; Y01…
biological process	GO:0015979	photosynthesis	1	7	898	2155	0.975206	1	Y013_05205; Y013_05240; Y013_05245; Y013_05235; Y013_05250; Y013_05215; Y013_01070
biological process	GO:0009712	catechol-containing compound metabolic process	1	7	898	2155	0.975747	1	Y013_13545; Y013_01310; Y013_13540; Y013_13390; Y013_00950; Y013_19760; Y013_13400
biological process	GO:1901615	organic hydroxy compound metabolic process	4	18	898	2155	0.975902	1	Y013_01310; Y013_13540; Y013_12525; Y013_21905; Y013_17225; Y013_08735; Y013_07905; Y013_03485; Y013_00895; Y013_00950; Y013_13400; Y013_19760; Y013_12530; Y013_13545; Y013_13390; Y013_12535; Y013_13285; Y013_16020
biological process	GO:0006144	purine nucleobase metabolic process	1	7	898	2155	0.976542	1	Y013_07995; Y013_19910; Y013_22670; Y013_22560; Y013_22675; Y013_23165; Y013_19645
biological process	GO:0009423	chorismate biosynthetic process	1	7	898	2155	0.976764	1	Y013_20315; Y013_14040; Y013_09920; Y013_09915; Y013_11425; Y013_02325; Y013_14035; Y013_02330; Y013_02335; Y013_07520; Y013_05875
biological process	GO:1901616	organic hydroxy compound catabolic process	1	7	898	2155	0.976819	1	Y013_07905; Y013_12530; Y013_13390; Y013_12535; Y013_00950; Y013_13285; Y013_12525
biological process	GO:0010035	response to inorganic substance	1	7	898	2155	0.97816	1	Y013_16810; Y013_18380; Y013_16440; Y013_06075; Y013_06080; Y013_16760; Y013_17085
biological process	GO:0006537	glutamate biosynthetic process	1	7	898	2155	0.983958	1	Y013_13840; Y013_16850; Y013_25125; Y013_24205; Y013_16855; Y013_15520; Y013_00680; Y013_11400
biological process	GO:0007154	cell communication	28	89	898	2155	0.984003	1	Y013_07405; Y013_20425; Y013_11660; Y013_03215; Y013_08810; Y013_19815; Y013_09440; Y013_03830; Y013_04305; Y013_16345; Y013_11050; Y013_04970; Y013_19170; Y013_20430; Y013_03785; Y013_03670; Y013_14950; Y013_13610; Y013_15170; Y013_19300; Y013_00040; Y013_07585; Y013_03165; Y013_13105; Y013_19820; Y013_00195; Y013_16520; Y013_12830; Y013_00185; Y013_00190; Y013_21040; Y013_07480; Y013_18640; Y01…
biological process	GO:0006536	glutamate metabolic process	1	8	898	2155	0.990736	1	Y013_06815; Y013_13840; Y013_16850; Y013_25125; Y013_24205; Y013_16855; Y013_15520; Y013_00680; Y013_11400
biological process	GO:0046486	glycerolipid metabolic process	2	13	898	2155	0.991351	1	Y013_14125; Y013_08080; Y013_05450; Y013_20195; Y013_01845; Y013_12095; Y013_01935; Y013_24495; Y013_00555; Y013_10005; Y013_09895; Y013_01135; Y013_06635; Y013_14015; Y013_16795; Y013_05170; Y013_13635
biological process	GO:0006979	response to oxidative stress	1	9	898	2155	0.992212	1	Y013_18380; Y013_16440; Y013_06080; Y013_15480; Y013_11365; Y013_15485; Y013_16810; Y013_11360; Y013_06075; Y013_16760; Y013_04185; Y013_19830; Y013_04320
biological process	GO:0006310	DNA recombination	6	28	898	2155	0.993554	1	Y013_12555; Y013_20910; Y013_12145; Y013_23780; Y013_06395; Y013_25155; Y013_25920; Y013_22465; Y013_25610; Y013_03425; Y013_04640; Y013_25145; Y013_25720; Y013_08625; Y013_04400; Y013_18210; Y013_25385; Y013_02225; Y013_15945; Y013_25150; Y013_01100; Y013_04825; Y013_23930; Y013_04835; Y013_16180; Y013_04615; Y013_04870; Y013_00825; Y013_25530; Y013_23965; Y013_02110; Y013_00820; Y013_24665; Y01…
biological process	GO:0018958	phenol-containing compound metabolic process	1	10	898	2155	0.995176	1	Y013_01310; Y013_13540; Y013_00950; Y013_12525; Y013_19760; Y013_13400; Y013_12530; Y013_13545; Y013_12535; Y013_13390
biological process	GO:0065007	biological regulation	121	345	898	2155	0.99548	1	Y013_11660; Y013_08260; Y013_12945; Y013_13460; Y013_15885; Y013_16970; Y013_25990; Y013_23130; Y013_16150; Y013_04305; Y013_16345; Y013_11050; Y013_04970; Y013_21405; Y013_15860; Y013_03670; Y013_19995; Y013_20075; Y013_02535; Y013_25700; Y013_25695; Y013_08790; Y013_00190; Y013_13140; Y013_13335; Y013_20890; Y013_11400; Y013_03235; Y013_12280; Y013_07140; Y013_16430; Y013_16920; Y013_24150; Y01…
biological process	GO:0070887	cellular response to chemical stimulus	1	10	898	2155	0.995778	1	Y013_18380; Y013_16440; Y013_06080; Y013_19285; Y013_12525; Y013_12530; Y013_16810; Y013_12695; Y013_16760; Y013_12535
biological process	GO:0015074	DNA integration	1	11	898	2155	0.997436	1	Y013_25790; Y013_25830; Y013_08640; Y013_04615; Y013_04830; Y013_26090; Y013_25145; Y013_10920; Y013_22260; Y013_25835; Y013_23875; Y013_04875; Y013_08625; Y013_04855; Y013_04400; Y013_15040; Y013_12550; Y013_26350; Y013_03960; Y013_25150; Y013_01100; Y013_25605
biological process	GO:0007165	signal transduction	21	78	898	2155	0.997977	1	Y013_07405; Y013_20425; Y013_11660; Y013_03215; Y013_08810; Y013_19815; Y013_09440; Y013_03830; Y013_04305; Y013_16345; Y013_11050; Y013_04970; Y013_19170; Y013_20430; Y013_03785; Y013_03670; Y013_14950; Y013_13610; Y013_15170; Y013_19300; Y013_00040; Y013_07585; Y013_03165; Y013_13105; Y013_19820; Y013_00195; Y013_16520; Y013_12830; Y013_00185; Y013_00190; Y013_21040; Y013_07480; Y013_18640; Y01…
biological process	GO:0023052	signaling	21	78	898	2155	0.997977	1	Y013_07405; Y013_20425; Y013_11660; Y013_03215; Y013_08810; Y013_19815; Y013_09440; Y013_03830; Y013_04305; Y013_16345; Y013_11050; Y013_04970; Y013_19170; Y013_20430; Y013_03785; Y013_03670; Y013_14950; Y013_13610; Y013_15170; Y013_19300; Y013_00040; Y013_07585; Y013_03165; Y013_13105; Y013_19820; Y013_00195; Y013_16520; Y013_12830; Y013_00185; Y013_00190; Y013_21040; Y013_07480; Y013_18640; Y01…
biological process	GO:0044700	single organism signaling	21	78	898	2155	0.997977	1	Y013_07405; Y013_20425; Y013_11660; Y013_03215; Y013_08810; Y013_19815; Y013_09440; Y013_03830; Y013_04305; Y013_16345; Y013_11050; Y013_04970; Y013_19170; Y013_20430; Y013_03785; Y013_03670; Y013_14950; Y013_13610; Y013_15170; Y013_19300; Y013_00040; Y013_07585; Y013_03165; Y013_13105; Y013_19820; Y013_00195; Y013_16520; Y013_12830; Y013_00185; Y013_00190; Y013_21040; Y013_07480; Y013_18640; Y01…
biological process	GO:0023014	signal transduction by phosphorylation	3	20	898	2155	0.998071	1	Y013_20425; Y013_20815; Y013_06780; Y013_00190; Y013_21040; Y013_04300; Y013_03830; Y013_12825; Y013_02460; Y013_15165; Y013_11045; Y013_09870; Y013_07740; Y013_08815; Y013_13990; Y013_11955; Y013_17660; Y013_11010; Y013_18160; Y013_15130; Y013_09445; Y013_13390; Y013_21250; Y013_15685; Y013_07585; Y013_13105
biological process	GO:0050789	regulation of biological process	115	336	898	2155	0.998252	1	Y013_11660; Y013_08260; Y013_12945; Y013_13460; Y013_15885; Y013_16970; Y013_25990; Y013_23130; Y013_16150; Y013_04305; Y013_16345; Y013_11050; Y013_04970; Y013_21405; Y013_15860; Y013_03670; Y013_19995; Y013_20075; Y013_02535; Y013_25700; Y013_25695; Y013_08790; Y013_00190; Y013_13140; Y013_13335; Y013_20890; Y013_11400; Y013_03235; Y013_12280; Y013_07140; Y013_16430; Y013_16920; Y013_24150; Y01…
biological process	GO:0000160	phosphorelay signal transduction system	17	67	898	2155	0.998386	1	Y013_07405; Y013_20425; Y013_03215; Y013_08810; Y013_19815; Y013_09440; Y013_03830; Y013_04305; Y013_16345; Y013_11050; Y013_04970; Y013_19170; Y013_20430; Y013_03785; Y013_14950; Y013_13610; Y013_15170; Y013_19300; Y013_07585; Y013_03165; Y013_13105; Y013_00195; Y013_16520; Y013_12830; Y013_00185; Y013_00190; Y013_21040; Y013_18640; Y013_07715; Y013_18165; Y013_15165; Y013_15970; Y013_11045; Y01…
biological process	GO:0010468	regulation of gene expression	90	272	898	2155	0.998427	1	Y013_08260; Y013_12945; Y013_13460; Y013_15885; Y013_25990; Y013_23130; Y013_16150; Y013_04305; Y013_16345; Y013_11050; Y013_04970; Y013_21405; Y013_15860; Y013_20075; Y013_02535; Y013_25700; Y013_25695; Y013_08790; Y013_13140; Y013_13335; Y013_20890; Y013_11400; Y013_03235; Y013_07140; Y013_16430; Y013_16920; Y013_24150; Y013_01720; Y013_08730; Y013_18065; Y013_20625; Y013_14025; Y013_21610; Y01…
biological process	GO:0009889	regulation of biosynthetic process	90	272	898	2155	0.998435	1	Y013_08260; Y013_12945; Y013_13460; Y013_15885; Y013_25990; Y013_23130; Y013_16150; Y013_04305; Y013_16345; Y013_11050; Y013_04970; Y013_21405; Y013_15860; Y013_20075; Y013_02535; Y013_25700; Y013_25695; Y013_08790; Y013_13140; Y013_13335; Y013_20890; Y013_11400; Y013_03235; Y013_07140; Y013_16430; Y013_16920; Y013_24150; Y013_01720; Y013_08730; Y013_18065; Y013_20625; Y013_14025; Y013_21610; Y01…
biological process	GO:0010556	regulation of macromolecule biosynthetic process	90	272	898	2155	0.998435	1	Y013_08260; Y013_12945; Y013_13460; Y013_15885; Y013_25990; Y013_23130; Y013_16150; Y013_04305; Y013_16345; Y013_11050; Y013_04970; Y013_21405; Y013_15860; Y013_20075; Y013_02535; Y013_25700; Y013_25695; Y013_08790; Y013_13140; Y013_13335; Y013_20890; Y013_11400; Y013_03235; Y013_07140; Y013_16430; Y013_16920; Y013_24150; Y013_01720; Y013_08730; Y013_18065; Y013_20625; Y013_14025; Y013_21610; Y01…
biological process	GO:0031326	regulation of cellular biosynthetic process	90	272	898	2155	0.998435	1	Y013_08260; Y013_12945; Y013_13460; Y013_15885; Y013_25990; Y013_23130; Y013_16150; Y013_04305; Y013_16345; Y013_11050; Y013_04970; Y013_21405; Y013_15860; Y013_20075; Y013_02535; Y013_25700; Y013_25695; Y013_08790; Y013_13140; Y013_13335; Y013_20890; Y013_11400; Y013_03235; Y013_07140; Y013_16430; Y013_16920; Y013_24150; Y013_01720; Y013_08730; Y013_18065; Y013_20625; Y013_14025; Y013_21610; Y01…
biological process	GO:2000112	regulation of cellular macromolecule biosynthetic process	90	272	898	2155	0.998435	1	Y013_08260; Y013_12945; Y013_13460; Y013_15885; Y013_25990; Y013_23130; Y013_16150; Y013_04305; Y013_16345; Y013_11050; Y013_04970; Y013_21405; Y013_15860; Y013_20075; Y013_02535; Y013_25700; Y013_25695; Y013_08790; Y013_13140; Y013_13335; Y013_20890; Y013_11400; Y013_03235; Y013_07140; Y013_16430; Y013_16920; Y013_24150; Y013_01720; Y013_08730; Y013_18065; Y013_20625; Y013_14025; Y013_21610; Y01…
biological process	GO:0050794	regulation of cellular process	114	335	898	2155	0.998631	1	Y013_11660; Y013_08260; Y013_12945; Y013_13460; Y013_15885; Y013_16970; Y013_25990; Y013_23130; Y013_16150; Y013_04305; Y013_16345; Y013_11050; Y013_04970; Y013_21405; Y013_15860; Y013_03670; Y013_19995; Y013_20075; Y013_02535; Y013_25700; Y013_25695; Y013_08790; Y013_00190; Y013_13140; Y013_13335; Y013_20890; Y013_11400; Y013_03235; Y013_12280; Y013_07140; Y013_16430; Y013_16920; Y013_24150; Y01…
biological process	GO:0060255	regulation of macromolecule metabolic process	91	276	898	2155	0.998764	1	Y013_08260; Y013_12945; Y013_13460; Y013_15885; Y013_16970; Y013_25990; Y013_23130; Y013_16150; Y013_04305; Y013_16345; Y013_11050; Y013_04970; Y013_21405; Y013_15860; Y013_20075; Y013_02535; Y013_25700; Y013_25695; Y013_08790; Y013_13140; Y013_13335; Y013_20890; Y013_11400; Y013_03235; Y013_07140; Y013_16430; Y013_16920; Y013_24150; Y013_01720; Y013_08730; Y013_18065; Y013_20625; Y013_14025; Y01…
biological process	GO:0019222	regulation of metabolic process	91	278	898	2155	0.999109	1	Y013_08260; Y013_12945; Y013_13460; Y013_15885; Y013_16970; Y013_25990; Y013_23130; Y013_16150; Y013_04305; Y013_16345; Y013_11050; Y013_04970; Y013_21405; Y013_15860; Y013_20075; Y013_02535; Y013_25700; Y013_25695; Y013_08790; Y013_13140; Y013_13335; Y013_20890; Y013_11400; Y013_03235; Y013_07140; Y013_16430; Y013_16920; Y013_24150; Y013_01720; Y013_08730; Y013_18065; Y013_20625; Y013_14025; Y01…
biological process	GO:0008643	carbohydrate transport	2	18	898	2155	0.999205	1	Y013_23025; Y013_23020; Y013_22130; Y013_09910; Y013_16065; Y013_22120; Y013_14030; Y013_23015; Y013_16060; Y013_12065; Y013_16070; Y013_22135; Y013_01925; Y013_12080; Y013_22125; Y013_01605; Y013_23030; Y013_01590; Y013_12075; Y013_12070
biological process	GO:0080090	regulation of primary metabolic process	90	276	898	2155	0.999209	1	Y013_08260; Y013_12945; Y013_13460; Y013_15885; Y013_16970; Y013_25990; Y013_23130; Y013_16150; Y013_04305; Y013_16345; Y013_11050; Y013_04970; Y013_21405; Y013_15860; Y013_20075; Y013_02535; Y013_25700; Y013_25695; Y013_08790; Y013_13140; Y013_13335; Y013_20890; Y013_11400; Y013_03235; Y013_07140; Y013_16430; Y013_16920; Y013_24150; Y013_01720; Y013_08730; Y013_18065; Y013_20625; Y013_14025; Y01…
biological process	GO:0031323	regulation of cellular metabolic process	90	277	898	2155	0.999331	1	Y013_08260; Y013_12945; Y013_13460; Y013_15885; Y013_16970; Y013_25990; Y013_23130; Y013_16150; Y013_04305; Y013_16345; Y013_11050; Y013_04970; Y013_21405; Y013_15860; Y013_20075; Y013_02535; Y013_25700; Y013_25695; Y013_08790; Y013_13140; Y013_13335; Y013_20890; Y013_11400; Y013_03235; Y013_07140; Y013_16430; Y013_16920; Y013_24150; Y013_01720; Y013_08730; Y013_18065; Y013_20625; Y013_14025; Y01…
biological process	GO:0006351	transcription, DNA-dependent	89	279	898	2155	0.999695	1	Y013_08260; Y013_11715; Y013_12945; Y013_13460; Y013_15885; Y013_25990; Y013_23130; Y013_16150; Y013_04305; Y013_16345; Y013_11050; Y013_04970; Y013_21405; Y013_15860; Y013_20145; Y013_20075; Y013_02535; Y013_25700; Y013_25695; Y013_08790; Y013_13140; Y013_13335; Y013_20890; Y013_11400; Y013_03235; Y013_07140; Y013_16430; Y013_16920; Y013_24150; Y013_01720; Y013_08730; Y013_18065; Y013_20625; Y01…
biological process	GO:0032774	RNA biosynthetic process	91	285	898	2155	0.999737	1	Y013_08260; Y013_11715; Y013_12945; Y013_13460; Y013_15885; Y013_25990; Y013_23130; Y013_16150; Y013_04305; Y013_16345; Y013_11050; Y013_04970; Y013_21405; Y013_15860; Y013_20145; Y013_20075; Y013_02535; Y013_25700; Y013_25695; Y013_08790; Y013_13140; Y013_13335; Y013_20890; Y013_11400; Y013_03235; Y013_07140; Y013_16430; Y013_16920; Y013_24150; Y013_01720; Y013_08730; Y013_18065; Y013_20625; Y01…
biological process	GO:0006355	regulation of transcription, DNA-dependent	82	261	898	2155	0.999738	1	Y013_08260; Y013_12945; Y013_13460; Y013_15885; Y013_25990; Y013_23130; Y013_16150; Y013_04305; Y013_16345; Y013_11050; Y013_04970; Y013_21405; Y013_15860; Y013_20075; Y013_02535; Y013_25700; Y013_25695; Y013_08790; Y013_13140; Y013_13335; Y013_20890; Y013_11400; Y013_03235; Y013_07140; Y013_16430; Y013_16920; Y013_24150; Y013_01720; Y013_08730; Y013_18065; Y013_20625; Y013_14025; Y013_21610; Y01…
biological process	GO:2001141	regulation of RNA biosynthetic process	82	261	898	2155	0.999738	1	Y013_08260; Y013_12945; Y013_13460; Y013_15885; Y013_25990; Y013_23130; Y013_16150; Y013_04305; Y013_16345; Y013_11050; Y013_04970; Y013_21405; Y013_15860; Y013_20075; Y013_02535; Y013_25700; Y013_25695; Y013_08790; Y013_13140; Y013_13335; Y013_20890; Y013_11400; Y013_03235; Y013_07140; Y013_16430; Y013_16920; Y013_24150; Y013_01720; Y013_08730; Y013_18065; Y013_20625; Y013_14025; Y013_21610; Y01…
biological process	GO:0051252	regulation of RNA metabolic process	82	262	898	2155	0.999783	1	Y013_08260; Y013_12945; Y013_13460; Y013_15885; Y013_16970; Y013_25990; Y013_23130; Y013_16150; Y013_04305; Y013_16345; Y013_11050; Y013_04970; Y013_21405; Y013_15860; Y013_20075; Y013_02535; Y013_25700; Y013_25695; Y013_08790; Y013_13140; Y013_13335; Y013_20890; Y013_11400; Y013_03235; Y013_07140; Y013_16430; Y013_16920; Y013_24150; Y013_01720; Y013_08730; Y013_18065; Y013_20625; Y013_14025; Y01…
biological process	GO:0019219	regulation of nucleobase-containing compound metabolic process	83	265	898	2155	0.9998	1	Y013_08260; Y013_12945; Y013_13460; Y013_15885; Y013_16970; Y013_25990; Y013_23130; Y013_16150; Y013_04305; Y013_16345; Y013_11050; Y013_04970; Y013_21405; Y013_15860; Y013_20075; Y013_02535; Y013_25700; Y013_25695; Y013_08790; Y013_13140; Y013_13335; Y013_20890; Y013_11400; Y013_03235; Y013_07140; Y013_16430; Y013_16920; Y013_24150; Y013_01720; Y013_08730; Y013_18065; Y013_20625; Y013_14025; Y01…
biological process	GO:0051171	regulation of nitrogen compound metabolic process	83	265	898	2155	0.9998	1	Y013_08260; Y013_12945; Y013_13460; Y013_15885; Y013_16970; Y013_25990; Y013_23130; Y013_16150; Y013_04305; Y013_16345; Y013_11050; Y013_04970; Y013_21405; Y013_15860; Y013_20075; Y013_02535; Y013_25700; Y013_25695; Y013_08790; Y013_13140; Y013_13335; Y013_20890; Y013_11400; Y013_03235; Y013_07140; Y013_16430; Y013_16920; Y013_24150; Y013_01720; Y013_08730; Y013_18065; Y013_20625; Y013_14025; Y01…
biological process	GO:0055114	oxidation-reduction process	179	539	898	2155	0.999999	1	Y013_24535; Y013_18380; Y013_15850; Y013_19370; Y013_24135; Y013_14560; Y013_10510; Y013_13580; Y013_03420; Y013_21120; Y013_13945; Y013_18950; Y013_16785; Y013_12895; Y013_03660; Y013_19295; Y013_08995; Y013_13210; Y013_13555; Y013_10760; Y013_15530; Y013_06545; Y013_05465; Y013_14800; Y013_21080; Y013_11445; Y013_25905; Y013_05190; Y013_09305; Y013_19440; Y013_03640; Y013_05000; Y013_02560; Y01…
biological process	GO:0008150	biological_process	898	2155	898	2155	1	1	Y013_15850; Y013_05065; Y013_05320; Y013_23055; Y013_25720; Y013_00645; Y013_06425; Y013_07565; Y013_05455; Y013_05465; Y013_17035; Y013_11795; Y013_15905; Y013_14800; Y013_08790; Y013_16045; Y013_13140; Y013_06515; Y013_13355; Y013_07345; Y013_01420; Y013_01720; Y013_16480; Y013_00840; Y013_20155; Y013_19225; Y013_03380; Y013_09815; Y013_00955; Y013_22065; Y013_15190; Y013_11920; Y013_03870; Y01…
molecular function	GO:0003723	RNA binding	78	105	999	2391	1.05788e-12	9.17184e-10	Y013_01015; Y013_04040; Y013_06850; Y013_08455; Y013_00790; Y013_08565; Y013_04595; Y013_06565; Y013_02360; Y013_21820; Y013_06125; Y013_08575; Y013_06430; Y013_17005; Y013_24195; Y013_04780; Y013_17985; Y013_01025; Y013_08560; Y013_04770; Y013_01315; Y013_00810; Y013_00400; Y013_09085; Y013_22785; Y013_04765; Y013_04775; Y013_15905; Y013_16485; Y013_18870; Y013_08910; Y013_08435; Y013_21995; Y01…
molecular function	GO:0003735	structural constituent of ribosome	46	56	999	2391	1.25948e-11	5.45983e-09	Y013_08360; Y013_09120; Y013_08455; Y013_01010; Y013_05035; Y013_08565; Y013_01345; Y013_06565; Y013_15915; Y013_21220; Y013_08505; Y013_16490; Y013_08520; Y013_08575; Y013_04780; Y013_08925; Y013_00800; Y013_08560; Y013_08440; Y013_08555; Y013_00890; Y013_21230; Y013_09085; Y013_08530; Y013_01045; Y013_08500; Y013_08465; Y013_09090; Y013_08450; Y013_08515; Y013_09080; Y013_15905; Y013_08510; Y01…
molecular function	GO:0019843	rRNA binding	34	39	999	2391	5.4221e-10	1.20698e-07	Y013_08455; Y013_08565; Y013_01345; Y013_06565; Y013_15915; Y013_21220; Y013_08505; Y013_08520; Y013_06415; Y013_08575; Y013_04780; Y013_08925; Y013_08560; Y013_01150; Y013_08555; Y013_09085; Y013_08530; Y013_09090; Y013_08450; Y013_08515; Y013_15905; Y013_08510; Y013_08590; Y013_08545; Y013_08495; Y013_08585; Y013_08460; Y013_08540; Y013_08535; Y013_08525; Y013_08570; Y013_21540; Y013_00935; Y01…
molecular function	GO:0005198	structural molecule activity	47	61	999	2391	5.56853e-10	1.20698e-07	Y013_08360; Y013_09120; Y013_08455; Y013_16100; Y013_01010; Y013_05035; Y013_08565; Y013_01345; Y013_06565; Y013_15915; Y013_21220; Y013_08505; Y013_16490; Y013_08520; Y013_06005; Y013_08575; Y013_04780; Y013_08925; Y013_00800; Y013_08560; Y013_08440; Y013_08555; Y013_00890; Y013_21230; Y013_09085; Y013_08530; Y013_16130; Y013_01045; Y013_08500; Y013_08465; Y013_09090; Y013_08450; Y013_08515; Y01…
molecular function	GO:0016818	hydrolase activity, acting on acid anhydrides, in phosphorus-containing anhydrides	106	175	999	2391	5.34051e-07	9.26044e-05	Y013_04075; Y013_22265; Y013_19185; Y013_23250; Y013_07455; Y013_09070; Y013_16750; Y013_21470; Y013_14135; Y013_18840; Y013_18985; Y013_01635; Y013_08840; Y013_24720; Y013_04585; Y013_23215; Y013_15725; Y013_23870; Y013_22310; Y013_07385; Y013_02855; Y013_02965; Y013_05100; Y013_23105; Y013_11705; Y013_17920; Y013_10015; Y013_07525; Y013_25410; Y013_22785; Y013_00035; Y013_10815; Y013_09875; Y01…
molecular function	GO:0016817	hydrolase activity, acting on acid anhydrides	106	176	999	2391	7.76473e-07	0.0001122	Y013_04075; Y013_22265; Y013_19185; Y013_23250; Y013_07455; Y013_09070; Y013_16750; Y013_21470; Y013_14135; Y013_18840; Y013_18985; Y013_01635; Y013_08840; Y013_24720; Y013_04585; Y013_23215; Y013_15725; Y013_23870; Y013_22310; Y013_07385; Y013_02855; Y013_02965; Y013_05100; Y013_23105; Y013_11705; Y013_17920; Y013_10015; Y013_07525; Y013_25410; Y013_22785; Y013_00035; Y013_10815; Y013_09875; Y01…
molecular function	GO:0016462	pyrophosphatase activity	104	173	999	2391	1.22657e-06	0.000136693	Y013_04075; Y013_22265; Y013_19185; Y013_23250; Y013_07455; Y013_09070; Y013_16750; Y013_21470; Y013_14135; Y013_18840; Y013_18985; Y013_01635; Y013_08840; Y013_24720; Y013_04585; Y013_23215; Y013_15725; Y013_23870; Y013_22310; Y013_07385; Y013_02855; Y013_02965; Y013_05100; Y013_23105; Y013_11705; Y013_17920; Y013_10015; Y013_07525; Y013_25410; Y013_22785; Y013_00035; Y013_10815; Y013_09875; Y01…
molecular function	GO:0042623	ATPase activity, coupled	47	65	999	2391	1.2613e-06	0.000136693	Y013_13025; Y013_10560; Y013_13045; Y013_07455; Y013_16750; Y013_08615; Y013_21470; Y013_24590; Y013_18985; Y013_24620; Y013_01635; Y013_23215; Y013_24605; Y013_00855; Y013_12310; Y013_17920; Y013_07360; Y013_25410; Y013_00035; Y013_25480; Y013_09875; Y013_13995; Y013_20030; Y013_13925; Y013_24625; Y013_01325; Y013_16385; Y013_06515; Y013_00110; Y013_19955; Y013_07870; Y013_13355; Y013_23485; Y01…
molecular function	GO:0016757	transferase activity, transferring glycosyl groups	38	51	999	2391	2.83951e-06	0.000273539	Y013_07680; Y013_24260; Y013_17485; Y013_06020; Y013_01505; Y013_22765; Y013_07010; Y013_05855; Y013_19535; Y013_17425; Y013_04050; Y013_01980; Y013_02365; Y013_21380; Y013_05915; Y013_07950; Y013_17690; Y013_10360; Y013_06975; Y013_17535; Y013_09705; Y013_18680; Y013_05370; Y013_00095; Y013_08000; Y013_15920; Y013_09480; Y013_05945; Y013_23340; Y013_20100; Y013_05455; Y013_06890; Y013_07965; Y01…
molecular function	GO:0016740	transferase activity	276	547	999	2391	3.55321e-06	0.000308063	Y013_11660; Y013_09955; Y013_19030; Y013_21165; Y013_14560; Y013_10510; Y013_20380; Y013_16970; Y013_24570; Y013_01595; Y013_14375; Y013_00390; Y013_04270; Y013_23055; Y013_06000; Y013_17460; Y013_22440; Y013_05455; Y013_15530; Y013_05465; Y013_13655; Y013_02545; Y013_18870; Y013_16045; Y013_16675; Y013_14395; Y013_05845; Y013_01420; Y013_25255; Y013_15770; Y013_01720; Y013_02475; Y013_04730; Y01…
molecular function	GO:0004386	helicase activity	26	31	999	2391	5.24571e-06	0.000413457	Y013_07330; Y013_13025; Y013_13045; Y013_21130; Y013_23205; Y013_07455; Y013_22095; Y013_01635; Y013_07365; Y013_24720; Y013_00900; Y013_26430; Y013_13835; Y013_02275; Y013_04930; Y013_17645; Y013_07100; Y013_00855; Y013_02225; Y013_07360; Y013_22240; Y013_00110; Y013_02110; Y013_07870; Y013_21625; Y013_01750; Y013_01670; Y013_04950; Y013_04135; Y013_20270; Y013_24550; Y013_24420; Y013_18550; Y01…
molecular function	GO:0008026	ATP-dependent helicase activity	20	22	999	2391	6.27355e-06	0.000418397	Y013_07330; Y013_13025; Y013_13045; Y013_21130; Y013_23205; Y013_07455; Y013_00110; Y013_22095; Y013_01635; Y013_07870; Y013_07365; Y013_00900; Y013_21625; Y013_04930; Y013_01670; Y013_07100; Y013_04135; Y013_00855; Y013_20270; Y013_18550; Y013_02225; Y013_20435; Y013_07360
molecular function	GO:0070035	purine NTP-dependent helicase activity	20	22	999	2391	6.27355e-06	0.000418397	Y013_07330; Y013_13025; Y013_13045; Y013_21130; Y013_23205; Y013_07455; Y013_00110; Y013_22095; Y013_01635; Y013_07870; Y013_07365; Y013_00900; Y013_21625; Y013_04930; Y013_01670; Y013_07100; Y013_04135; Y013_00855; Y013_20270; Y013_18550; Y013_02225; Y013_20435; Y013_07360
molecular function	GO:0017111	nucleoside-triphosphatase activity	98	166	999	2391	8.80939e-06	0.000545553	Y013_04075; Y013_22265; Y013_19185; Y013_23250; Y013_07455; Y013_09070; Y013_16750; Y013_21470; Y013_14135; Y013_18840; Y013_18985; Y013_01635; Y013_08840; Y013_24720; Y013_04585; Y013_23215; Y013_15725; Y013_23870; Y013_07385; Y013_02855; Y013_05100; Y013_23105; Y013_11705; Y013_17920; Y013_10015; Y013_07525; Y013_25410; Y013_22785; Y013_00035; Y013_10815; Y013_09875; Y013_13995; Y013_08610; Y01…
molecular function	GO:0004518	nuclease activity	39	56	999	2391	2.33019e-05	0.00134685	Y013_18580; Y013_16195; Y013_00790; Y013_21950; Y013_01065; Y013_06125; Y013_12155; Y013_17645; Y013_05935; Y013_25700; Y013_07360; Y013_06425; Y013_17560; Y013_16485; Y013_16500; Y013_25660; Y013_05085; Y013_04145; Y013_13125; Y013_18810; Y013_02285; Y013_17800; Y013_22090; Y013_01350; Y013_08045; Y013_21920; Y013_12360; Y013_23535; Y013_15895; Y013_02520; Y013_01055; Y013_08185; Y013_14205; Y01…
molecular function	GO:0001882	nucleoside binding	168	317	999	2391	4.2966e-05	0.00219127	Y013_22265; Y013_11660; Y013_16895; Y013_23250; Y013_12145; Y013_21420; Y013_18840; Y013_02505; Y013_08840; Y013_00390; Y013_23215; Y013_15725; Y013_04270; Y013_06430; Y013_14900; Y013_11615; Y013_24090; Y013_04770; Y013_17070; Y013_00595; Y013_11705; Y013_24690; Y013_17920; Y013_25410; Y013_07565; Y013_02425; Y013_00175; Y013_20465; Y013_13300; Y013_02545; Y013_00190; Y013_06515; Y013_03570; Y01…
molecular function	GO:0032549	ribonucleoside binding	168	317	999	2391	4.2966e-05	0.00219127	Y013_22265; Y013_11660; Y013_16895; Y013_23250; Y013_12145; Y013_21420; Y013_18840; Y013_02505; Y013_08840; Y013_00390; Y013_23215; Y013_15725; Y013_04270; Y013_06430; Y013_14900; Y013_11615; Y013_24090; Y013_04770; Y013_17070; Y013_00595; Y013_11705; Y013_24690; Y013_17920; Y013_25410; Y013_07565; Y013_02425; Y013_00175; Y013_20465; Y013_13300; Y013_02545; Y013_00190; Y013_06515; Y013_03570; Y01…
molecular function	GO:0001883	purine nucleoside binding	167	316	999	2391	5.56736e-05	0.00219404	Y013_22265; Y013_11660; Y013_16895; Y013_23250; Y013_12145; Y013_21420; Y013_18840; Y013_02505; Y013_08840; Y013_00390; Y013_23215; Y013_15725; Y013_04270; Y013_06430; Y013_14900; Y013_11615; Y013_24090; Y013_04770; Y013_17070; Y013_00595; Y013_11705; Y013_24690; Y013_17920; Y013_25410; Y013_07565; Y013_02425; Y013_00175; Y013_20465; Y013_13300; Y013_02545; Y013_00190; Y013_06515; Y013_03570; Y01…
molecular function	GO:0017076	purine nucleotide binding	167	316	999	2391	5.56736e-05	0.00219404	Y013_22265; Y013_11660; Y013_16895; Y013_23250; Y013_12145; Y013_21420; Y013_18840; Y013_02505; Y013_08840; Y013_00390; Y013_23215; Y013_15725; Y013_04270; Y013_06430; Y013_14900; Y013_11615; Y013_24090; Y013_04770; Y013_17070; Y013_00595; Y013_11705; Y013_24690; Y013_17920; Y013_25410; Y013_07565; Y013_02425; Y013_00175; Y013_20465; Y013_13300; Y013_02545; Y013_00190; Y013_06515; Y013_03570; Y01…
molecular function	GO:0032550	purine ribonucleoside binding	167	316	999	2391	5.56736e-05	0.00219404	Y013_22265; Y013_11660; Y013_16895; Y013_23250; Y013_12145; Y013_21420; Y013_18840; Y013_02505; Y013_08840; Y013_00390; Y013_23215; Y013_15725; Y013_04270; Y013_06430; Y013_14900; Y013_11615; Y013_24090; Y013_04770; Y013_17070; Y013_00595; Y013_11705; Y013_24690; Y013_17920; Y013_25410; Y013_07565; Y013_02425; Y013_00175; Y013_20465; Y013_13300; Y013_02545; Y013_00190; Y013_06515; Y013_03570; Y01…
molecular function	GO:0032555	purine ribonucleotide binding	167	316	999	2391	5.56736e-05	0.00219404	Y013_22265; Y013_11660; Y013_16895; Y013_23250; Y013_12145; Y013_21420; Y013_18840; Y013_02505; Y013_08840; Y013_00390; Y013_23215; Y013_15725; Y013_04270; Y013_06430; Y013_14900; Y013_11615; Y013_24090; Y013_04770; Y013_17070; Y013_00595; Y013_11705; Y013_24690; Y013_17920; Y013_25410; Y013_07565; Y013_02425; Y013_00175; Y013_20465; Y013_13300; Y013_02545; Y013_00190; Y013_06515; Y013_03570; Y01…
molecular function	GO:0035639	purine ribonucleoside triphosphate binding	167	316	999	2391	5.56736e-05	0.00219404	Y013_22265; Y013_11660; Y013_16895; Y013_23250; Y013_12145; Y013_21420; Y013_18840; Y013_02505; Y013_08840; Y013_00390; Y013_23215; Y013_15725; Y013_04270; Y013_06430; Y013_14900; Y013_11615; Y013_24090; Y013_04770; Y013_17070; Y013_00595; Y013_11705; Y013_24690; Y013_17920; Y013_25410; Y013_07565; Y013_02425; Y013_00175; Y013_20465; Y013_13300; Y013_02545; Y013_00190; Y013_06515; Y013_03570; Y01…
molecular function	GO:0015077	monovalent inorganic cation transmembrane transporter activity	23	30	999	2391	0.000106111	0.00385328	Y013_20805; Y013_19825; Y013_03475; Y013_24590; Y013_24620; Y013_24350; Y013_21390; Y013_24605; Y013_10050; Y013_18490; Y013_25410; Y013_05970; Y013_26120; Y013_24615; Y013_05955; Y013_24625; Y013_23710; Y013_24610; Y013_01895; Y013_05965; Y013_06955; Y013_20180; Y013_15865; Y013_16075; Y013_06310; Y013_03460; Y013_01890; Y013_05990; Y013_14170; Y013_24595; Y013_04375; Y013_24600; Y013_23435; Y01…
molecular function	GO:0032553	ribonucleotide binding	181	350	999	2391	0.000106665	0.00385328	Y013_22265; Y013_11660; Y013_16895; Y013_23250; Y013_12145; Y013_21420; Y013_19370; Y013_24135; Y013_18840; Y013_02505; Y013_08840; Y013_03420; Y013_00390; Y013_23215; Y013_15725; Y013_04270; Y013_06430; Y013_14900; Y013_11615; Y013_24090; Y013_03660; Y013_19310; Y013_16395; Y013_04770; Y013_17070; Y013_00595; Y013_11705; Y013_13555; Y013_24690; Y013_17920; Y013_25410; Y013_07565; Y013_24115; Y01…
molecular function	GO:0005524	ATP binding	152	291	999	2391	0.000284738	0.00914324	Y013_22265; Y013_11660; Y013_16895; Y013_23250; Y013_12145; Y013_21420; Y013_18840; Y013_08840; Y013_00390; Y013_23215; Y013_15725; Y013_04270; Y013_06430; Y013_14900; Y013_04770; Y013_17070; Y013_00595; Y013_11705; Y013_24690; Y013_17920; Y013_25410; Y013_07565; Y013_02425; Y013_00175; Y013_20465; Y013_13300; Y013_02545; Y013_00190; Y013_06515; Y013_03570; Y013_16675; Y013_10150; Y013_14230; Y01…
molecular function	GO:0030554	adenyl nucleotide binding	152	291	999	2391	0.000284738	0.00914324	Y013_22265; Y013_11660; Y013_16895; Y013_23250; Y013_12145; Y013_21420; Y013_18840; Y013_08840; Y013_00390; Y013_23215; Y013_15725; Y013_04270; Y013_06430; Y013_14900; Y013_04770; Y013_17070; Y013_00595; Y013_11705; Y013_24690; Y013_17920; Y013_25410; Y013_07565; Y013_02425; Y013_00175; Y013_20465; Y013_13300; Y013_02545; Y013_00190; Y013_06515; Y013_03570; Y013_16675; Y013_10150; Y013_14230; Y01…
molecular function	GO:0032559	adenyl ribonucleotide binding	152	291	999	2391	0.000284738	0.00914324	Y013_22265; Y013_11660; Y013_16895; Y013_23250; Y013_12145; Y013_21420; Y013_18840; Y013_08840; Y013_00390; Y013_23215; Y013_15725; Y013_04270; Y013_06430; Y013_14900; Y013_04770; Y013_17070; Y013_00595; Y013_11705; Y013_24690; Y013_17920; Y013_25410; Y013_07565; Y013_02425; Y013_00175; Y013_20465; Y013_13300; Y013_02545; Y013_00190; Y013_06515; Y013_03570; Y013_16675; Y013_10150; Y013_14230; Y01…
molecular function	GO:0008094	DNA-dependent ATPase activity	12	13	999	2391	0.000413556	0.0128055	Y013_07330; Y013_04930; Y013_21130; Y013_00855; Y013_19365; Y013_00110; Y013_22095; Y013_20435; Y013_07365; Y013_07360; Y013_16515; Y013_01515; Y013_16555
molecular function	GO:0016879	ligase activity, forming carbon-nitrogen bonds	36	55	999	2391	0.000441017	0.0131849	Y013_07755; Y013_20990; Y013_00570; Y013_14175; Y013_17840; Y013_08600; Y013_09820; Y013_06765; Y013_19890; Y013_06070; Y013_17070; Y013_06055; Y013_18865; Y013_19060; Y013_02395; Y013_25890; Y013_19915; Y013_02985; Y013_10055; Y013_03570; Y013_25715; Y013_03775; Y013_19870; Y013_08230; Y013_02390; Y013_23390; Y013_06400; Y013_12645; Y013_02420; Y013_07795; Y013_00775; Y013_06795; Y013_13940; Y01…
molecular function	GO:0004003	ATP-dependent DNA helicase activity	9	9	999	2391	0.000703543	0.0203324	Y013_07330; Y013_04930; Y013_21130; Y013_00855; Y013_00110; Y013_22095; Y013_07360; Y013_07365; Y013_20435
molecular function	GO:0003678	DNA helicase activity	11	12	999	2391	0.00084265	0.023567	Y013_07330; Y013_04930; Y013_21130; Y013_00855; Y013_00110; Y013_22095; Y013_02110; Y013_20435; Y013_07360; Y013_07365; Y013_02105; Y013_15895
molecular function	GO:0016887	ATPase activity	67	118	999	2391	0.00113918	0.0308648	Y013_04075; Y013_19185; Y013_23250; Y013_07455; Y013_09070; Y013_16750; Y013_21470; Y013_18985; Y013_01635; Y013_08840; Y013_23215; Y013_15725; Y013_07385; Y013_05100; Y013_23105; Y013_11705; Y013_17920; Y013_25410; Y013_00035; Y013_09875; Y013_13995; Y013_08610; Y013_20030; Y013_20465; Y013_24625; Y013_07710; Y013_00110; Y013_06515; Y013_14230; Y013_13355; Y013_08620; Y013_17955; Y013_01670; Y01…
molecular function	GO:0000049	tRNA binding	13	16	999	2391	0.00121759	0.0319894	Y013_04765; Y013_06850; Y013_16485; Y013_00150; Y013_06695; Y013_08460; Y013_02280; Y013_17985; Y013_08925; Y013_04770; Y013_08555; Y013_08595; Y013_01150; Y013_08920; Y013_09085; Y013_08530
molecular function	GO:0043168	anion binding	252	521	999	2391	0.00131846	0.0336207	Y013_22265; Y013_24535; Y013_11660; Y013_23250; Y013_12145; Y013_19370; Y013_24135; Y013_18840; Y013_08840; Y013_03420; Y013_00390; Y013_15725; Y013_18950; Y013_04270; Y013_06430; Y013_12895; Y013_03660; Y013_17460; Y013_04770; Y013_17070; Y013_13555; Y013_24690; Y013_07565; Y013_05325; Y013_02545; Y013_06515; Y013_16045; Y013_03570; Y013_16675; Y013_14395; Y013_14930; Y013_01670; Y013_08630; Y01…
molecular function	GO:0022804	active transmembrane transporter activity	35	56	999	2391	0.00148486	0.0367821	Y013_10560; Y013_20805; Y013_19825; Y013_16750; Y013_08615; Y013_21470; Y013_24590; Y013_18985; Y013_24620; Y013_23750; Y013_23215; Y013_24605; Y013_12310; Y013_20020; Y013_17920; Y013_25410; Y013_00035; Y013_25480; Y013_09875; Y013_13995; Y013_26120; Y013_20030; Y013_13925; Y013_24625; Y013_09225; Y013_01325; Y013_16385; Y013_06515; Y013_19955; Y013_06310; Y013_23485; Y013_08620; Y013_17955; Y01…
molecular function	GO:0016787	hydrolase activity	257	539	999	2391	0.00182005	0.0438328	Y013_22265; Y013_23250; Y013_19030; Y013_16195; Y013_18840; Y013_04805; Y013_08840; Y013_14375; Y013_15725; Y013_18510; Y013_03670; Y013_00460; Y013_16405; Y013_00645; Y013_17460; Y013_02835; Y013_24170; Y013_06425; Y013_06885; Y013_17560; Y013_06515; Y013_24100; Y013_13355; Y013_04085; Y013_14930; Y013_01670; Y013_08630; Y013_05045; Y013_16690; Y013_00860; Y013_04030; Y013_07330; Y013_23205; Y01…
molecular function	GO:0015078	hydrogen ion transmembrane transporter activity	14	18	999	2391	0.0019834	0.045949	Y013_24615; Y013_24625; Y013_05955; Y013_23710; Y013_24610; Y013_06955; Y013_20805; Y013_05965; Y013_24590; Y013_24620; Y013_24350; Y013_05990; Y013_14170; Y013_24605; Y013_04375; Y013_24595; Y013_10050; Y013_24600; Y013_23435; Y013_05960; Y013_05970
molecular function	GO:0008324	cation transmembrane transporter activity	30	47	999	2391	0.00201391	0.045949	Y013_10040; Y013_20805; Y013_19825; Y013_16750; Y013_03475; Y013_24590; Y013_24620; Y013_24350; Y013_18885; Y013_21390; Y013_24605; Y013_20785; Y013_17945; Y013_12310; Y013_10050; Y013_18490; Y013_25410; Y013_14700; Y013_25480; Y013_00985; Y013_18425; Y013_05970; Y013_23050; Y013_01765; Y013_26120; Y013_24615; Y013_05955; Y013_24625; Y013_23710; Y013_01895; Y013_24610; Y013_06955; Y013_05965; Y01…
molecular function	GO:0004527	exonuclease activity	17	23	999	2391	0.00284283	0.0631983	Y013_01930; Y013_18580; Y013_08185; Y013_21950; Y013_14205; Y013_22095; Y013_16500; Y013_25660; Y013_13125; Y013_05085; Y013_04145; Y013_21915; Y013_22100; Y013_04060; Y013_12155; Y013_00295; Y013_08130; Y013_22090; Y013_05935; Y013_01350; Y013_21945; Y013_21920; Y013_07360; Y013_23535; Y013_05665; Y013_10085
molecular function	GO:0015291	secondary active transmembrane transporter activity	13	17	999	2391	0.00447714	0.0970419	Y013_26120; Y013_20030; Y013_09225; Y013_20805; Y013_19825; Y013_20180; Y013_03475; Y013_15865; Y013_16075; Y013_23750; Y013_06310; Y013_21390; Y013_03460; Y013_14170; Y013_01605; Y013_10050; Y013_20020; Y013_01300; Y013_18490; Y013_18425
molecular function	GO:0008135	translation factor activity, nucleic acid binding	13	17	999	2391	0.00468176	0.0990021	Y013_01275; Y013_00790; Y013_07255; Y013_08910; Y013_00405; Y013_06550; Y013_02355; Y013_21525; Y013_01280; Y013_21820; Y013_24195; Y013_08470; Y013_24560; Y013_04790; Y013_08915; Y013_22785; Y013_01120
molecular function	GO:0044769	ATPase activity, coupled to transmembrane movement of ions, rotational mechanism	6	6	999	2391	0.0050629	0.101839	Y013_24590; Y013_24620; Y013_24615; Y013_24625; Y013_24605; Y013_24610
molecular function	GO:0046933	proton-transporting ATP synthase activity, rotational mechanism	6	6	999	2391	0.0050629	0.101839	Y013_24590; Y013_24620; Y013_24615; Y013_24625; Y013_24605; Y013_24610
molecular function	GO:0015075	ion transmembrane transporter activity	37	63	999	2391	0.00516832	0.101839	Y013_10040; Y013_20805; Y013_19825; Y013_16750; Y013_24590; Y013_24620; Y013_24350; Y013_18885; Y013_22865; Y013_10045; Y013_14165; Y013_24605; Y013_12310; Y013_25410; Y013_14700; Y013_00035; Y013_25480; Y013_21355; Y013_05970; Y013_20810; Y013_00020; Y013_23050; Y013_26120; Y013_20030; Y013_13925; Y013_24625; Y013_23710; Y013_06955; Y013_16385; Y013_05965; Y013_03845; Y013_01080; Y013_06515; Y01…
molecular function	GO:0004519	endonuclease activity	17	25	999	2391	0.00571036	0.11002	Y013_22740; Y013_16205; Y013_00215; Y013_17560; Y013_01055; Y013_02520; Y013_16485; Y013_14205; Y013_18810; Y013_18460; Y013_04285; Y013_00785; Y013_00505; Y013_17800; Y013_17645; Y013_02100; Y013_04950; Y013_06160; Y013_04800; Y013_00220; Y013_00935; Y013_23985; Y013_13275; Y013_23240; Y013_00045; Y013_21425; Y013_25700; Y013_12360; Y013_15895; Y013_06425; Y013_10085
molecular function	GO:0022890	inorganic cation transmembrane transporter activity	24	38	999	2391	0.00654779	0.122667	Y013_20805; Y013_19825; Y013_03475; Y013_24590; Y013_24620; Y013_24350; Y013_18885; Y013_21390; Y013_24605; Y013_12310; Y013_10050; Y013_18490; Y013_25410; Y013_00985; Y013_05970; Y013_23050; Y013_26120; Y013_24615; Y013_05955; Y013_24625; Y013_23710; Y013_24610; Y013_01895; Y013_05965; Y013_06955; Y013_20180; Y013_15865; Y013_00655; Y013_16075; Y013_06310; Y013_17955; Y013_03460; Y013_01890; Y01…
molecular function	GO:0019829	cation-transporting ATPase activity	11	14	999	2391	0.00664976	0.122667	Y013_24615; Y013_24625; Y013_24610; Y013_16750; Y013_24590; Y013_10995; Y013_24620; Y013_17955; Y013_24605; Y013_20785; Y013_15115; Y013_12315; Y013_04435; Y013_12310; Y013_25480; Y013_25410; Y013_18425
molecular function	GO:0016758	transferase activity, transferring hexosyl groups	16	23	999	2391	0.00837501	0.151274	Y013_24260; Y013_13655; Y013_00105; Y013_02060; Y013_01505; Y013_22765; Y013_05785; Y013_16045; Y013_00100; Y013_05855; Y013_19535; Y013_01980; Y013_21380; Y013_22925; Y013_05755; Y013_10360; Y013_00095; Y013_08000; Y013_14480; Y013_09480; Y013_15920; Y013_16000; Y013_23340; Y013_16680; Y013_04220
molecular function	GO:0015399	primary active transmembrane transporter activity	24	39	999	2391	0.0106461	0.184603	Y013_10560; Y013_22390; Y013_16750; Y013_08615; Y013_10535; Y013_21470; Y013_24590; Y013_18985; Y013_06525; Y013_24620; Y013_02940; Y013_23215; Y013_16070; Y013_07240; Y013_02125; Y013_24605; Y013_20785; Y013_12310; Y013_09805; Y013_17920; Y013_25410; Y013_00035; Y013_25480; Y013_18425; Y013_09875; Y013_13995; Y013_09100; Y013_20030; Y013_13925; Y013_24615; Y013_24625; Y013_06520; Y013_24610; Y01…
molecular function	GO:0015405	P-P-bond-hydrolysis-driven transmembrane transporter activity	24	39	999	2391	0.0106461	0.184603	Y013_10560; Y013_22390; Y013_16750; Y013_08615; Y013_10535; Y013_21470; Y013_24590; Y013_18985; Y013_06525; Y013_24620; Y013_02940; Y013_23215; Y013_16070; Y013_07240; Y013_02125; Y013_24605; Y013_20785; Y013_12310; Y013_09805; Y013_17920; Y013_25410; Y013_00035; Y013_25480; Y013_18425; Y013_09875; Y013_13995; Y013_09100; Y013_20030; Y013_13925; Y013_24615; Y013_24625; Y013_06520; Y013_24610; Y01…
molecular function	GO:0042625	ATPase activity, coupled to transmembrane movement of ions	14	20	999	2391	0.0112364	0.19102	Y013_20030; Y013_24615; Y013_13925; Y013_24625; Y013_06520; Y013_24610; Y013_22390; Y013_16385; Y013_16750; Y013_06515; Y013_24590; Y013_10995; Y013_06525; Y013_24620; Y013_12355; Y013_17955; Y013_06530; Y013_24605; Y013_20785; Y013_12315; Y013_15115; Y013_04435; Y013_12310; Y013_09805; Y013_25410; Y013_25480; Y013_18425
molecular function	GO:0036094	small molecule binding	294	636	999	2391	0.0128392	0.214069	Y013_22265; Y013_24535; Y013_11660; Y013_23250; Y013_15850; Y013_12145; Y013_19370; Y013_24135; Y013_18840; Y013_08840; Y013_14375; Y013_03420; Y013_00390; Y013_15725; Y013_18950; Y013_04270; Y013_06430; Y013_12895; Y013_03660; Y013_17460; Y013_08995; Y013_13210; Y013_04770; Y013_17070; Y013_13555; Y013_24690; Y013_07565; Y013_15530; Y013_02545; Y013_21080; Y013_06515; Y013_03570; Y013_16675; Y01…
molecular function	GO:0016788	hydrolase activity, acting on ester bonds	68	131	999	2391	0.0130869	0.214082	Y013_16195; Y013_01845; Y013_11050; Y013_08660; Y013_07835; Y013_24265; Y013_18510; Y013_00460; Y013_00645; Y013_17460; Y013_02835; Y013_06345; Y013_05935; Y013_18930; Y013_25700; Y013_26125; Y013_06425; Y013_24300; Y013_17560; Y013_02995; Y013_16485; Y013_06950; Y013_25660; Y013_05705; Y013_04145; Y013_18810; Y013_00770; Y013_16400; Y013_22090; Y013_00860; Y013_02605; Y013_23535; Y013_02520; Y01…
molecular function	GO:0015297	antiporter activity	5	5	999	2391	0.0138106	0.221737	Y013_03460; Y013_10050; Y013_01300; Y013_14170; Y013_18490; Y013_06310; Y013_20805
molecular function	GO:0008172	S-methyltransferase activity	5	5	999	2391	0.0145889	0.229037	Y013_14555; Y013_09750; Y013_06845; Y013_10430; Y013_13135; Y013_13145; Y013_10435; Y013_04025; Y013_14550
molecular function	GO:0016881	acid-amino acid ligase activity	11	15	999	2391	0.0147936	0.229037	Y013_02420; Y013_00775; Y013_05765; Y013_18725; Y013_03000; Y013_20990; Y013_10055; Y013_00570; Y013_05775; Y013_14175; Y013_04110; Y013_05780; Y013_19805; Y013_06625; Y013_05750; Y013_21550; Y013_07660
molecular function	GO:0016763	transferase activity, transferring pentosyl groups	11	15	999	2391	0.0152026	0.23124	Y013_17485; Y013_19910; Y013_10650; Y013_14770; Y013_04050; Y013_02365; Y013_07950; Y013_06975; Y013_05370; Y013_18680; Y013_00120; Y013_05400; Y013_17965; Y013_08000; Y013_05945; Y013_07965; Y013_05455
molecular function	GO:0016885	ligase activity, forming carbon-carbon bonds	7	8	999	2391	0.0160196	0.239244	Y013_07795; Y013_03565; Y013_00905; Y013_06235; Y013_07760; Y013_23390; Y013_17465; Y013_15665
molecular function	GO:0016820	hydrolase activity, acting on acid anhydrides, catalyzing transmembrane movement of substances	24	40	999	2391	0.0168879	0.239244	Y013_10560; Y013_22390; Y013_16750; Y013_08615; Y013_10535; Y013_21470; Y013_24590; Y013_18985; Y013_06525; Y013_24620; Y013_02940; Y013_23215; Y013_16070; Y013_16390; Y013_07240; Y013_24605; Y013_20785; Y013_12310; Y013_16375; Y013_09805; Y013_17920; Y013_25410; Y013_00035; Y013_25480; Y013_18425; Y013_09875; Y013_13995; Y013_20030; Y013_13925; Y013_24615; Y013_24625; Y013_06520; Y013_24610; Y01…
molecular function	GO:0003676	nucleic acid binding	219	479	999	2391	0.0169569	0.239244	Y013_08260; Y013_16195; Y013_12945; Y013_22465; Y013_18840; Y013_23650; Y013_15885; Y013_24570; Y013_16150; Y013_16345; Y013_21405; Y013_23055; Y013_06430; Y013_25720; Y013_25640; Y013_20075; Y013_04770; Y013_15945; Y013_15905; Y013_09585; Y013_18870; Y013_08790; Y013_20725; Y013_21995; Y013_13140; Y013_13335; Y013_23965; Y013_03235; Y013_07140; Y013_01670; Y013_06580; Y013_04855; Y013_01720; Y01…
molecular function	GO:0042626	ATPase activity, coupled to transmembrane movement of substances	22	36	999	2391	0.0171085	0.239244	Y013_10560; Y013_22390; Y013_16750; Y013_08615; Y013_10535; Y013_21470; Y013_24590; Y013_18985; Y013_06525; Y013_24620; Y013_02940; Y013_23215; Y013_16070; Y013_07240; Y013_24605; Y013_20785; Y013_12310; Y013_09805; Y013_17920; Y013_25410; Y013_00035; Y013_25480; Y013_18425; Y013_09875; Y013_13995; Y013_20030; Y013_13925; Y013_24615; Y013_24625; Y013_06520; Y013_24610; Y013_16385; Y013_01325; Y01…
molecular function	GO:0043492	ATPase activity, coupled to movement of substances	22	36	999	2391	0.0171085	0.239244	Y013_10560; Y013_22390; Y013_16750; Y013_08615; Y013_10535; Y013_21470; Y013_24590; Y013_18985; Y013_06525; Y013_24620; Y013_02940; Y013_23215; Y013_16070; Y013_07240; Y013_24605; Y013_20785; Y013_12310; Y013_09805; Y013_17920; Y013_25410; Y013_00035; Y013_25480; Y013_18425; Y013_09875; Y013_13995; Y013_20030; Y013_13925; Y013_24615; Y013_24625; Y013_06520; Y013_24610; Y013_16385; Y013_01325; Y01…
molecular function	GO:0004521	endoribonuclease activity	6	7	999	2391	0.0189415	0.259309	Y013_00935; Y013_13275; Y013_06160; Y013_01055; Y013_12360; Y013_16485; Y013_06425
molecular function	GO:0016884	carbon-nitrogen ligase activity, with glutamine as amido-N-donor	14	21	999	2391	0.0192077	0.259309	Y013_13940; Y013_06795; Y013_19865; Y013_18305; Y013_06800; Y013_17840; Y013_03775; Y013_12460; Y013_08600; Y013_09820; Y013_06765; Y013_19870; Y013_08230; Y013_07465; Y013_07070; Y013_19890; Y013_18410; Y013_19060; Y013_02390; Y013_06400; Y013_06900; Y013_02395; Y013_05995
molecular function	GO:0004540	ribonuclease activity	9	12	999	2391	0.0194407	0.259309	Y013_00295; Y013_06160; Y013_01055; Y013_00790; Y013_16485; Y013_01350; Y013_00935; Y013_00150; Y013_13275; Y013_12360; Y013_06425; Y013_06125
molecular function	GO:0022891	substrate-specific transmembrane transporter activity	41	76	999	2391	0.0201763	0.263727	Y013_10040; Y013_20805; Y013_19825; Y013_16750; Y013_24590; Y013_24620; Y013_24350; Y013_18885; Y013_22865; Y013_10045; Y013_14165; Y013_24605; Y013_12310; Y013_24050; Y013_25410; Y013_14700; Y013_00035; Y013_25480; Y013_21355; Y013_05970; Y013_20810; Y013_00020; Y013_23050; Y013_26120; Y013_20030; Y013_13925; Y013_24625; Y013_23710; Y013_06955; Y013_16385; Y013_05965; Y013_03845; Y013_01080; Y01…
molecular function	GO:0000166	nucleotide binding	284	619	999	2391	0.0206844	0.263727	Y013_22265; Y013_24535; Y013_11660; Y013_23250; Y013_15850; Y013_12145; Y013_19370; Y013_24135; Y013_18840; Y013_08840; Y013_14375; Y013_03420; Y013_00390; Y013_15725; Y013_18950; Y013_04270; Y013_06430; Y013_12895; Y013_03660; Y013_08995; Y013_13210; Y013_04770; Y013_17070; Y013_13555; Y013_24690; Y013_07565; Y013_15530; Y013_02545; Y013_21080; Y013_06515; Y013_03570; Y013_16675; Y013_24100; Y01…
molecular function	GO:1901265	nucleoside phosphate binding	284	619	999	2391	0.0206844	0.263727	Y013_22265; Y013_24535; Y013_11660; Y013_23250; Y013_15850; Y013_12145; Y013_19370; Y013_24135; Y013_18840; Y013_08840; Y013_14375; Y013_03420; Y013_00390; Y013_15725; Y013_18950; Y013_04270; Y013_06430; Y013_12895; Y013_03660; Y013_08995; Y013_13210; Y013_04770; Y013_17070; Y013_13555; Y013_24690; Y013_07565; Y013_15530; Y013_02545; Y013_21080; Y013_06515; Y013_03570; Y013_16675; Y013_24100; Y01…
molecular function	GO:0004536	deoxyribonuclease activity	9	12	999	2391	0.0237818	0.298824	Y013_02100; Y013_04950; Y013_08185; Y013_02520; Y013_04800; Y013_22090; Y013_14205; Y013_23240; Y013_21920; Y013_00045; Y013_21425; Y013_21915; Y013_22100; Y013_10085
molecular function	GO:0016783	sulfurtransferase activity	6	7	999	2391	0.0245041	0.303017	Y013_10120; Y013_14240; Y013_17705; Y013_02685; Y013_05510; Y013_07780; Y013_06850; Y013_06055; Y013_19985; Y013_12645
molecular function	GO:0000287	magnesium ion binding	26	45	999	2391	0.0248145	0.303017	Y013_07220; Y013_10135; Y013_05700; Y013_23095; Y013_04050; Y013_00390; Y013_21595; Y013_06390; Y013_05060; Y013_18470; Y013_01920; Y013_18565; Y013_14255; Y013_21140; Y013_06345; Y013_13450; Y013_04770; Y013_09480; Y013_06735; Y013_10335; Y013_25410; Y013_02395; Y013_18055; Y013_03200; Y013_07965; Y013_02425; Y013_01310; Y013_18745; Y013_01865; Y013_09175; Y013_21855; Y013_04765; Y013_00805; Y01…
molecular function	GO:0022892	substrate-specific transporter activity	42	79	999	2391	0.0254995	0.307056	Y013_10040; Y013_20805; Y013_19825; Y013_16750; Y013_24590; Y013_24620; Y013_24350; Y013_18885; Y013_22865; Y013_10045; Y013_14165; Y013_24605; Y013_12310; Y013_24050; Y013_25410; Y013_14700; Y013_00035; Y013_25480; Y013_21355; Y013_05970; Y013_20810; Y013_00020; Y013_23050; Y013_26120; Y013_20030; Y013_13925; Y013_24625; Y013_23710; Y013_14800; Y013_06955; Y013_16385; Y013_05965; Y013_03845; Y01…
molecular function	GO:1901363	heterocyclic compound binding	470	1067	999	2391	0.026429	0.31389	Y013_23250; Y013_15850; Y013_16195; Y013_18840; Y013_24570; Y013_03420; Y013_21405; Y013_15725; Y013_18950; Y013_23055; Y013_25720; Y013_04770; Y013_24690; Y013_15945; Y013_07565; Y013_15530; Y013_15905; Y013_14800; Y013_09585; Y013_02545; Y013_08790; Y013_20725; Y013_21995; Y013_16045; Y013_13140; Y013_06515; Y013_13335; Y013_11445; Y013_24100; Y013_03640; Y013_01670; Y013_07345; Y013_08630; Y01…
molecular function	GO:0016780	phosphotransferase activity, for other substituted phosphate groups	7	9	999	2391	0.0292238	0.342392	Y013_01310; Y013_02050; Y013_13450; Y013_10010; Y013_05770; Y013_01460; Y013_04540; Y013_00230; Y013_24580; Y013_14130; Y013_07655
molecular function	GO:0016421	CoA carboxylase activity	6	7	999	2391	0.0307983	0.355107	Y013_07795; Y013_07760; Y013_03565; Y013_17465; Y013_23390; Y013_06235; Y013_15665
molecular function	GO:0019202	amino acid kinase activity	4	4	999	2391	0.0311282	0.355107	Y013_00810; Y013_04735; Y013_24545; Y013_18340
molecular function	GO:0097159	organic cyclic compound binding	470	1070	999	2391	0.0333464	0.375472	Y013_23250; Y013_15850; Y013_16195; Y013_18840; Y013_24570; Y013_03420; Y013_21405; Y013_15725; Y013_18950; Y013_23055; Y013_25720; Y013_04770; Y013_24690; Y013_15945; Y013_07565; Y013_15530; Y013_15905; Y013_14800; Y013_09585; Y013_02545; Y013_08790; Y013_20725; Y013_21995; Y013_16045; Y013_13140; Y013_06515; Y013_13335; Y013_11445; Y013_24100; Y013_03640; Y013_01670; Y013_07345; Y013_08630; Y01…
molecular function	GO:0003924	GTPase activity	12	18	999	2391	0.0354956	0.394547	Y013_10810; Y013_05740; Y013_00805; Y013_08910; Y013_13885; Y013_24490; Y013_00405; Y013_06550; Y013_01575; Y013_21525; Y013_01280; Y013_06415; Y013_14930; Y013_24195; Y013_14935; Y013_01000; Y013_07525; Y013_03355; Y013_22785; Y013_10815; Y013_08915; Y013_06495; Y013_03305
molecular function	GO:0008955	peptidoglycan glycosyltransferase activity	4	4	999	2391	0.035987	0.394946	Y013_05785; Y013_16045; Y013_16000; Y013_16680
molecular function	GO:0016891	endoribonuclease activity, producing 5'-phosphomonoesters	5	6	999	2391	0.0408798	0.443035	Y013_00935; Y013_13275; Y013_06160; Y013_01055; Y013_12360; Y013_16485
molecular function	GO:0016597	amino acid binding	10	14	999	2391	0.0421999	0.451695	Y013_24535; Y013_17460; Y013_17265; Y013_02370; Y013_04720; Y013_09560; Y013_00995; Y013_08685; Y013_04725; Y013_06730; Y013_18340; Y013_06805; Y013_06715; Y013_19770
molecular function	GO:0016741	transferase activity, transferring one-carbon groups	38	73	999	2391	0.0455023	0.481103	Y013_04460; Y013_09750; Y013_02770; Y013_09160; Y013_21165; Y013_06850; Y013_22035; Y013_22920; Y013_10510; Y013_16470; Y013_16970; Y013_24570; Y013_04725; Y013_17805; Y013_12385; Y013_14625; Y013_14550; Y013_10470; Y013_09350; Y013_16910; Y013_01025; Y013_09660; Y013_16710; Y013_01230; Y013_21170; Y013_04025; Y013_01730; Y013_16275; Y013_02445; Y013_04775; Y013_18870; Y013_10485; Y013_07135; Y01…
molecular function	GO:0004674	protein serine/threonine kinase activity	5	6	999	2391	0.0523053	0.542724	Y013_10155; Y013_00175; Y013_16670; Y013_14275; Y013_13300; Y013_05870; Y013_16675; Y013_08205
molecular function	GO:0016893	endonuclease activity, active with either ribo- or deoxyribonucleic acids and producing 5'-phosphomonoesters	6	8	999	2391	0.0525822	0.542724	Y013_06160; Y013_01055; Y013_16485; Y013_00935; Y013_23240; Y013_13275; Y013_21425; Y013_12360
molecular function	GO:0005525	GTP binding	17	29	999	2391	0.0568578	0.564563	Y013_05740; Y013_13885; Y013_24490; Y013_01575; Y013_02505; Y013_21525; Y013_04585; Y013_01280; Y013_06415; Y013_11615; Y013_24195; Y013_24090; Y013_21965; Y013_07080; Y013_14935; Y013_07660; Y013_10335; Y013_07525; Y013_22785; Y013_10815; Y013_07965; Y013_02525; Y013_10810; Y013_06640; Y013_00805; Y013_14455; Y013_08910; Y013_00405; Y013_06550; Y013_18690; Y013_03310; Y013_14930; Y013_01000; Y01…
molecular function	GO:0019001	guanyl nucleotide binding	17	29	999	2391	0.0568578	0.564563	Y013_05740; Y013_13885; Y013_24490; Y013_01575; Y013_02505; Y013_21525; Y013_04585; Y013_01280; Y013_06415; Y013_11615; Y013_24195; Y013_24090; Y013_21965; Y013_07080; Y013_14935; Y013_07660; Y013_10335; Y013_07525; Y013_22785; Y013_10815; Y013_07965; Y013_02525; Y013_10810; Y013_06640; Y013_00805; Y013_14455; Y013_08910; Y013_00405; Y013_06550; Y013_18690; Y013_03310; Y013_14930; Y013_01000; Y01…
molecular function	GO:0032561	guanyl ribonucleotide binding	17	29	999	2391	0.0568578	0.564563	Y013_05740; Y013_13885; Y013_24490; Y013_01575; Y013_02505; Y013_21525; Y013_04585; Y013_01280; Y013_06415; Y013_11615; Y013_24195; Y013_24090; Y013_21965; Y013_07080; Y013_14935; Y013_07660; Y013_10335; Y013_07525; Y013_22785; Y013_10815; Y013_07965; Y013_02525; Y013_10810; Y013_06640; Y013_00805; Y013_14455; Y013_08910; Y013_00405; Y013_06550; Y013_18690; Y013_03310; Y013_14930; Y013_01000; Y01…
molecular function	GO:0031406	carboxylic acid binding	16	26	999	2391	0.0573028	0.564563	Y013_24535; Y013_10170; Y013_18415; Y013_16670; Y013_17265; Y013_01180; Y013_16045; Y013_05870; Y013_05785; Y013_24010; Y013_00995; Y013_08685; Y013_06730; Y013_04725; Y013_06715; Y013_18340; Y013_06805; Y013_19770; Y013_11700; Y013_12045; Y013_17460; Y013_02370; Y013_14290; Y013_16000; Y013_04720; Y013_09560; Y013_16680; Y013_00020
molecular function	GO:0043167	ion binding	352	790	999	2391	0.0596512	0.581096	Y013_22265; Y013_24535; Y013_07400; Y013_11660; Y013_18380; Y013_12010; Y013_23250; Y013_12145; Y013_19370; Y013_24135; Y013_18840; Y013_08840; Y013_13580; Y013_03420; Y013_00390; Y013_15725; Y013_18950; Y013_04270; Y013_06430; Y013_12895; Y013_03660; Y013_17460; Y013_08995; Y013_04770; Y013_17070; Y013_13555; Y013_24690; Y013_06425; Y013_07565; Y013_05325; Y013_05465; Y013_18920; Y013_14800; Y01…
molecular function	GO:0022857	transmembrane transporter activity	53	107	999	2391	0.0617865	0.591113	Y013_16750; Y013_21470; Y013_18985; Y013_18885; Y013_23215; Y013_22520; Y013_22865; Y013_14165; Y013_20020; Y013_24050; Y013_17920; Y013_25410; Y013_14700; Y013_00035; Y013_00020; Y013_09875; Y013_23050; Y013_13995; Y013_26120; Y013_20030; Y013_24625; Y013_09225; Y013_06955; Y013_06515; Y013_17250; Y013_21775; Y013_08620; Y013_16255; Y013_17955; Y013_10580; Y013_14170; Y013_01590; Y013_04435; Y01…
molecular function	GO:0008897	holo-[acyl-carrier-protein] synthase activity	3	3	999	2391	0.0632159	0.591113	Y013_01310; Y013_00230; Y013_13450
molecular function	GO:0008168	methyltransferase activity	35	68	999	2391	0.0632643	0.591113	Y013_04460; Y013_09750; Y013_02770; Y013_09160; Y013_21165; Y013_06850; Y013_22035; Y013_22920; Y013_10510; Y013_16470; Y013_16970; Y013_24570; Y013_17805; Y013_12385; Y013_14625; Y013_14550; Y013_10470; Y013_09350; Y013_16910; Y013_01025; Y013_09660; Y013_16710; Y013_01230; Y013_04025; Y013_01730; Y013_16275; Y013_02445; Y013_04775; Y013_18870; Y013_10485; Y013_07135; Y013_20105; Y013_06450; Y01…
molecular function	GO:0005488	binding	579	1339	999	2391	0.0634066	0.591113	Y013_12010; Y013_23250; Y013_15850; Y013_16195; Y013_18840; Y013_24570; Y013_03420; Y013_21405; Y013_15725; Y013_18950; Y013_23055; Y013_25720; Y013_04770; Y013_10385; Y013_24690; Y013_15945; Y013_06425; Y013_07565; Y013_15530; Y013_25695; Y013_05465; Y013_11795; Y013_15905; Y013_14800; Y013_09585; Y013_03350; Y013_02545; Y013_08790; Y013_20725; Y013_21995; Y013_16045; Y013_13140; Y013_06515; Y01…
molecular function	GO:0016776	phosphotransferase activity, phosphate group as acceptor	7	10	999	2391	0.0668898	0.601373	Y013_01125; Y013_00785; Y013_09605; Y013_02410; Y013_14215; Y013_00755; Y013_10095; Y013_06645; Y013_07595; Y013_06505; Y013_08485; Y013_00870
molecular function	GO:0004642	phosphoribosylformylglycinamidine synthase activity	3	3	999	2391	0.0677008	0.601373	Y013_19870; Y013_19865; Y013_19890
molecular function	GO:0046961	proton-transporting ATPase activity, rotational mechanism	3	3	999	2391	0.06914	0.601373	Y013_24615; Y013_24625; Y013_24610
molecular function	GO:0047617	acyl-CoA hydrolase activity	3	3	999	2391	0.0705753	0.601373	Y013_12375; Y013_02085; Y013_05300
molecular function	GO:0003697	single-stranded DNA binding	3	3	999	2391	0.0712193	0.601373	Y013_01515; Y013_16505; Y013_15910
molecular function	GO:0043566	structure-specific DNA binding	3	3	999	2391	0.0712193	0.601373	Y013_01515; Y013_16505; Y013_15910
molecular function	GO:0005315	inorganic phosphate transmembrane transporter activity	3	3	999	2391	0.0737964	0.601373	Y013_20020; Y013_20030; Y013_09225
molecular function	GO:1901677	phosphate transmembrane transporter activity	3	3	999	2391	0.0737964	0.601373	Y013_20020; Y013_20030; Y013_09225
molecular function	GO:0019200	carbohydrate kinase activity	3	3	999	2391	0.0738671	0.601373	Y013_10640; Y013_06770; Y013_19595; Y013_14760; Y013_05890
molecular function	GO:0003746	translation elongation factor activity	7	10	999	2391	0.0741149	0.601373	Y013_01275; Y013_24195; Y013_08910; Y013_00405; Y013_06550; Y013_02355; Y013_08915; Y013_22785; Y013_01120; Y013_21820
molecular function	GO:0004325	ferrochelatase activity	3	3	999	2391	0.0741993	0.601373	Y013_01230; Y013_02760; Y013_19805
molecular function	GO:0015081	sodium ion transmembrane transporter activity	7	10	999	2391	0.0744488	0.601373	Y013_26120; Y013_03460; Y013_19825; Y013_20180; Y013_03475; Y013_15865; Y013_16075; Y013_18490; Y013_06310; Y013_21390
molecular function	GO:0008169	C-methyltransferase activity	3	3	999	2391	0.0752619	0.601373	Y013_09350; Y013_01150; Y013_01230
molecular function	GO:0003747	translation release factor activity	3	3	999	2391	0.0756052	0.601373	Y013_21525; Y013_24560; Y013_07255
molecular function	GO:0008079	translation termination factor activity	3	3	999	2391	0.0756052	0.601373	Y013_21525; Y013_24560; Y013_07255
molecular function	GO:0016149	translation release factor activity, codon specific	3	3	999	2391	0.0756052	0.601373	Y013_21525; Y013_24560; Y013_07255
molecular function	GO:0003824	catalytic activity	807	1886	999	2391	0.0824435	0.649805	Y013_15850; Y013_05065; Y013_05320; Y013_23055; Y013_25720; Y013_16405; Y013_00645; Y013_06425; Y013_05455; Y013_05465; Y013_11795; Y013_14800; Y013_16045; Y013_06515; Y013_13355; Y013_01420; Y013_01720; Y013_00840; Y013_20155; Y013_19225; Y013_03380; Y013_07680; Y013_09815; Y013_04170; Y013_22065; Y013_15190; Y013_11920; Y013_03870; Y013_10355; Y013_07080; Y013_01950; Y013_00280; Y013_03210; Y01…
molecular function	GO:0004133	glycogen debranching enzyme activity	3	3	999	2391	0.085077	0.663707	Y013_05600; Y013_24260; Y013_06940
molecular function	GO:0033218	amide binding	9	13	999	2391	0.0857384	0.663707	Y013_11700; Y013_18415; Y013_16670; Y013_17460; Y013_01180; Y013_16045; Y013_05870; Y013_05785; Y013_16000; Y013_24010; Y013_08685; Y013_16680; Y013_19770
molecular function	GO:0009381	excinuclease ABC activity	3	3	999	2391	0.0886989	0.666394	Y013_04950; Y013_02520; Y013_04800
molecular function	GO:0004312	fatty acid synthase activity	12	20	999	2391	0.0887322	0.666394	Y013_13025; Y013_15530; Y013_00225; Y013_11490; Y013_11495; Y013_18260; Y013_10450; Y013_23505; Y013_00610; Y013_09110; Y013_00605; Y013_09000; Y013_25900; Y013_19360; Y013_13330; Y013_19480; Y013_02755; Y013_11460; Y013_23360; Y013_14570; Y013_09625; Y013_02750; Y013_25865; Y013_06230; Y013_13325
molecular function	GO:0008177	succinate dehydrogenase (ubiquinone) activity	4	5	999	2391	0.0955837	0.666394	Y013_08025; Y013_08010; Y013_08015; Y013_08020; Y013_05560
molecular function	GO:0003755	peptidyl-prolyl cis-trans isomerase activity	4	5	999	2391	0.0965577	0.666394	Y013_20645; Y013_00585; Y013_02145; Y013_19055; Y013_16640
molecular function	GO:0016859	cis-trans isomerase activity	4	5	999	2391	0.0965577	0.666394	Y013_20645; Y013_00585; Y013_02145; Y013_19055; Y013_16640
molecular function	GO:0008175	tRNA methyltransferase activity	4	5	999	2391	0.0979677	0.666394	Y013_01150; Y013_04065; Y013_01025; Y013_11635; Y013_08115
molecular function	GO:0004318	enoyl-[acyl-carrier-protein] reductase (NADH) activity	3	3	999	2391	0.102423	0.666394	Y013_18260; Y013_13025; Y013_00225; Y013_02755
molecular function	GO:0008235	metalloexopeptidase activity	4	5	999	2391	0.103221	0.666394	Y013_06040; Y013_01200; Y013_08480; Y013_02350; Y013_22015
molecular function	GO:0004529	exodeoxyribonuclease activity	4	5	999	2391	0.104935	0.666394	Y013_14205; Y013_21920; Y013_08185; Y013_21915; Y013_22100; Y013_22090; Y013_10085
molecular function	GO:0016895	exodeoxyribonuclease activity, producing 5'-phosphomonoesters	4	5	999	2391	0.104935	0.666394	Y013_14205; Y013_21920; Y013_08185; Y013_21915; Y013_22100; Y013_22090; Y013_10085
molecular function	GO:0016668	oxidoreductase activity, acting on a sulfur group of donors, NAD(P) as acceptor	4	5	999	2391	0.106318	0.666394	Y013_13970; Y013_16440; Y013_24200; Y013_15480; Y013_04165; Y013_07910; Y013_11360; Y013_01215; Y013_12640; Y013_09850
molecular function	GO:0019205	nucleobase-containing compound kinase activity	5	7	999	2391	0.106439	0.666394	Y013_01125; Y013_07595; Y013_00785; Y013_06000; Y013_02410; Y013_08485; Y013_04590
molecular function	GO:0003743	translation initiation factor activity	4	5	999	2391	0.1083	0.666394	Y013_08470; Y013_02355; Y013_04790; Y013_01280; Y013_00790
molecular function	GO:0030246	carbohydrate binding	4	5	999	2391	0.109959	0.666394	Y013_05755; Y013_03985; Y013_01505; Y013_08325; Y013_14480; Y013_10360; Y013_22140
molecular function	GO:0008483	transaminase activity	13	23	999	2391	0.116731	0.666394	Y013_11265; Y013_01645; Y013_20335; Y013_21545; Y013_15385; Y013_02685; Y013_14650; Y013_09320; Y013_05420; Y013_15005; Y013_10885; Y013_04235; Y013_10530; Y013_21400; Y013_17755; Y013_19050; Y013_08325; Y013_07840; Y013_02510; Y013_18030; Y013_16665; Y013_05590; Y013_06030; Y013_04730; Y013_19655; Y013_22840; Y013_00840; Y013_06035; Y013_20595
molecular function	GO:0016769	transferase activity, transferring nitrogenous groups	13	23	999	2391	0.116731	0.666394	Y013_11265; Y013_01645; Y013_20335; Y013_21545; Y013_15385; Y013_02685; Y013_14650; Y013_09320; Y013_05420; Y013_15005; Y013_10885; Y013_04235; Y013_10530; Y013_21400; Y013_17755; Y013_19050; Y013_08325; Y013_07840; Y013_02510; Y013_18030; Y013_16665; Y013_05590; Y013_06030; Y013_04730; Y013_19655; Y013_22840; Y013_00840; Y013_06035; Y013_20595
molecular function	GO:0016796	exonuclease activity, active with either ribo- or deoxyribonucleic acids and producing 5'-phosphomonoesters	5	7	999	2391	0.120252	0.666394	Y013_00295; Y013_08185; Y013_22090; Y013_01350; Y013_14205; Y013_21920; Y013_21915; Y013_22100; Y013_10085
molecular function	GO:0008173	RNA methyltransferase activity	8	13	999	2391	0.121293	0.666394	Y013_04775; Y013_11635; Y013_18870; Y013_21385; Y013_16470; Y013_10615; Y013_01905; Y013_21450; Y013_14735; Y013_01025; Y013_05795; Y013_08115; Y013_22315; Y013_01150; Y013_04065; Y013_20555
molecular function	GO:0016410	N-acyltransferase activity	15	28	999	2391	0.121919	0.666394	Y013_05500; Y013_19365; Y013_24675; Y013_15925; Y013_00535; Y013_21595; Y013_24320; Y013_04740; Y013_10225; Y013_07470; Y013_01995; Y013_21315; Y013_23145; Y013_00750; Y013_06895; Y013_10080; Y013_14200; Y013_09550; Y013_08295; Y013_00845; Y013_21975; Y013_01715; Y013_04215; Y013_01175; Y013_01455; Y013_08750; Y013_23005; Y013_20010; Y013_14345; Y013_20240; Y013_22870; Y013_15600; Y013_05815
molecular function	GO:0016874	ligase activity	65	136	999	2391	0.122372	0.666394	Y013_16895; Y013_10490; Y013_07755; Y013_19435; Y013_12145; Y013_21420; Y013_20990; Y013_01195; Y013_19130; Y013_10720; Y013_08600; Y013_12885; Y013_18270; Y013_09240; Y013_02160; Y013_21145; Y013_06070; Y013_04770; Y013_17070; Y013_18865; Y013_13435; Y013_22890; Y013_13060; Y013_24255; Y013_17455; Y013_07430; Y013_10055; Y013_03570; Y013_05705; Y013_04085; Y013_02040; Y013_08705; Y013_19870; Y01…
molecular function	GO:0016772	transferase activity, transferring phosphorus-containing groups	80	171	999	2391	0.124002	0.666394	Y013_11660; Y013_09015; Y013_03830; Y013_18735; Y013_01595; Y013_14375; Y013_00390; Y013_02980; Y013_04270; Y013_23055; Y013_24265; Y013_11615; Y013_15075; Y013_06000; Y013_22160; Y013_02855; Y013_21465; Y013_24060; Y013_14275; Y013_02965; Y013_05935; Y013_22005; Y013_06490; Y013_00810; Y013_04735; Y013_02265; Y013_00175; Y013_01310; Y013_06640; Y013_13300; Y013_07430; Y013_02545; Y013_00190; Y01…
molecular function	GO:0004520	endodeoxyribonuclease activity	5	7	999	2391	0.126157	0.666394	Y013_02100; Y013_23240; Y013_04950; Y013_00045; Y013_21425; Y013_02520; Y013_04800
molecular function	GO:0030145	manganese ion binding	9	15	999	2391	0.131122	0.666394	Y013_00115; Y013_15605; Y013_11615; Y013_09175; Y013_01055; Y013_21140; Y013_23495; Y013_19645; Y013_06625; Y013_13535; Y013_06040; Y013_12505; Y013_02395; Y013_18470; Y013_01295
molecular function	GO:0019842	vitamin binding	9	14	999	2391	0.138891	0.666394	Y013_09175; Y013_22630; Y013_23100; Y013_24380; Y013_23095; Y013_14420; Y013_02845; Y013_08685; Y013_19770; Y013_04360; Y013_02850; Y013_01920; Y013_17460; Y013_10300; Y013_06735; Y013_13285; Y013_04025; Y013_11830; Y013_22625
molecular function	GO:0016765	transferase activity, transferring alkyl or aryl (other than methyl) groups	13	24	999	2391	0.158596	0.666394	Y013_20315; Y013_02425; Y013_24635; Y013_22895; Y013_10135; Y013_21855; Y013_05465; Y013_21805; Y013_23140; Y013_09355; Y013_10525; Y013_17425; Y013_22830; Y013_18695; Y013_06390; Y013_01565; Y013_14255; Y013_05860; Y013_02630; Y013_05845; Y013_12300; Y013_02500; Y013_17055; Y013_07520; Y013_24640; Y013_09150; Y013_14645; Y013_05875
molecular function	GO:0004549	tRNA-specific ribonuclease activity	2	2	999	2391	0.162523	0.666394	Y013_00150; Y013_16485
molecular function	GO:0047429	nucleoside-triphosphate diphosphatase activity	2	2	999	2391	0.163343	0.666394	Y013_00155; Y013_01865
molecular function	GO:0003908	methylated-DNA-[protein]-cysteine S-methyltransferase activity	2	2	999	2391	0.165318	0.666394	Y013_13135; Y013_13145
molecular function	GO:0031177	phosphopantetheine binding	3	3	999	2391	0.165337	0.666394	Y013_08685; Y013_17460; Y013_19770
molecular function	GO:0072341	modified amino acid binding	3	3	999	2391	0.165337	0.666394	Y013_08685; Y013_17460; Y013_19770
molecular function	GO:0004042	acetyl-CoA:L-glutamate N-acetyltransferase activity	2	2	999	2391	0.168417	0.666394	Y013_01455; Y013_04740
molecular function	GO:0004845	uracil phosphoribosyltransferase activity	2	2	999	2391	0.169019	0.666394	Y013_02365; Y013_07965
molecular function	GO:0015079	potassium ion transmembrane transporter activity	2	2	999	2391	0.170935	0.666394	Y013_01890; Y013_25410; Y013_01895
molecular function	GO:0008444	CDP-diacylglycerol-glycerol-3-phosphate 3-phosphatidyltransferase activity	2	2	999	2391	0.171469	0.666394	Y013_01460; Y013_04540
molecular function	GO:0000988	protein binding transcription factor activity	9	16	999	2391	0.172787	0.666394	Y013_25790; Y013_08255; Y013_08260; Y013_08155; Y013_07505; Y013_13140; Y013_01835; Y013_25990; Y013_02570; Y013_21405; Y013_16420; Y013_02310; Y013_16920; Y013_01720; Y013_09740; Y013_22940; Y013_20350; Y013_03320; Y013_20260; Y013_11940
molecular function	GO:0000990	core RNA polymerase binding transcription factor activity	9	16	999	2391	0.172787	0.666394	Y013_25790; Y013_08255; Y013_08260; Y013_08155; Y013_07505; Y013_13140; Y013_01835; Y013_25990; Y013_02570; Y013_21405; Y013_16420; Y013_02310; Y013_16920; Y013_01720; Y013_09740; Y013_22940; Y013_20350; Y013_03320; Y013_20260; Y013_11940
molecular function	GO:0000996	core DNA-dependent RNA polymerase binding promoter specificity activity	9	16	999	2391	0.172787	0.666394	Y013_25790; Y013_08255; Y013_08260; Y013_08155; Y013_07505; Y013_13140; Y013_01835; Y013_25990; Y013_02570; Y013_21405; Y013_16420; Y013_02310; Y013_16920; Y013_01720; Y013_09740; Y013_22940; Y013_20350; Y013_03320; Y013_20260; Y013_11940
molecular function	GO:0016987	sigma factor activity	9	16	999	2391	0.172787	0.666394	Y013_25790; Y013_08255; Y013_08260; Y013_08155; Y013_07505; Y013_13140; Y013_01835; Y013_25990; Y013_02570; Y013_21405; Y013_16420; Y013_02310; Y013_16920; Y013_01720; Y013_09740; Y013_22940; Y013_20350; Y013_03320; Y013_20260; Y013_11940
molecular function	GO:0003725	double-stranded RNA binding	2	2	999	2391	0.173085	0.666394	Y013_00935; Y013_24575
molecular function	GO:0016423	tRNA (guanine) methyltransferase activity	2	2	999	2391	0.173362	0.666394	Y013_01025; Y013_11635
molecular function	GO:0047936	glucose 1-dehydrogenase [NAD(P)] activity	2	2	999	2391	0.174682	0.666394	Y013_17875; Y013_23505
molecular function	GO:0070402	NADPH binding	2	2	999	2391	0.175431	0.666394	Y013_01395; Y013_01160
molecular function	GO:0004479	methionyl-tRNA formyltransferase activity	2	2	999	2391	0.175645	0.666394	Y013_02445; Y013_22880
molecular function	GO:0050580	2,5-didehydrogluconate reductase activity	2	2	999	2391	0.175707	0.666394	Y013_03440; Y013_19100
molecular function	GO:0004792	thiosulfate sulfurtransferase activity	2	2	999	2391	0.175804	0.666394	Y013_19985; Y013_07780
molecular function	GO:0004594	pantothenate kinase activity	2	2	999	2391	0.175878	0.666394	Y013_18735; Y013_21860
molecular function	GO:0004049	anthranilate synthase activity	2	2	999	2391	0.176145	0.666394	Y013_05340; Y013_16665
molecular function	GO:0016743	carboxyl- or carbamoyltransferase activity	2	2	999	2391	0.176242	0.666394	Y013_02370; Y013_04725
molecular function	GO:0004309	exopolyphosphatase activity	2	2	999	2391	0.176284	0.666394	Y013_09430; Y013_21710
molecular function	GO:0004349	glutamate 5-kinase activity	2	2	999	2391	0.1764	0.666394	Y013_00810; Y013_04735
molecular function	GO:0070283	radical SAM enzyme activity	2	2	999	2391	0.176414	0.666394	Y013_06055; Y013_05510; Y013_12645
molecular function	GO:0004124	cysteine synthase activity	2	2	999	2391	0.176438	0.666394	Y013_11590; Y013_09270
molecular function	GO:0000010	trans-hexaprenyltranstransferase activity	2	2	999	2391	0.176485	0.666394	Y013_05845; Y013_09150
molecular function	GO:0004514	nicotinate-nucleotide diphosphorylase (carboxylating) activity	2	2	999	2391	0.176958	0.666394	Y013_00120; Y013_05455
molecular function	GO:0043022	ribosome binding	2	2	999	2391	0.177257	0.666394	Y013_06550; Y013_01020
molecular function	GO:0004069	L-aspartate:2-oxoglutarate aminotransferase activity	2	2	999	2391	0.177412	0.666394	Y013_19655; Y013_18030; Y013_15005; Y013_10885
molecular function	GO:0004523	ribonuclease H activity	3	4	999	2391	0.177447	0.666394	Y013_13275; Y013_06160; Y013_01055; Y013_12360
molecular function	GO:0000030	mannosyltransferase activity	2	2	999	2391	0.177827	0.666394	Y013_04220; Y013_21380
molecular function	GO:0003938	IMP dehydrogenase activity	2	2	999	2391	0.178394	0.666394	Y013_08245; Y013_08240
molecular function	GO:0008757	S-adenosylmethionine-dependent methyltransferase activity	10	18	999	2391	0.178491	0.666394	Y013_10515; Y013_11635; Y013_21385; Y013_18190; Y013_10510; Y013_16470; Y013_24570; Y013_17805; Y013_06880; Y013_14625; Y013_17610; Y013_09350; Y013_01905; Y013_10505; Y013_21450; Y013_01025; Y013_05795; Y013_08115; Y013_03275; Y013_01150; Y013_04065; Y013_01230; Y013_14635; Y013_04025; Y013_14630
molecular function	GO:0005283	sodium:amino acid symporter activity	2	2	999	2391	0.179033	0.666394	Y013_16075; Y013_21390
molecular function	GO:0005294	neutral L-amino acid secondary active transmembrane transporter activity	2	2	999	2391	0.179033	0.666394	Y013_16075; Y013_21390
molecular function	GO:0005416	cation:amino acid symporter activity	2	2	999	2391	0.179033	0.666394	Y013_16075; Y013_21390
molecular function	GO:0015175	neutral amino acid transmembrane transporter activity	2	2	999	2391	0.179033	0.666394	Y013_16075; Y013_21390
molecular function	GO:0015655	alanine:sodium symporter activity	2	2	999	2391	0.179033	0.666394	Y013_16075; Y013_21390
molecular function	GO:0022858	alanine transmembrane transporter activity	2	2	999	2391	0.179033	0.666394	Y013_16075; Y013_21390
molecular function	GO:0004148	dihydrolipoyl dehydrogenase activity	2	2	999	2391	0.179106	0.666394	Y013_04165; Y013_07910; Y013_13970; Y013_09850; Y013_12640
molecular function	GO:0004851	uroporphyrin-III C-methyltransferase activity	2	2	999	2391	0.179204	0.666394	Y013_09350; Y013_01230
molecular function	GO:0043115	precorrin-2 dehydrogenase activity	2	2	999	2391	0.179204	0.666394	Y013_09350; Y013_10510; Y013_01230; Y013_14630
molecular function	GO:0016851	magnesium chelatase activity	2	2	999	2391	0.179361	0.666394	Y013_21190; Y013_01070
molecular function	GO:0051002	ligase activity, forming nitrogen-metal bonds	2	2	999	2391	0.179361	0.666394	Y013_10490; Y013_14610; Y013_21190; Y013_01070
molecular function	GO:0051003	ligase activity, forming nitrogen-metal bonds, forming coordination complexes	2	2	999	2391	0.179361	0.666394	Y013_10490; Y013_14610; Y013_21190; Y013_01070
molecular function	GO:1901618	organic hydroxy compound transmembrane transporter activity	2	2	999	2391	0.180332	0.666394	Y013_03475; Y013_16070
molecular function	GO:0015232	heme transporter activity	2	2	999	2391	0.180449	0.666394	Y013_21470; Y013_02940
molecular function	GO:0015439	heme-transporting ATPase activity	2	2	999	2391	0.180449	0.666394	Y013_21470; Y013_02940
molecular function	GO:0051184	cofactor transporter activity	2	2	999	2391	0.180449	0.666394	Y013_21470; Y013_02940
molecular function	GO:0016863	intramolecular oxidoreductase activity, transposing C=C bonds	3	4	999	2391	0.180855	0.666394	Y013_13530; Y013_18185; Y013_17060; Y013_16310
molecular function	GO:0042602	riboflavin reductase (NADPH) activity	5	8	999	2391	0.183824	0.666394	Y013_14875; Y013_24115; Y013_19310; Y013_12525; Y013_03765; Y013_10755; Y013_09180; Y013_19040; Y013_13555; Y013_20675
molecular function	GO:0070008	serine-type exopeptidase activity	2	2	999	2391	0.185313	0.666394	Y013_18665; Y013_19810
molecular function	GO:0003871	5-methyltetrahydropteroyltriglutamate-homocysteine S-methyltransferase activity	2	2	999	2391	0.186046	0.666394	Y013_14555; Y013_09750; Y013_06845; Y013_10435; Y013_10430; Y013_14550
molecular function	GO:0042085	5-methyltetrahydropteroyltri-L-glutamate-dependent methyltransferase activity	2	2	999	2391	0.186046	0.666394	Y013_14555; Y013_09750; Y013_06845; Y013_10435; Y013_10430; Y013_14550
molecular function	GO:0004826	phenylalanine-tRNA ligase activity	2	2	999	2391	0.188026	0.666394	Y013_04765; Y013_04770
molecular function	GO:0004748	ribonucleoside-diphosphate reductase activity, thioredoxin disulfide as acceptor	3	4	999	2391	0.191271	0.666394	Y013_06995; Y013_10300; Y013_14420; Y013_06985; Y013_16615; Y013_06980
molecular function	GO:0016728	oxidoreductase activity, acting on CH or CH2 groups, disulfide as acceptor	3	4	999	2391	0.191271	0.666394	Y013_06995; Y013_10300; Y013_14420; Y013_06985; Y013_16615; Y013_06980
molecular function	GO:0004088	carbamoyl-phosphate synthase (glutamine-hydrolyzing) activity	2	2	999	2391	0.196803	0.666394	Y013_02390; Y013_02395
molecular function	GO:0016635	oxidoreductase activity, acting on the CH-CH group of donors, quinone or related compound as acceptor	4	6	999	2391	0.196809	0.666394	Y013_08025; Y013_08010; Y013_08015; Y013_02925; Y013_08020; Y013_05560
molecular function	GO:0016289	CoA hydrolase activity	3	4	999	2391	0.198433	0.666394	Y013_12375; Y013_02085; Y013_00860; Y013_05300
molecular function	GO:0008854	exodeoxyribonuclease V activity	2	2	999	2391	0.201237	0.666394	Y013_22100; Y013_22090
molecular function	GO:0016774	phosphotransferase activity, carboxyl group as acceptor	3	4	999	2391	0.20365	0.666394	Y013_10160; Y013_00810; Y013_04735; Y013_14280; Y013_02545; Y013_18340
molecular function	GO:0070566	adenylyltransferase activity	6	10	999	2391	0.208517	0.666394	Y013_16400; Y013_01340; Y013_19755; Y013_06605; Y013_24490; Y013_06090; Y013_00915; Y013_06490; Y013_22930; Y013_06495
molecular function	GO:0004658	propionyl-CoA carboxylase activity	3	4	999	2391	0.209471	0.666394	Y013_07760; Y013_03565; Y013_17465; Y013_06235
molecular function	GO:0003684	damaged DNA binding	6	10	999	2391	0.211879	0.666394	Y013_24095; Y013_00940; Y013_18835; Y013_07875; Y013_05700; Y013_18840; Y013_00545; Y013_01515; Y013_21625; Y013_21070
molecular function	GO:0015171	amino acid transmembrane transporter activity	5	8	999	2391	0.212428	0.666394	Y013_15235; Y013_05275; Y013_25850; Y013_11115; Y013_03845; Y013_10240; Y013_17150; Y013_01900; Y013_16075; Y013_14360; Y013_00035; Y013_22865; Y013_21390
molecular function	GO:0005343	organic acid:sodium symporter activity	4	6	999	2391	0.212506	0.666394	Y013_03475; Y013_15865; Y013_26120; Y013_16075; Y013_19825; Y013_21390
molecular function	GO:1901681	sulfur compound binding	10	18	999	2391	0.212627	0.666394	Y013_18415; Y013_09175; Y013_16670; Y013_22630; Y013_23100; Y013_24380; Y013_01180; Y013_23095; Y013_05785; Y013_16045; Y013_05870; Y013_24010; Y013_04360; Y013_11700; Y013_01920; Y013_09580; Y013_16000; Y013_06735; Y013_16680; Y013_11830; Y013_22625
molecular function	GO:0052636	arabinosyltransferase activity	2	2	999	2391	0.215778	0.666394	Y013_06975; Y013_17485
molecular function	GO:0016779	nucleotidyltransferase activity	25	51	999	2391	0.216133	0.666394	Y013_07675; Y013_20910; Y013_18580; Y013_09015; Y013_05700; Y013_24490; Y013_06090; Y013_21305; Y013_14375; Y013_14765; Y013_21595; Y013_02415; Y013_24095; Y013_02275; Y013_23055; Y013_17575; Y013_09010; Y013_24265; Y013_15075; Y013_24055; Y013_01340; Y013_08130; Y013_19755; Y013_05935; Y013_06605; Y013_22940; Y013_06490; Y013_11940; Y013_22930; Y013_18855; Y013_10955; Y013_06640; Y013_10645; Y01…
molecular function	GO:0008080	N-acetyltransferase activity	13	26	999	2391	0.225097	0.666394	Y013_05500; Y013_00845; Y013_21975; Y013_01715; Y013_19365; Y013_01175; Y013_24675; Y013_15925; Y013_01455; Y013_00535; Y013_21595; Y013_24320; Y013_04740; Y013_08750; Y013_10225; Y013_07470; Y013_01995; Y013_23005; Y013_20010; Y013_21315; Y013_20240; Y013_23145; Y013_14345; Y013_06895; Y013_00750; Y013_10080; Y013_14200; Y013_15600; Y013_05815; Y013_09550; Y013_08295
molecular function	GO:0031419	cobalamin binding	3	4	999	2391	0.228911	0.666394	Y013_10300; Y013_14420; Y013_02845; Y013_13285; Y013_04025; Y013_02850
molecular function	GO:0005215	transporter activity	72	160	999	2391	0.232453	0.666394	Y013_22130; Y013_14330; Y013_16750; Y013_21470; Y013_18985; Y013_12350; Y013_18885; Y013_23215; Y013_01095; Y013_22520; Y013_22865; Y013_16055; Y013_10215; Y013_14165; Y013_15795; Y013_20020; Y013_11755; Y013_24050; Y013_17920; Y013_25410; Y013_14700; Y013_00035; Y013_00020; Y013_09875; Y013_23050; Y013_13995; Y013_26120; Y013_15785; Y013_20030; Y013_20465; Y013_23025; Y013_12320; Y013_24625; Y01…
molecular function	GO:0008144	drug binding	6	10	999	2391	0.23489	0.666394	Y013_11700; Y013_18415; Y013_16670; Y013_01180; Y013_16045; Y013_05870; Y013_05785; Y013_16000; Y013_24010; Y013_16680
molecular function	GO:0008658	penicillin binding	6	10	999	2391	0.23489	0.666394	Y013_11700; Y013_18415; Y013_16670; Y013_01180; Y013_16045; Y013_05870; Y013_05785; Y013_16000; Y013_24010; Y013_16680
molecular function	GO:0003989	acetyl-CoA carboxylase activity	3	4	999	2391	0.236984	0.666394	Y013_03565; Y013_17465; Y013_23390; Y013_15665
molecular function	GO:0046873	metal ion transmembrane transporter activity	10	19	999	2391	0.245956	0.666394	Y013_26120; Y013_01895; Y013_19825; Y013_20180; Y013_03475; Y013_15865; Y013_16075; Y013_21775; Y013_18885; Y013_06310; Y013_21390; Y013_17955; Y013_03460; Y013_01890; Y013_12315; Y013_04435; Y013_12310; Y013_18490; Y013_25410; Y013_23050
molecular function	GO:0004075	biotin carboxylase activity	4	6	999	2391	0.266247	0.666394	Y013_07795; Y013_03570; Y013_25715; Y013_15660; Y013_23390; Y013_00905; Y013_17070
molecular function	GO:0016860	intramolecular oxidoreductase activity	6	11	999	2391	0.272108	0.666394	Y013_21115; Y013_07625; Y013_00540; Y013_15880; Y013_05380; Y013_02550; Y013_13530; Y013_18185; Y013_12040; Y013_17060; Y013_16310
molecular function	GO:0004300	enoyl-CoA hydratase activity	7	13	999	2391	0.275985	0.666394	Y013_07945; Y013_19125; Y013_03575; Y013_18185; Y013_12980; Y013_15190; Y013_19430; Y013_24455; Y013_11070; Y013_23160; Y013_18265; Y013_20775; Y013_24445; Y013_11930; Y013_13030; Y013_18655; Y013_19205
molecular function	GO:0016833	oxo-acid-lyase activity	7	13	999	2391	0.279779	0.666394	Y013_15645; Y013_05340; Y013_15605; Y013_19940; Y013_16665; Y013_11815; Y013_01145; Y013_04235; Y013_12505; Y013_22985; Y013_09760; Y013_09205; Y013_23280
molecular function	GO:0008509	anion transmembrane transporter activity	12	24	999	2391	0.281758	0.666394	Y013_22390; Y013_19825; Y013_03475; Y013_01900; Y013_06525; Y013_21390; Y013_22865; Y013_11115; Y013_09805; Y013_00035; Y013_00985; Y013_18425; Y013_20810; Y013_00020; Y013_20030; Y013_26120; Y013_13925; Y013_06520; Y013_16385; Y013_16380; Y013_10240; Y013_03845; Y013_06515; Y013_15865; Y013_00655; Y013_17150; Y013_16075; Y013_12355; Y013_06530; Y013_15235; Y013_05275; Y013_25850; Y013_14360
molecular function	GO:0005342	organic acid transmembrane transporter activity	7	13	999	2391	0.284887	0.666394	Y013_26120; Y013_19825; Y013_03845; Y013_10240; Y013_03475; Y013_15865; Y013_17150; Y013_01900; Y013_16075; Y013_21390; Y013_22865; Y013_15235; Y013_05275; Y013_11115; Y013_25850; Y013_14360; Y013_00035; Y013_00020
molecular function	GO:0008514	organic anion transmembrane transporter activity	7	13	999	2391	0.284887	0.666394	Y013_26120; Y013_19825; Y013_03845; Y013_10240; Y013_03475; Y013_15865; Y013_17150; Y013_01900; Y013_16075; Y013_12355; Y013_21390; Y013_22865; Y013_15235; Y013_05275; Y013_11115; Y013_25850; Y013_14360; Y013_00035; Y013_00020
molecular function	GO:0046943	carboxylic acid transmembrane transporter activity	7	13	999	2391	0.284887	0.666394	Y013_26120; Y013_19825; Y013_03845; Y013_10240; Y013_03475; Y013_15865; Y013_17150; Y013_01900; Y013_16075; Y013_21390; Y013_22865; Y013_15235; Y013_05275; Y013_11115; Y013_25850; Y013_14360; Y013_00035; Y013_00020
molecular function	GO:0016747	transferase activity, transferring acyl groups other than amino-acyl groups	40	88	999	2391	0.285639	0.666394	Y013_13025; Y013_19435; Y013_00075; Y013_19405; Y013_08080; Y013_23100; Y013_24230; Y013_17195; Y013_24675; Y013_09110; Y013_10165; Y013_24320; Y013_21595; Y013_01935; Y013_12760; Y013_19150; Y013_17460; Y013_21315; Y013_23145; Y013_10080; Y013_06895; Y013_00750; Y013_14570; Y013_17435; Y013_09550; Y013_13325; Y013_00845; Y013_15530; Y013_17300; Y013_04215; Y013_17385; Y013_05450; Y013_01455; Y01…
molecular function	GO:0016773	phosphotransferase activity, alcohol group as acceptor	27	58	999	2391	0.294266	0.666394	Y013_20425; Y013_05870; Y013_24490; Y013_03830; Y013_18735; Y013_01595; Y013_14375; Y013_02980; Y013_06000; Y013_22160; Y013_21465; Y013_14275; Y013_22005; Y013_07585; Y013_13105; Y013_19820; Y013_00175; Y013_13300; Y013_00190; Y013_21040; Y013_16675; Y013_01840; Y013_07480; Y013_10905; Y013_05305; Y013_15165; Y013_09675; Y013_11045; Y013_09870; Y013_11955; Y013_04645; Y013_00895; Y013_17660; Y01…
molecular function	GO:0004553	hydrolase activity, hydrolyzing O-glycosyl compounds	8	15	999	2391	0.296959	0.666394	Y013_00490; Y013_23530; Y013_15380; Y013_11505; Y013_20295; Y013_00100; Y013_05600; Y013_15370; Y013_06540; Y013_05640; Y013_03285; Y013_14220; Y013_11250; Y013_06940; Y013_10100; Y013_00095; Y013_13425; Y013_03040; Y013_20885; Y013_18930; Y013_11260; Y013_07000
molecular function	GO:0016853	isomerase activity	37	82	999	2391	0.303385	0.666394	Y013_02145; Y013_19125; Y013_04040; Y013_19055; Y013_11515; Y013_02150; Y013_09320; Y013_17410; Y013_13530; Y013_09315; Y013_04595; Y013_14440; Y013_02845; Y013_01570; Y013_10500; Y013_15880; Y013_05370; Y013_02970; Y013_02550; Y013_20245; Y013_01315; Y013_00070; Y013_21515; Y013_16640; Y013_17060; Y013_07625; Y013_14620; Y013_07635; Y013_06700; Y013_17265; Y013_08435; Y013_21995; Y013_17570; Y01…
molecular function	GO:0016407	acetyltransferase activity	19	41	999	2391	0.304331	0.666394	Y013_19210; Y013_05500; Y013_11585; Y013_00075; Y013_19405; Y013_24230; Y013_19365; Y013_24675; Y013_15925; Y013_00535; Y013_10165; Y013_21595; Y013_24320; Y013_04740; Y013_12760; Y013_10225; Y013_19150; Y013_07470; Y013_01995; Y013_21315; Y013_23145; Y013_10080; Y013_00750; Y013_06895; Y013_08065; Y013_14200; Y013_09550; Y013_08295; Y013_00845; Y013_21975; Y013_01715; Y013_18180; Y013_01175; Y01…
molecular function	GO:0015103	inorganic anion transmembrane transporter activity	5	9	999	2391	0.308494	0.666394	Y013_20030; Y013_13925; Y013_06530; Y013_06520; Y013_22390; Y013_16385; Y013_16380; Y013_06515; Y013_06525; Y013_09805; Y013_18425; Y013_20810
molecular function	GO:0004812	aminoacyl-tRNA ligase activity	12	24	999	2391	0.312441	0.666394	Y013_13700; Y013_16895; Y013_18745; Y013_04765; Y013_21420; Y013_06365; Y013_02985; Y013_16330; Y013_17360; Y013_06695; Y013_05705; Y013_08040; Y013_02040; Y013_00770; Y013_02255; Y013_02280; Y013_17985; Y013_02160; Y013_04770; Y013_18865; Y013_13435; Y013_01250; Y013_04690; Y013_24525
molecular function	GO:0016875	ligase activity, forming carbon-oxygen bonds	12	24	999	2391	0.312441	0.666394	Y013_13700; Y013_16895; Y013_18745; Y013_04765; Y013_21420; Y013_06365; Y013_02985; Y013_16330; Y013_17360; Y013_06695; Y013_05705; Y013_08040; Y013_02040; Y013_00770; Y013_02255; Y013_02280; Y013_17985; Y013_02160; Y013_04770; Y013_18865; Y013_13435; Y013_01250; Y013_04690; Y013_24525
molecular function	GO:0016876	ligase activity, forming aminoacyl-tRNA and related compounds	12	24	999	2391	0.312441	0.666394	Y013_13700; Y013_16895; Y013_18745; Y013_04765; Y013_21420; Y013_06365; Y013_02985; Y013_16330; Y013_17360; Y013_06695; Y013_05705; Y013_08040; Y013_02040; Y013_00770; Y013_02255; Y013_02280; Y013_17985; Y013_02160; Y013_04770; Y013_18865; Y013_13435; Y013_01250; Y013_04690; Y013_24525
molecular function	GO:0008236	serine-type peptidase activity	9	18	999	2391	0.319728	0.666394	Y013_00590; Y013_14965; Y013_06445; Y013_22535; Y013_10840; Y013_00760; Y013_21260; Y013_12270; Y013_19810; Y013_14960; Y013_18665; Y013_01620; Y013_22950; Y013_05130; Y013_09900; Y013_24325; Y013_10845; Y013_07305; Y013_20745; Y013_00595; Y013_14020; Y013_01050; Y013_18475; Y013_22540
molecular function	GO:0017171	serine hydrolase activity	9	18	999	2391	0.319728	0.666394	Y013_00590; Y013_14965; Y013_06445; Y013_22535; Y013_10840; Y013_00760; Y013_21260; Y013_12270; Y013_19810; Y013_14960; Y013_18665; Y013_01620; Y013_22950; Y013_05130; Y013_09900; Y013_24325; Y013_10845; Y013_07305; Y013_20745; Y013_00595; Y013_14020; Y013_01050; Y013_18475; Y013_22540
molecular function	GO:0019104	DNA N-glycosylase activity	4	7	999	2391	0.321349	0.666394	Y013_13130; Y013_00940; Y013_22910; Y013_00545; Y013_04695; Y013_00880; Y013_21070
molecular function	GO:0043225	anion transmembrane-transporting ATPase activity	4	7	999	2391	0.327259	0.666394	Y013_20030; Y013_13925; Y013_06530; Y013_06520; Y013_22390; Y013_16385; Y013_06515; Y013_06525; Y013_09805; Y013_12355; Y013_18425
molecular function	GO:0009982	pseudouridine synthase activity	4	7	999	2391	0.328791	0.666394	Y013_05680; Y013_21995; Y013_04595; Y013_01315; Y013_20225; Y013_04040; Y013_08435
molecular function	GO:0033293	monocarboxylic acid binding	6	11	999	2391	0.330503	0.666394	Y013_11700; Y013_18415; Y013_16670; Y013_01180; Y013_16045; Y013_05870; Y013_05785; Y013_16000; Y013_24010; Y013_16680; Y013_00020
molecular function	GO:0030170	pyridoxal phosphate binding	17	36	999	2391	0.330802	0.666394	Y013_06630; Y013_05580; Y013_15385; Y013_04495; Y013_13055; Y013_18630; Y013_14650; Y013_09320; Y013_15005; Y013_10885; Y013_23200; Y013_17755; Y013_07840; Y013_06815; Y013_06855; Y013_17705; Y013_10325; Y013_14445; Y013_24540; Y013_19930; Y013_22840; Y013_12030; Y013_21870; Y013_20595; Y013_20335; Y013_01645; Y013_11265; Y013_21545; Y013_05325; Y013_02685; Y013_00105; Y013_21805; Y013_00405; Y01…
molecular function	GO:0016866	intramolecular transferase activity	12	25	999	2391	0.331296	0.666394	Y013_05680; Y013_07220; Y013_04040; Y013_14620; Y013_07725; Y013_11515; Y013_07635; Y013_09320; Y013_08435; Y013_17410; Y013_20295; Y013_21995; Y013_09315; Y013_04595; Y013_20225; Y013_02845; Y013_07955; Y013_02850; Y013_02510; Y013_08350; Y013_10500; Y013_09450; Y013_02970; Y013_19765; Y013_04000; Y013_01315; Y013_21125
molecular function	GO:0015370	solute:sodium symporter activity	4	7	999	2391	0.336585	0.666394	Y013_03475; Y013_15865; Y013_26120; Y013_16075; Y013_19825; Y013_21390; Y013_20180
molecular function	GO:0019201	nucleotide kinase activity	3	5	999	2391	0.338916	0.666394	Y013_01125; Y013_07595; Y013_02410; Y013_08485; Y013_04590
molecular function	GO:0015450	P-P-bond-hydrolysis-driven protein transmembrane transporter activity	2	3	999	2391	0.34073	0.666394	Y013_09100; Y013_02125; Y013_02555
molecular function	GO:0016667	oxidoreductase activity, acting on a sulfur group of donors	9	19	999	2391	0.346426	0.666394	Y013_06485; Y013_17200; Y013_18790; Y013_16440; Y013_15480; Y013_00085; Y013_04165; Y013_07335; Y013_01215; Y013_09850; Y013_13970; Y013_16445; Y013_24200; Y013_11850; Y013_19995; Y013_06995; Y013_01975; Y013_00530; Y013_07910; Y013_11360; Y013_06480; Y013_05080; Y013_05185; Y013_12640
molecular function	GO:0003906	DNA-(apurinic or apyrimidinic site) lyase activity	3	5	999	2391	0.349052	0.666394	Y013_14205; Y013_00940; Y013_00545; Y013_07875; Y013_18460; Y013_21070; Y013_10085
molecular function	GO:0016849	phosphorus-oxygen lyase activity	3	5	999	2391	0.349853	0.666394	Y013_18860; Y013_12280; Y013_00040; Y013_03670; Y013_11665
molecular function	GO:0070403	NAD+ binding	3	5	999	2391	0.35075	0.666394	Y013_09755; Y013_12180; Y013_00815; Y013_24340; Y013_07145
molecular function	GO:0004659	prenyltransferase activity	3	5	999	2391	0.35077	0.666394	Y013_02630; Y013_21855; Y013_17425; Y013_06390; Y013_09150
molecular function	GO:0016778	diphosphotransferase activity	3	5	999	2391	0.354048	0.666394	Y013_12245; Y013_02140; Y013_21590; Y013_04635; Y013_18705
molecular function	GO:0016615	malate dehydrogenase activity	3	5	999	2391	0.356177	0.666394	Y013_23065; Y013_01965; Y013_03145; Y013_01225; Y013_05060
molecular function	GO:0016634	oxidoreductase activity, acting on the CH-CH group of donors, oxygen as acceptor	3	5	999	2391	0.357595	0.666394	Y013_09325; Y013_06475; Y013_02925; Y013_01950; Y013_18125
molecular function	GO:0004129	cytochrome-c oxidase activity	3	5	999	2391	0.35983	0.666394	Y013_05955; Y013_05990; Y013_23435; Y013_06955; Y013_04375
molecular function	GO:0015002	heme-copper terminal oxidase activity	3	5	999	2391	0.35983	0.666394	Y013_05955; Y013_05990; Y013_23435; Y013_06955; Y013_04375
molecular function	GO:0016675	oxidoreductase activity, acting on a heme group of donors	3	5	999	2391	0.35983	0.666394	Y013_05955; Y013_05990; Y013_23435; Y013_06955; Y013_04375
molecular function	GO:0016676	oxidoreductase activity, acting on a heme group of donors, oxygen as acceptor	3	5	999	2391	0.35983	0.666394	Y013_05955; Y013_05990; Y013_23435; Y013_06955; Y013_04375
molecular function	GO:0003933	GTP cyclohydrolase activity	2	3	999	2391	0.362528	0.666394	Y013_24090; Y013_02505; Y013_18690
molecular function	GO:0050567	glutaminyl-tRNA synthase (glutamine-hydrolyzing) activity	2	3	999	2391	0.363182	0.666394	Y013_06800; Y013_06765; Y013_06795
molecular function	GO:0043021	ribonucleoprotein complex binding	2	3	999	2391	0.3656	0.666394	Y013_06550; Y013_20730; Y013_01020
molecular function	GO:0000036	ACP phosphopantetheine attachment site binding involved in fatty acid biosynthetic process	1	1	999	2391	0.369973	0.666394	Y013_06225
molecular function	GO:0044620	ACP phosphopantetheine attachment site binding	1	1	999	2391	0.369973	0.666394	Y013_06225
molecular function	GO:0051192	prosthetic group binding	1	1	999	2391	0.369973	0.666394	Y013_06225
molecular function	GO:0016159	muconolactone delta-isomerase activity	1	1	999	2391	0.370473	0.666394	Y013_13530
molecular function	GO:0003905	alkylbase DNA N-glycosylase activity	2	3	999	2391	0.37063	0.666394	Y013_13130; Y013_22910; Y013_04695
molecular function	GO:0003998	acylphosphatase activity	1	1	999	2391	0.371467	0.666394	Y013_00965
molecular function	GO:0017169	CDP-alcohol phosphatidyltransferase activity	2	3	999	2391	0.372517	0.666394	Y013_01460; Y013_02050; Y013_04540
molecular function	GO:0008408	3'-5' exonuclease activity	4	7	999	2391	0.374478	0.666394	Y013_16500; Y013_01930; Y013_05085; Y013_18580; Y013_08130; Y013_01350; Y013_05665
molecular function	GO:0016413	O-acetyltransferase activity	2	3	999	2391	0.375639	0.666394	Y013_08065; Y013_11585; Y013_12760
molecular function	GO:0003887	DNA-directed DNA polymerase activity	8	16	999	2391	0.378132	0.666394	Y013_18580; Y013_05700; Y013_16500; Y013_05085; Y013_13125; Y013_06570; Y013_23055; Y013_02275; Y013_24095; Y013_18835; Y013_08130; Y013_18075; Y013_05935; Y013_16285; Y013_23535; Y013_05665
molecular function	GO:0034061	DNA polymerase activity	8	16	999	2391	0.378132	0.666394	Y013_18580; Y013_05700; Y013_16500; Y013_05085; Y013_13125; Y013_06570; Y013_23055; Y013_02275; Y013_24095; Y013_18835; Y013_08130; Y013_18075; Y013_05935; Y013_16285; Y013_23535; Y013_05665
molecular function	GO:0008691	3-hydroxybutyryl-CoA dehydrogenase activity	2	3	999	2391	0.380187	0.666394	Y013_09755; Y013_12180; Y013_07145
molecular function	GO:0016755	transferase activity, transferring amino-acyl groups	2	3	999	2391	0.380883	0.666394	Y013_18100; Y013_08825; Y013_07915
molecular function	GO:0003841	1-acylglycerol-3-phosphate O-acyltransferase activity	2	3	999	2391	0.38113	0.666394	Y013_20190; Y013_05885; Y013_17385
molecular function	GO:0019213	deacetylase activity	2	3	999	2391	0.381235	0.666394	Y013_22795; Y013_01710; Y013_00815
molecular function	GO:0070546	L-phenylalanine aminotransferase activity	2	3	999	2391	0.382525	0.666394	Y013_19655; Y013_18030; Y013_05420; Y013_15005; Y013_10885
molecular function	GO:0080130	L-phenylalanine:2-oxoglutarate aminotransferase activity	2	3	999	2391	0.382525	0.666394	Y013_19655; Y013_18030; Y013_05420; Y013_15005; Y013_10885
molecular function	GO:0004635	phosphoribosyl-AMP cyclohydrolase activity	1	1	999	2391	0.383173	0.666394	Y013_05365
molecular function	GO:0008121	ubiquinol-cytochrome-c reductase activity	2	3	999	2391	0.384628	0.666394	Y013_05960; Y013_05965; Y013_05970
molecular function	GO:0016679	oxidoreductase activity, acting on diphenols and related substances as donors	2	3	999	2391	0.384628	0.666394	Y013_05960; Y013_05965; Y013_05970
molecular function	GO:0016681	oxidoreductase activity, acting on diphenols and related substances as donors, cytochrome as acceptor	2	3	999	2391	0.384628	0.666394	Y013_05960; Y013_05965; Y013_05970
molecular function	GO:0045152	antisigma factor binding	1	1	999	2391	0.384917	0.666394	Y013_07015; Y013_00180
molecular function	GO:0004150	dihydroneopterin aldolase activity	1	1	999	2391	0.385775	0.666394	Y013_18700
molecular function	GO:0009013	succinate-semialdehyde dehydrogenase [NAD(P)+] activity	2	3	999	2391	0.387353	0.666394	Y013_17010; Y013_21120; Y013_03120
molecular function	GO:0004779	sulfate adenylyltransferase activity	2	3	999	2391	0.387535	0.666394	Y013_24490; Y013_06490; Y013_06495
molecular function	GO:0004781	sulfate adenylyltransferase (ATP) activity	2	3	999	2391	0.387535	0.666394	Y013_24490; Y013_06490; Y013_06495
molecular function	GO:0004315	3-oxoacyl-[acyl-carrier-protein] synthase activity	2	3	999	2391	0.387784	0.666394	Y013_23360; Y013_06230; Y013_11460
molecular function	GO:0004526	ribonuclease P activity	1	1	999	2391	0.387877	0.666394	Y013_16485
molecular function	GO:0033990	ectoine synthase activity	1	1	999	2391	0.38829	0.666394	Y013_00835
molecular function	GO:0016830	carbon-carbon lyase activity	16	35	999	2391	0.388934	0.666394	Y013_15645; Y013_05330; Y013_02420; Y013_18730; Y013_23100; Y013_11815; Y013_01145; Y013_10535; Y013_01945; Y013_18700; Y013_02505; Y013_05060; Y013_10005; Y013_06815; Y013_14240; Y013_15605; Y013_11615; Y013_24090; Y013_03975; Y013_21885; Y013_09545; Y013_16960; Y013_05340; Y013_02400; Y013_14125; Y013_10600; Y013_02380; Y013_19095; Y013_04235; Y013_12560; Y013_22985; Y013_09760; Y013_09205; Y01…
molecular function	GO:0004550	nucleoside diphosphate kinase activity	1	1	999	2391	0.391112	0.666394	Y013_00785
molecular function	GO:0004485	methylcrotonoyl-CoA carboxylase activity	2	3	999	2391	0.392167	0.666394	Y013_07795; Y013_03565; Y013_15665
molecular function	GO:0004068	aspartate 1-decarboxylase activity	1	1	999	2391	0.393432	0.666394	Y013_18730
molecular function	GO:0070569	uridylyltransferase activity	2	3	999	2391	0.396469	0.666394	Y013_00995; Y013_10645; Y013_21305; Y013_14765; Y013_21595
molecular function	GO:0003839	gamma-glutamylcyclotransferase activity	1	1	999	2391	0.397439	0.666394	Y013_07915
molecular function	GO:0004170	dUTP diphosphatase activity	1	1	999	2391	0.397439	0.666394	Y013_01865
molecular function	GO:0033816	diaminobutyrate acetyltransferase activity	1	1	999	2391	0.397439	0.666394	Y013_00845
molecular function	GO:0008685	2-C-methyl-D-erythritol 2,4-cyclodiphosphate synthase activity	1	1	999	2391	0.398133	0.666394	Y013_18860
molecular function	GO:0003918	DNA topoisomerase type II (ATP-hydrolyzing) activity	2	3	999	2391	0.399339	0.666394	Y013_19365; Y013_16515; Y013_16555
molecular function	GO:0061505	DNA topoisomerase II activity	2	3	999	2391	0.399339	0.666394	Y013_19365; Y013_16515; Y013_16555
molecular function	GO:0004427	inorganic diphosphatase activity	1	1	999	2391	0.399818	0.666394	Y013_18660
molecular function	GO:0004595	pantetheine-phosphate adenylyltransferase activity	1	1	999	2391	0.399818	0.666394	Y013_00915
molecular function	GO:0034023	5-(carboxyamino)imidazole ribonucleotide mutase activity	1	1	999	2391	0.402058	0.666394	Y013_07725
molecular function	GO:0034618	arginine binding	1	1	999	2391	0.402366	0.666394	Y013_04720
molecular function	GO:0016628	oxidoreductase activity, acting on the CH-CH group of donors, NAD or NADP as acceptor	9	19	999	2391	0.40323	0.666394	Y013_13025; Y013_12395; Y013_00225; Y013_24470; Y013_18260; Y013_10510; Y013_01395; Y013_07275; Y013_09350; Y013_19355; Y013_19470; Y013_16035; Y013_19135; Y013_00705; Y013_19760; Y013_13600; Y013_02755; Y013_17845; Y013_01230; Y013_09155; Y013_00700; Y013_14630
molecular function	GO:0016799	hydrolase activity, hydrolyzing N-glycosyl compounds	5	10	999	2391	0.403288	0.666394	Y013_13130; Y013_00940; Y013_22910; Y013_04695; Y013_07875; Y013_00880; Y013_22730; Y013_00545; Y013_07060; Y013_21070
molecular function	GO:0016798	hydrolase activity, acting on glycosyl bonds	13	28	999	2391	0.403343	0.666394	Y013_04695; Y013_24160; Y013_15380; Y013_00880; Y013_22730; Y013_20295; Y013_05600; Y013_06540; Y013_05640; Y013_09695; Y013_13130; Y013_14220; Y013_11250; Y013_07875; Y013_06940; Y013_13425; Y013_00095; Y013_18930; Y013_20885; Y013_07060; Y013_13695; Y013_00940; Y013_00490; Y013_23530; Y013_11505; Y013_00100; Y013_15370; Y013_03285; Y013_22910; Y013_10100; Y013_03040; Y013_00545; Y013_07000; Y01…
molecular function	GO:0003848	2-amino-4-hydroxy-6-hydroxymethyldihydropteridine diphosphokinase activity	1	1	999	2391	0.40501	0.666394	Y013_18705
molecular function	GO:0004017	adenylate kinase activity	1	1	999	2391	0.405289	0.666394	Y013_08485
molecular function	GO:0004322	ferroxidase activity	1	1	999	2391	0.406107	0.666394	Y013_17235
molecular function	GO:0004422	hypoxanthine phosphoribosyltransferase activity	1	1	999	2391	0.406107	0.666394	Y013_18680
molecular function	GO:0016724	oxidoreductase activity, oxidizing metal ions, oxygen as acceptor	1	1	999	2391	0.406107	0.666394	Y013_17235
molecular function	GO:0052657	guanine phosphoribosyltransferase activity	1	1	999	2391	0.406107	0.666394	Y013_18680
molecular function	GO:0009001	serine O-acetyltransferase activity	1	1	999	2391	0.408153	0.666394	Y013_11585
molecular function	GO:0016412	serine O-acyltransferase activity	1	1	999	2391	0.408153	0.666394	Y013_11585
molecular function	GO:0016748	succinyltransferase activity	2	3	999	2391	0.408264	0.666394	Y013_08065; Y013_22870; Y013_23100
molecular function	GO:0004452	isopentenyl-diphosphate delta-isomerase activity	1	1	999	2391	0.408633	0.666394	Y013_17060
molecular function	GO:0004180	carboxypeptidase activity	2	3	999	2391	0.409442	0.666394	Y013_16000; Y013_18665; Y013_18415
molecular function	GO:0004746	riboflavin synthase activity	1	1	999	2391	0.410212	0.666394	Y013_02500
molecular function	GO:0008097	5S rRNA binding	1	1	999	2391	0.410424	0.666394	Y013_21540
molecular function	GO:0004385	guanylate kinase activity	1	1	999	2391	0.410634	0.666394	Y013_02410
molecular function	GO:0004089	carbonate dehydratase activity	1	1	999	2391	0.411824	0.666394	Y013_18815
molecular function	GO:0003934	GTP cyclohydrolase I activity	1	1	999	2391	0.413077	0.666394	Y013_18690
molecular function	GO:0050049	leucine dehydrogenase activity	1	1	999	2391	0.413245	0.666394	Y013_01890
molecular function	GO:0004515	nicotinate-nucleotide adenylyltransferase activity	1	1	999	2391	0.41373	0.666394	Y013_06605
molecular function	GO:0004392	heme oxygenase (decyclizing) activity	1	1	999	2391	0.413887	0.666394	Y013_02955
molecular function	GO:0004798	thymidylate kinase activity	1	1	999	2391	0.413887	0.666394	Y013_07595
molecular function	GO:0000014	single-stranded DNA specific endodeoxyribonuclease activity	1	1	999	2391	0.41434	0.666394	Y013_00045
molecular function	GO:0004750	ribulose-phosphate 3-epimerase activity	1	1	999	2391	0.414769	0.666394	Y013_02490
molecular function	GO:0015203	polyamine transmembrane transporter activity	1	1	999	2391	0.415043	0.666394	Y013_07240
molecular function	GO:0015417	polyamine-transporting ATPase activity	1	1	999	2391	0.415043	0.666394	Y013_07240
molecular function	GO:0009019	tRNA (guanine-N1-)-methyltransferase activity	1	1	999	2391	0.415804	0.666394	Y013_01025
molecular function	GO:0052906	tRNA (guanine(37)-N(1))-methyltransferase activity	1	1	999	2391	0.415804	0.666394	Y013_01025
molecular function	GO:0051921	adenosylcobyric acid synthase (glutamine-hydrolyzing) activity	1	1	999	2391	0.415923	0.666394	Y013_18305
molecular function	GO:0004604	phosphoadenylyl-sulfate reductase (thioredoxin) activity	1	1	999	2391	0.416587	0.666394	Y013_06485
molecular function	GO:0004844	uracil DNA N-glycosylase activity	1	1	999	2391	0.416587	0.666394	Y013_00880
molecular function	GO:0003949	1-(5-phosphoribosyl)-5-[(5-phosphoribosylamino)methylideneamino]imidazole-4-carboxamide isomerase activity	1	1	999	2391	0.416791	0.666394	Y013_05380
molecular function	GO:0036348	hydantoin racemase activity	1	1	999	2391	0.416791	0.666394	Y013_20245
molecular function	GO:0008176	tRNA (guanine-N7-)-methyltransferase activity	1	1	999	2391	0.417173	0.666394	Y013_11635
molecular function	GO:0015412	molybdate transmembrane-transporting ATPase activity	1	1	999	2391	0.417352	0.666394	Y013_16385
molecular function	GO:0008839	4-hydroxy-tetrahydrodipicolinate reductase	1	1	999	2391	0.417438	0.666394	Y013_01395
molecular function	GO:0050797	thymidylate synthase (FAD) activity	1	1	999	2391	0.417438	0.666394	Y013_01420
molecular function	GO:0017057	6-phosphogluconolactonase activity	1	1	999	2391	0.417605	0.666394	Y013_02605
molecular function	GO:0008889	glycerophosphodiester phosphodiesterase activity	1	1	999	2391	0.417917	0.666394	Y013_17225
molecular function	GO:0004582	dolichyl-phosphate beta-D-mannosyltransferase activity	1	1	999	2391	0.417991	0.666394	Y013_04220
molecular function	GO:0015114	phosphate ion transmembrane transporter activity	1	1	999	2391	0.417991	0.666394	Y013_20030
molecular function	GO:0015415	phosphate ion transmembrane-transporting ATPase activity	1	1	999	2391	0.417991	0.666394	Y013_20030
molecular function	GO:0016415	octanoyltransferase activity	1	1	999	2391	0.418062	0.666394	Y013_06050
molecular function	GO:0033819	lipoyl(octanoyl) transferase activity	1	1	999	2391	0.418062	0.666394	Y013_06050
molecular function	GO:0004807	triose-phosphate isomerase activity	1	1	999	2391	0.4182	0.666394	Y013_02550
molecular function	GO:0009022	tRNA nucleotidyltransferase activity	1	1	999	2391	0.418267	0.666394	Y013_00150
molecular function	GO:0004568	chitinase activity	1	1	999	2391	0.418331	0.666394	Y013_03285
molecular function	GO:0008972	phosphomethylpyrimidine kinase activity	1	1	999	2391	0.418331	0.666394	Y013_14215; Y013_00755; Y013_10095
molecular function	GO:0003729	mRNA binding	1	1	999	2391	0.418456	0.666394	Y013_08560
molecular function	GO:0043802	hydrogenobyrinic acid a,c-diamide synthase (glutamine-hydrolysing) activity	1	1	999	2391	0.418516	0.666394	Y013_07465
molecular function	GO:0004525	ribonuclease III activity	1	1	999	2391	0.418574	0.666394	Y013_00935
molecular function	GO:0004731	purine-nucleoside phosphorylase activity	1	1	999	2391	0.41874	0.666394	Y013_07950
molecular function	GO:0043892	methylglyoxal reductase (NADPH-dependent) activity	1	1	999	2391	0.419032	0.666394	Y013_03440
molecular function	GO:0050380	undecaprenyl-diphosphatase activity	1	1	999	2391	0.419075	0.666394	Y013_02965
molecular function	GO:0004590	orotidine-5'-phosphate decarboxylase activity	1	1	999	2391	0.419199	0.666394	Y013_02400
molecular function	GO:0004747	ribokinase activity	1	1	999	2391	0.419238	0.666394	Y013_19595
molecular function	GO:0008696	4-amino-4-deoxychorismate lyase activity	1	1	999	2391	0.419346	0.666394	Y013_19940
molecular function	GO:0003864	3-methyl-2-oxobutanoate hydroxymethyltransferase activity	1	1	999	2391	0.419413	0.666394	Y013_06105
molecular function	GO:0003879	ATP phosphoribosyltransferase activity	1	1	999	2391	0.419445	0.666394	Y013_04050
molecular function	GO:0008831	dTDP-4-dehydrorhamnose reductase activity	1	1	999	2391	0.419505	0.666394	Y013_07685
molecular function	GO:0050109	morphine 6-dehydrogenase activity	1	1	999	2391	0.419561	0.666394	Y013_19100
molecular function	GO:0004639	phosphoribosylaminoimidazolesuccinocarboxamide synthase activity	1	1	999	2391	0.419661	0.666394	Y013_19805
molecular function	GO:0008935	1,4-dihydroxy-2-naphthoyl-CoA synthase activity	1	1	999	2391	0.419706	0.666394	Y013_09205
molecular function	GO:0003878	ATP citrate synthase activity	1	1	999	2391	0.419767	0.666394	Y013_21145
molecular function	GO:0004419	hydroxymethylglutaryl-CoA lyase activity	1	1	999	2391	0.419767	0.666394	Y013_23280
molecular function	GO:0035595	N-acetylglucosaminylinositol deacetylase activity	1	1	999	2391	0.419785	0.666394	Y013_22795
molecular function	GO:0008442	3-hydroxyisobutyrate dehydrogenase activity	1	1	999	2391	0.419803	0.666394	Y013_24450
molecular function	GO:0003983	UTP:glucose-1-phosphate uridylyltransferase activity	1	1	999	2391	0.419821	0.666394	Y013_21305
molecular function	GO:0003991	acetylglutamate kinase activity	1	1	999	2391	0.419821	0.666394	Y013_04735
molecular function	GO:0051748	UTP-monosaccharide-1-phosphate uridylyltransferase activity	1	1	999	2391	0.419821	0.666394	Y013_21305
molecular function	GO:0005539	glycosaminoglycan binding	1	1	999	2391	0.419837	0.666394	Y013_09580
molecular function	GO:0008201	heparin binding	1	1	999	2391	0.419837	0.666394	Y013_09580
molecular function	GO:0008853	exodeoxyribonuclease III activity	1	1	999	2391	0.419837	0.666394	Y013_14205; Y013_08185; Y013_10085
molecular function	GO:0097367	carbohydrate derivative binding	1	1	999	2391	0.419837	0.666394	Y013_09580
molecular function	GO:0070181	SSU rRNA binding	1	1	999	2391	0.419853	0.666394	Y013_06415
molecular function	GO:0036009	protein-glutamine N-methyltransferase activity	1	1	999	2391	0.419883	0.666394	Y013_24570
molecular function	GO:0004413	homoserine kinase activity	1	1	999	2391	0.41991	0.666394	Y013_24545
molecular function	GO:0004585	ornithine carbamoyltransferase activity	1	1	999	2391	0.41991	0.666394	Y013_04725
molecular function	GO:0050515	4-(cytidine 5'-diphospho)-2-C-methyl-D-erythritol kinase activity	1	1	999	2391	0.419935	0.666394	Y013_21465
molecular function	GO:0004592	pantoate-beta-alanine ligase activity	1	1	999	2391	0.419947	0.666394	Y013_18725
molecular function	GO:0004605	phosphatidate cytidylyltransferase activity	1	1	999	2391	0.419947	0.666394	Y013_01135
molecular function	GO:0004070	aspartate carbamoyltransferase activity	1	1	999	2391	0.419958	0.666394	Y013_02370
molecular function	GO:0003951	NAD+ kinase activity	1	1	999	2391	0.419969	0.666394	Y013_04645
molecular function	GO:0004457	lactate dehydrogenase activity	1	1	999	2391	0.419979	0.666394	Y013_01965; Y013_04370
molecular function	GO:0004459	L-lactate dehydrogenase activity	1	1	999	2391	0.419979	0.666394	Y013_01965
molecular function	GO:0030060	L-malate dehydrogenase activity	1	1	999	2391	0.419979	0.666394	Y013_01965
molecular function	GO:0008666	2,3,4,5-tetrahydropyridine-2,6-dicarboxylate N-succinyltransferase activity	1	1	999	2391	0.419998	0.666394	Y013_22870
molecular function	GO:0016749	N-succinyltransferase activity	1	1	999	2391	0.419998	0.666394	Y013_22870
molecular function	GO:0045300	acyl-[acyl-carrier-protein] desaturase activity	1	1	999	2391	0.419998	0.666394	Y013_20050
molecular function	GO:0052381	tRNA dimethylallyltransferase activity	1	1	999	2391	0.420025	0.666394	Y013_01565
molecular function	GO:0003919	FMN adenylyltransferase activity	1	1	999	2391	0.420041	0.666394	Y013_01340
molecular function	GO:0009030	thiamine-phosphate kinase activity	1	1	999	2391	0.420048	0.666394	Y013_00870
molecular function	GO:0004001	adenosine kinase activity	1	1	999	2391	0.420056	0.666394	Y013_06000
molecular function	GO:0019206	nucleoside kinase activity	1	1	999	2391	0.420056	0.666394	Y013_06000
molecular function	GO:0004340	glucokinase activity	1	1	999	2391	0.420063	0.666394	Y013_05890
molecular function	GO:0004396	hexokinase activity	1	1	999	2391	0.420063	0.666394	Y013_05890
molecular function	GO:0004655	porphobilinogen synthase activity	1	1	999	2391	0.420063	0.666394	Y013_09345
molecular function	GO:0004749	ribose phosphate diphosphokinase activity	1	1	999	2391	0.420063	0.666394	Y013_21590
molecular function	GO:0004067	asparaginase activity	1	1	999	2391	0.42007	0.666394	Y013_19925
molecular function	GO:0004489	methylenetetrahydrofolate reductase (NADPH) activity	1	1	999	2391	0.420077	0.666394	Y013_05840
molecular function	GO:0003862	3-isopropylmalate dehydrogenase activity	1	1	999	2391	0.420135	0.666394	Y013_06710
molecular function	GO:0004418	hydroxymethylbilane synthase activity	1	1	999	2391	0.420135	0.666394	Y013_09355
molecular function	GO:0016979	lipoate-protein ligase activity	1	1	999	2391	0.420135	0.666394	Y013_06055; Y013_12645
molecular function	GO:0016992	lipoate synthase activity	1	1	999	2391	0.420135	0.666394	Y013_06055; Y013_12645
molecular function	GO:0050348	trehalose O-mycolyltransferase activity	1	1	999	2391	0.420135	0.666394	Y013_17435
molecular function	GO:0004076	biotin synthase activity	1	1	999	2391	0.420141	0.666394	Y013_05510
molecular function	GO:0004455	ketol-acid reductoisomerase activity	1	1	999	2391	0.420141	0.666394	Y013_06725
molecular function	GO:0000099	sulfur amino acid transmembrane transporter activity	1	1	999	2391	0.420154	0.666394	Y013_05275
molecular function	GO:0004364	glutathione transferase activity	1	1	999	2391	0.420154	0.666394	Y013_23140
molecular function	GO:0008835	diaminohydroxyphosphoribosylaminopyrimidine deaminase activity	1	1	999	2391	0.420154	0.666394	Y013_02495
molecular function	GO:0043865	methionine transmembrane transporter activity	1	1	999	2391	0.420154	0.666394	Y013_05275
molecular function	GO:0004073	aspartate-semialdehyde dehydrogenase activity	1	1	999	2391	0.420161	0.666394	Y013_18345
molecular function	GO:0033818	beta-ketoacyl-acyl-carrier-protein synthase III activity	1	1	999	2391	0.420161	0.666394	Y013_11460
molecular function	GO:0003872	6-phosphofructokinase activity	1	1	999	2391	0.420175	0.666394	Y013_06770
molecular function	GO:0008443	phosphofructokinase activity	1	1	999	2391	0.420175	0.666394	Y013_06770
molecular function	GO:0008987	quinolinate synthetase A activity	1	1	999	2391	0.420183	0.666394	Y013_05465
molecular function	GO:0004830	tryptophan-tRNA ligase activity	1	1	999	2391	0.420206	0.666394	Y013_08040
molecular function	GO:0071424	rRNA (cytosine-N4-)-methyltransferase activity	1	1	999	2391	0.420206	0.666394	Y013_05795
molecular function	GO:0004161	dimethylallyltranstransferase activity	1	1	999	2391	0.420223	0.666394	Y013_09150
molecular function	GO:0004337	geranyltranstransferase activity	1	1	999	2391	0.420223	0.666394	Y013_09150
molecular function	GO:0004641	phosphoribosylformylglycinamidine cyclo-ligase activity	1	1	999	2391	0.420308	0.666394	Y013_19915
molecular function	GO:0015166	polyol transmembrane transporter activity	1	1	999	2391	0.420308	0.666394	Y013_16070
molecular function	GO:0015169	glycerol-3-phosphate transmembrane transporter activity	1	1	999	2391	0.420308	0.666394	Y013_16070
molecular function	GO:0015430	glycerol-3-phosphate-transporting ATPase activity	1	1	999	2391	0.420308	0.666394	Y013_16070
molecular function	GO:0015665	alcohol transmembrane transporter activity	1	1	999	2391	0.420308	0.666394	Y013_16070
molecular function	GO:0004048	anthranilate phosphoribosyltransferase activity	1	1	999	2391	0.420329	0.666394	Y013_05945
molecular function	GO:0008793	aromatic-amino-acid:2-oxoglutarate aminotransferase activity	1	1	999	2391	0.420329	0.666394	Y013_17755
molecular function	GO:0008963	phospho-N-acetylmuramoyl-pentapeptide-transferase activity	1	1	999	2391	0.420329	0.666394	Y013_05770
molecular function	GO:0051992	UDP-N-acetylmuramoyl-L-alanyl-D-glutamyl-meso-2,6-diaminopimelyl-D-alanyl-D-alanine:undecaprenyl-phosphate transferase activity	1	1	999	2391	0.420329	0.666394	Y013_05770
molecular function	GO:0004475	mannose-1-phosphate guanylyltransferase activity	1	1	999	2391	0.420352	0.666394	Y013_07675
molecular function	GO:0008905	mannose-phosphate guanylyltransferase activity	1	1	999	2391	0.420352	0.666394	Y013_07675
molecular function	GO:0009016	succinyldiaminopimelate transaminase activity	1	1	999	2391	0.420363	0.666394	Y013_22840
molecular function	GO:0004795	threonine synthase activity	1	1	999	2391	0.420375	0.666394	Y013_24540
molecular function	GO:0004084	branched-chain-amino-acid transaminase activity	1	1	999	2391	0.420436	0.666394	Y013_06030
molecular function	GO:0008716	D-alanine-D-alanine ligase activity	1	1	999	2391	0.420436	0.666394	Y013_06625
molecular function	GO:0052654	L-leucine transaminase activity	1	1	999	2391	0.420436	0.666394	Y013_06030
molecular function	GO:0052655	L-valine transaminase activity	1	1	999	2391	0.420436	0.666394	Y013_06030
molecular function	GO:0052656	L-isoleucine transaminase activity	1	1	999	2391	0.420436	0.666394	Y013_06030
molecular function	GO:0002935	tRNA (adenine-C2-)-methyltransferase activity	1	1	999	2391	0.420449	0.666394	Y013_01150
molecular function	GO:0070040	rRNA (adenine-C2-)-methyltransferase activity	1	1	999	2391	0.420449	0.666394	Y013_01150
molecular function	GO:0030604	1-deoxy-D-xylulose-5-phosphate reductoisomerase activity	1	1	999	2391	0.42049	0.666394	Y013_01160
molecular function	GO:0004648	O-phospho-L-serine:2-oxoglutarate aminotransferase activity	1	1	999	2391	0.420503	0.666394	Y013_20595
molecular function	GO:0008899	homoserine O-succinyltransferase activity	1	1	999	2391	0.420532	0.666394	Y013_08065
molecular function	GO:0016750	O-succinyltransferase activity	1	1	999	2391	0.420532	0.666394	Y013_08065
molecular function	GO:0018849	muconate cycloisomerase activity	1	1	999	2391	0.420532	0.666394	Y013_13535
molecular function	GO:0018850	chloromuconate cycloisomerase activity	1	1	999	2391	0.420532	0.666394	Y013_13535
molecular function	GO:0043750	phosphatidylinositol alpha-mannosyltransferase activity	1	1	999	2391	0.420532	0.666394	Y013_02060
molecular function	GO:0008490	arsenite secondary active transmembrane transporter activity	1	1	999	2391	0.420546	0.666394	Y013_18425
molecular function	GO:0015105	arsenite transmembrane transporter activity	1	1	999	2391	0.420546	0.666394	Y013_18425
molecular function	GO:0015446	arsenite-transmembrane transporting ATPase activity	1	1	999	2391	0.420546	0.666394	Y013_18425
molecular function	GO:0004620	phospholipase activity	1	1	999	2391	0.420561	0.666394	Y013_20780
molecular function	GO:0070290	NAPE-specific phospholipase D activity	1	1	999	2391	0.420561	0.666394	Y013_20780
molecular function	GO:0017150	tRNA dihydrouridine synthase activity	1	1	999	2391	0.420607	0.666394	Y013_20045
molecular function	GO:0003886	DNA (cytosine-5-)-methyltransferase activity	1	1	999	2391	0.420623	0.666394	Y013_17805
molecular function	GO:0009008	DNA-methyltransferase activity	1	1	999	2391	0.420623	0.666394	Y013_17805; Y013_17610
molecular function	GO:0031072	heat shock protein binding	1	1	999	2391	0.420655	0.666394	Y013_10780; Y013_14900; Y013_06455
molecular function	GO:0050511	undecaprenyldiphospho-muramoylpentapeptide beta-N-acetylglucosaminyltransferase activity	1	1	999	2391	0.420672	0.666394	Y013_05755
molecular function	GO:0051991	UDP-N-acetyl-D-glucosamine:N-acetylmuramoyl-L-alanyl-D-glutamyl-meso-2,6-diaminopimelyl-D-alanyl-D-alanine-diphosphoundecaprenol 4-beta-N-acetylglucosaminlytransferase activity	1	1	999	2391	0.420672	0.666394	Y013_05755
molecular function	GO:0004470	malic enzyme activity	1	1	999	2391	0.420908	0.666394	Y013_23065
molecular function	GO:0004473	malate dehydrogenase (oxaloacetate-decarboxylating) (NADP+) activity	1	1	999	2391	0.420908	0.666394	Y013_23065
molecular function	GO:0016619	malate dehydrogenase (oxaloacetate-decarboxylating) activity	1	1	999	2391	0.420908	0.666394	Y013_23065
molecular function	GO:0004055	argininosuccinate synthase activity	1	1	999	2391	0.420948	0.666394	Y013_04715
molecular function	GO:0004411	homogentisate 1,2-dioxygenase activity	1	1	999	2391	0.420968	0.666394	Y013_13090
molecular function	GO:0003868	4-hydroxyphenylpyruvate dioxygenase activity	1	1	999	2391	0.420989	0.666394	Y013_13200
molecular function	GO:0003973	(S)-2-hydroxy-acid oxidase activity	1	1	999	2391	0.421009	0.666394	Y013_08770
molecular function	GO:0047060	(R)-pantolactone dehydrogenase (flavin) activity	1	1	999	2391	0.421009	0.666394	Y013_08770
molecular function	GO:0052852	very-long-chain-(S)-2-hydroxy-acid oxidase activity	1	1	999	2391	0.421009	0.666394	Y013_08770
molecular function	GO:0052853	long-chain-(S)-2-hydroxy-long-chain-acid oxidase activity	1	1	999	2391	0.421009	0.666394	Y013_08770
molecular function	GO:0052854	medium-chain-(S)-2-hydroxy-acid oxidase activity	1	1	999	2391	0.421009	0.666394	Y013_08770
molecular function	GO:0004638	phosphoribosylaminoimidazole carboxylase activity	1	1	999	2391	0.421052	0.666394	Y013_07730
molecular function	GO:0004140	dephospho-CoA kinase activity	1	1	999	2391	0.421074	0.666394	Y013_05005
molecular function	GO:0008767	UDP-galactopyranose mutase activity	1	1	999	2391	0.421096	0.666394	Y013_17410
molecular function	GO:0033608	formyl-CoA transferase activity	1	1	999	2391	0.421096	0.666394	Y013_22440; Y013_11855; Y013_25535
molecular function	GO:0008941	nitric oxide dioxygenase activity	1	1	999	2391	0.421118	0.666394	Y013_21000
molecular function	GO:0033817	beta-ketoacyl-acyl-carrier-protein synthase II activity	1	1	999	2391	0.42128	0.666394	Y013_06230
molecular function	GO:0004632	phosphopantothenate--cysteine ligase activity	1	1	999	2391	0.421304	0.666394	Y013_02420
molecular function	GO:0004633	phosphopantothenoylcysteine decarboxylase activity	1	1	999	2391	0.421304	0.666394	Y013_02420
molecular function	GO:0004358	glutamate N-acetyltransferase activity	1	1	999	2391	0.421329	0.666394	Y013_04740
molecular function	GO:0004637	phosphoribosylamine-glycine ligase activity	1	1	999	2391	0.421353	0.666394	Y013_19645
molecular function	GO:0016213	linoleoyl-CoA desaturase activity	1	1	999	2391	0.421379	0.666394	Y013_00350; Y013_09825; Y013_13945
molecular function	GO:0051266	sirohydrochlorin ferrochelatase activity	1	1	999	2391	0.421379	0.666394	Y013_01230
molecular function	GO:0008479	queuine tRNA-ribosyltransferase activity	1	1	999	2391	0.421404	0.666394	Y013_17965
molecular function	GO:0004109	coproporphyrinogen oxidase activity	1	1	999	2391	0.421429	0.666394	Y013_06475
molecular function	GO:0004828	serine-tRNA ligase activity	1	1	999	2391	0.421429	0.666394	Y013_17360
molecular function	GO:0004072	aspartate kinase activity	1	1	999	2391	0.421455	0.666394	Y013_18340
molecular function	GO:0003866	3-phosphoshikimate 1-carboxyvinyltransferase activity	1	1	999	2391	0.421481	0.666394	Y013_07520
molecular function	GO:0008760	UDP-N-acetylglucosamine 1-carboxyvinyltransferase activity	1	1	999	2391	0.421588	0.666394	Y013_24640
molecular function	GO:0004451	isocitrate lyase activity	1	1	999	2391	0.421672	0.666394	Y013_09760
molecular function	GO:0045303	diaminobutyrate-2-oxoglutarate transaminase activity	1	1	999	2391	0.421672	0.666394	Y013_00840
molecular function	GO:0047307	diaminobutyrate-pyruvate transaminase activity	1	1	999	2391	0.421672	0.666394	Y013_00840
molecular function	GO:0016782	transferase activity, transferring sulfur-containing groups	8	17	999	2391	0.421687	0.666394	Y013_19200; Y013_15630; Y013_15635; Y013_11870; Y013_02685; Y013_13380; Y013_07780; Y013_25535; Y013_06850; Y013_11875; Y013_13385; Y013_10120; Y013_14240; Y013_11855; Y013_17705; Y013_05510; Y013_06055; Y013_22440; Y013_19985; Y013_00860; Y013_12645; Y013_19195
molecular function	GO:0004151	dihydroorotase activity	1	1	999	2391	0.421906	0.666394	Y013_02375
molecular function	GO:0016869	intramolecular transferase activity, transferring amino groups	1	1	999	2391	0.422029	0.666394	Y013_09320
molecular function	GO:0042286	glutamate-1-semialdehyde 2,1-aminomutase activity	1	1	999	2391	0.422029	0.666394	Y013_09320
molecular function	GO:0004412	homoserine dehydrogenase activity	1	1	999	2391	0.422061	0.666394	Y013_24535
molecular function	GO:0004516	nicotinate phosphoribosyltransferase activity	1	1	999	2391	0.422093	0.666394	Y013_00120
molecular function	GO:0004185	serine-type carboxypeptidase activity	1	1	999	2391	0.422223	0.666394	Y013_18665
molecular function	GO:0004729	oxygen-dependent protoporphyrinogen oxidase activity	1	1	999	2391	0.422393	0.666394	Y013_01950
molecular function	GO:0070818	protoporphyrinogen oxidase activity	1	1	999	2391	0.422393	0.666394	Y013_01950
molecular function	GO:0004362	glutathione-disulfide reductase activity	1	1	999	2391	0.42257	0.666394	Y013_01215
molecular function	GO:0015037	peptide disulfide oxidoreductase activity	1	1	999	2391	0.42257	0.666394	Y013_01215
molecular function	GO:0015038	glutathione disulfide oxidoreductase activity	1	1	999	2391	0.42257	0.666394	Y013_01215
molecular function	GO:0050627	mycothione reductase activity	1	1	999	2391	0.42257	0.666394	Y013_01215
molecular function	GO:0004817	cysteine-tRNA ligase activity	1	1	999	2391	0.422831	0.666394	Y013_18865
molecular function	GO:0003955	NAD(P)H dehydrogenase (quinone) activity	1	1	999	2391	0.422869	0.666394	Y013_07910
molecular function	GO:0004056	argininosuccinate lyase activity	1	1	999	2391	0.423187	0.666394	Y013_04710
molecular function	GO:0004326	tetrahydrofolylpolyglutamate synthase activity	1	1	999	2391	0.423187	0.666394	Y013_00775
molecular function	GO:0008836	diaminopimelate decarboxylase activity	1	1	999	2391	0.423187	0.666394	Y013_24530
molecular function	GO:0008883	glutamyl-tRNA reductase activity	1	1	999	2391	0.423187	0.666394	Y013_09360
molecular function	GO:0004652	polynucleotide adenylyltransferase activity	1	1	999	2391	0.423657	0.666394	Y013_16400
molecular function	GO:0004810	tRNA adenylyltransferase activity	1	1	999	2391	0.423657	0.666394	Y013_16400
molecular function	GO:0003977	UDP-N-acetylglucosamine diphosphorylase activity	1	1	999	2391	0.423976	0.666394	Y013_21595
molecular function	GO:0019134	glucosamine-1-phosphate N-acetyltransferase activity	1	1	999	2391	0.423976	0.666394	Y013_21595
molecular function	GO:0004777	succinate-semialdehyde dehydrogenase (NAD+) activity	1	1	999	2391	0.424165	0.666394	Y013_03120
molecular function	GO:0008764	UDP-N-acetylmuramoylalanine-D-glutamate ligase activity	1	1	999	2391	0.424213	0.666394	Y013_05765
molecular function	GO:0004016	adenylate cyclase activity	1	1	999	2391	0.424508	0.666394	Y013_11665
molecular function	GO:0004370	glycerol kinase activity	1	1	999	2391	0.424608	0.666394	Y013_07905
molecular function	GO:0050563	trans-feruloyl-CoA synthase activity	1	1	999	2391	0.424659	0.666394	Y013_12400
molecular function	GO:0004491	methylmalonate-semialdehyde dehydrogenase (acylating) activity	1	1	999	2391	0.424916	0.666394	Y013_24435; Y013_12925
molecular function	GO:0018478	malonate-semialdehyde dehydrogenase (acetylating) activity	1	1	999	2391	0.424916	0.666394	Y013_24435
molecular function	GO:0004345	glucose-6-phosphate dehydrogenase activity	1	1	999	2391	0.425074	0.666394	Y013_02615
molecular function	GO:0008312	7S RNA binding	1	1	999	2391	0.425562	0.666394	Y013_01000
molecular function	GO:0008763	UDP-N-acetylmuramate-L-alanine ligase activity	1	1	999	2391	0.425562	0.666394	Y013_05750
molecular function	GO:0004169	dolichyl-phosphate-mannose-protein mannosyltransferase activity	1	1	999	2391	0.425618	0.666394	Y013_21380
molecular function	GO:0003922	GMP synthase (glutamine-hydrolyzing) activity	1	1	999	2391	0.425673	0.666394	Y013_08230
molecular function	GO:0004617	phosphoglycerate dehydrogenase activity	1	1	999	2391	0.426013	0.666394	Y013_06715
molecular function	GO:0070204	2-succinyl-5-enolpyruvyl-6-hydroxy-3-cyclohexene-1-carboxylic-acid synthase activity	1	1	999	2391	0.426539	0.666394	Y013_09175
molecular function	GO:0008765	UDP-N-acetylmuramoylalanyl-D-glutamate-2,6-diaminopimelate ligase activity	1	1	999	2391	0.426658	0.666394	Y013_05780
molecular function	GO:0015298	solute:cation antiporter activity	1	1	999	2391	0.427082	0.666394	Y013_10050; Y013_14170; Y013_20805
molecular function	GO:0015299	solute:hydrogen antiporter activity	1	1	999	2391	0.427082	0.666394	Y013_10050; Y013_14170; Y013_20805
molecular function	GO:0004814	arginine-tRNA ligase activity	1	1	999	2391	0.427205	0.666394	Y013_24525
molecular function	GO:0004371	glycerone kinase activity	1	1	999	2391	0.427329	0.666394	Y013_00895
molecular function	GO:0016664	oxidoreductase activity, acting on other nitrogenous compounds as donors, iron-sulfur protein as acceptor	1	1	999	2391	0.428544	0.666394	Y013_06480
molecular function	GO:0016673	oxidoreductase activity, acting on a sulfur group of donors, iron-sulfur protein as acceptor	1	1	999	2391	0.428544	0.666394	Y013_06480
molecular function	GO:0048307	ferredoxin-nitrite reductase activity	1	1	999	2391	0.428544	0.666394	Y013_06480
molecular function	GO:0050311	sulfite reductase (ferredoxin) activity	1	1	999	2391	0.428544	0.666394	Y013_06480
molecular function	GO:0004368	glycerol-3-phosphate dehydrogenase activity	1	1	999	2391	0.428875	0.666394	Y013_07900
molecular function	GO:0052590	sn-glycerol-3-phosphate:ubiquinone oxidoreductase activity	1	1	999	2391	0.428875	0.666394	Y013_07900
molecular function	GO:0052591	sn-glycerol-3-phosphate:ubiquinone-8 oxidoreductase activity	1	1	999	2391	0.428875	0.666394	Y013_07900
molecular function	GO:0004827	proline-tRNA ligase activity	1	1	999	2391	0.428941	0.666394	Y013_01250
molecular function	GO:0004125	L-seryl-tRNASec selenium transferase activity	1	1	999	2391	0.429142	0.666394	Y013_00405
molecular function	GO:0016785	transferase activity, transferring selenium-containing groups	1	1	999	2391	0.429142	0.666394	Y013_00405
molecular function	GO:0015129	lactate transmembrane transporter activity	1	1	999	2391	0.429209	0.666394	Y013_03475
molecular function	GO:0033942	4-alpha-D-\{(1->4)-alpha-D-glucano}trehalose trehalohydrolase activity	1	1	999	2391	0.429276	0.666394	Y013_05640
molecular function	GO:0003883	CTP synthase activity	1	1	999	2391	0.429411	0.666394	Y013_04625
molecular function	GO:0004783	sulfite reductase (NADPH) activity	1	1	999	2391	0.429411	0.666394	Y013_24200
molecular function	GO:0003688	DNA replication origin binding	1	1	999	2391	0.43058	0.666394	Y013_16495
molecular function	GO:0050151	oleate hydratase activity	1	1	999	2391	0.43058	0.666394	Y013_07150
molecular function	GO:0004556	alpha-amylase activity	1	1	999	2391	0.431001	0.666394	Y013_20295
molecular function	GO:0016160	amylase activity	1	1	999	2391	0.431001	0.666394	Y013_20295
molecular function	GO:0047471	maltose alpha-D-glucosyltransferase activity	1	1	999	2391	0.431001	0.666394	Y013_20295
molecular function	GO:0004360	glutamine-fructose-6-phosphate transaminase (isomerizing) activity	1	1	999	2391	0.431997	0.666394	Y013_08325
molecular function	GO:0070548	L-glutamine aminotransferase activity	1	1	999	2391	0.431997	0.666394	Y013_08325
molecular function	GO:0004066	asparagine synthase (glutamine-hydrolyzing) activity	1	1	999	2391	0.433444	0.666394	Y013_05995
molecular function	GO:0000104	succinate dehydrogenase activity	4	8	999	2391	0.433862	0.666394	Y013_05555; Y013_19295; Y013_08020; Y013_05560; Y013_08025; Y013_08015; Y013_08010; Y013_20155
molecular function	GO:0008661	1-deoxy-D-xylulose-5-phosphate synthase activity	1	1	999	2391	0.433883	0.666394	Y013_01920
molecular function	GO:0003997	acyl-CoA oxidase activity	1	1	999	2391	0.433956	0.666394	Y013_09325
molecular function	GO:0008186	RNA-dependent ATPase activity	1	1	999	2391	0.43513	0.666394	Y013_24550
molecular function	GO:0004829	threonine-tRNA ligase activity	1	1	999	2391	0.437183	0.666394	Y013_02040
molecular function	GO:0003911	DNA ligase (NAD+) activity	1	1	999	2391	0.437912	0.666394	Y013_06840
molecular function	GO:0004134	4-alpha-glucanotransferase activity	1	1	999	2391	0.438275	0.666394	Y013_24260
molecular function	GO:0004165	dodecenoyl-CoA delta-isomerase activity	1	1	999	2391	0.438856	0.666394	Y013_18185
molecular function	GO:0008692	3-hydroxybutyryl-CoA epimerase activity	1	1	999	2391	0.438856	0.666394	Y013_18185
molecular function	GO:0016856	racemase and epimerase activity, acting on hydroxy acids and derivatives	1	1	999	2391	0.438856	0.666394	Y013_18185
molecular function	GO:0019152	acetoin dehydrogenase activity	1	1	999	2391	0.438856	0.666394	Y013_18185; Y013_12615
molecular function	GO:0052587	diacetyl reductase ((R)-acetoin forming) activity	1	1	999	2391	0.438856	0.666394	Y013_18185; Y013_12615
molecular function	GO:0016829	lyase activity	57	133	999	2391	0.438882	0.666394	Y013_05330; Y013_07400; Y013_19125; Y013_13625; Y013_18630; Y013_02760; Y013_02505; Y013_19005; Y013_05320; Y013_05060; Y013_11070; Y013_06815; Y013_15605; Y013_11615; Y013_20775; Y013_03670; Y013_24090; Y013_21900; Y013_00040; Y013_17580; Y013_21500; Y013_05340; Y013_05325; Y013_17265; Y013_21695; Y013_14395; Y013_02335; Y013_12980; Y013_22985; Y013_24455; Y013_12280; Y013_23160; Y013_02325; Y01…
molecular function	GO:0003844	1,4-alpha-glucan branching enzyme activity	1	1	999	2391	0.44037	0.666698	Y013_00095
molecular function	GO:0004494	methylmalonyl-CoA mutase activity	1	1	999	2391	0.441087	0.666698	Y013_02850
molecular function	GO:0016662	oxidoreductase activity, acting on other nitrogenous compounds as donors, cytochrome as acceptor	1	1	999	2391	0.442158	0.666698	Y013_01960
molecular function	GO:0050626	trimethylamine-N-oxide reductase (cytochrome c) activity	1	1	999	2391	0.442158	0.666698	Y013_01960
molecular function	GO:0004805	trehalose-phosphatase activity	1	1	999	2391	0.448943	0.674581	Y013_18930
molecular function	GO:0008184	glycogen phosphorylase activity	1	1	999	2391	0.448943	0.674581	Y013_00105
molecular function	GO:0004832	valine-tRNA ligase activity	1	1	999	2391	0.450856	0.676285	Y013_00770
molecular function	GO:0008238	exopeptidase activity	8	17	999	2391	0.454495	0.680565	Y013_06115; Y013_24955; Y013_18415; Y013_19880; Y013_04150; Y013_11210; Y013_00520; Y013_06040; Y013_06830; Y013_01200; Y013_19810; Y013_15330; Y013_14220; Y013_18665; Y013_03955; Y013_22015; Y013_10100; Y013_18620; Y013_26050; Y013_16000; Y013_08480; Y013_02350; Y013_19650
molecular function	GO:0004085	butyryl-CoA dehydrogenase activity	4	8	999	2391	0.458147	0.683672	Y013_11810; Y013_11470; Y013_12175; Y013_07270; Y013_15565; Y013_15655; Y013_13760; Y013_25520; Y013_23795
molecular function	GO:0052890	oxidoreductase activity, acting on the CH-CH group of donors, with a flavin as acceptor	4	8	999	2391	0.458147	0.683672	Y013_11810; Y013_11470; Y013_12175; Y013_07270; Y013_15565; Y013_15655; Y013_13760; Y013_25520; Y013_23795
molecular function	GO:0004222	metalloendopeptidase activity	4	8	999	2391	0.461919	0.686342	Y013_18685; Y013_11980; Y013_01380; Y013_01165; Y013_09145; Y013_04445; Y013_08290; Y013_06425
molecular function	GO:0015293	symporter activity	4	8	999	2391	0.462311	0.686342	Y013_26120; Y013_01605; Y013_19825; Y013_20180; Y013_03475; Y013_15865; Y013_16075; Y013_23750; Y013_21390
molecular function	GO:0015294	solute:cation symporter activity	4	8	999	2391	0.462311	0.686342	Y013_26120; Y013_01605; Y013_19825; Y013_20180; Y013_03475; Y013_15865; Y013_16075; Y013_21390
molecular function	GO:0004736	pyruvate carboxylase activity	1	1	999	2391	0.466915	0.691992	Y013_00905
molecular function	GO:0008705	methionine synthase activity	1	1	999	2391	0.470358	0.693538	Y013_04025
molecular function	GO:0008898	homocysteine S-methyltransferase activity	1	1	999	2391	0.470358	0.693538	Y013_04025
molecular function	GO:0042084	5-methyltetrahydrofolate-dependent methyltransferase activity	1	1	999	2391	0.470358	0.693538	Y013_04025
molecular function	GO:0019238	cyclohydrolase activity	3	6	999	2391	0.473262	0.696636	Y013_05365; Y013_08075; Y013_24090; Y013_02505; Y013_18690; Y013_25250; Y013_21170
molecular function	GO:0051287	NAD binding	12	27	999	2391	0.476026	0.699516	Y013_12180; Y013_12500; Y013_15480; Y013_12525; Y013_15610; Y013_02540; Y013_09755; Y013_05425; Y013_23505; Y013_01395; Y013_18345; Y013_06715; Y013_03640; Y013_07145; Y013_05060; Y013_08055; Y013_23065; Y013_04745; Y013_06635; Y013_05230; Y013_24340; Y013_22380; Y013_11360; Y013_00815; Y013_24450; Y013_01230; Y013_06710; Y013_05235; Y013_13635; Y013_03200
molecular function	GO:0008703	5-amino-6-(5-phosphoribosylamino)uracil reductase activity	3	6	999	2391	0.479811	0.703886	Y013_20670; Y013_13225; Y013_02495; Y013_03290; Y013_17280; Y013_16725; Y013_09615
molecular function	GO:0016301	kinase activity	45	105	999	2391	0.482949	0.707292	Y013_20425; Y013_11660; Y013_14215; Y013_18450; Y013_05870; Y013_24490; Y013_03830; Y013_18735; Y013_01595; Y013_23750; Y013_14375; Y013_00390; Y013_18340; Y013_04270; Y013_11615; Y013_06000; Y013_22160; Y013_09605; Y013_02855; Y013_21465; Y013_24060; Y013_14275; Y013_02965; Y013_07720; Y013_22005; Y013_19300; Y013_00810; Y013_19640; Y013_04735; Y013_08485; Y013_07585; Y013_01045; Y013_13105; Y01…
molecular function	GO:0016790	thiolester hydrolase activity	3	6	999	2391	0.488748	0.714578	Y013_12375; Y013_07110; Y013_02085; Y013_00860; Y013_05300; Y013_09000
molecular function	GO:0047879	erythronolide synthase activity	1	1	999	2391	0.496163	0.724197	Y013_17460
molecular function	GO:1901682	sulfur compound transmembrane transporter activity	3	6	999	2391	0.497878	0.72548	Y013_13925; Y013_06530; Y013_06520; Y013_05275; Y013_22390; Y013_06515; Y013_06525; Y013_09805; Y013_20810
molecular function	GO:0016746	transferase activity, transferring acyl groups	50	118	999	2391	0.510444	0.742541	Y013_19435; Y013_00075; Y013_19405; Y013_19030; Y013_08080; Y013_06045; Y013_14560; Y013_24675; Y013_17440; Y013_24320; Y013_20640; Y013_19150; Y013_21145; Y013_17460; Y013_23145; Y013_00750; Y013_18330; Y013_09550; Y013_13325; Y013_15530; Y013_04215; Y013_02055; Y013_21490; Y013_11530; Y013_13405; Y013_00620; Y013_07550; Y013_04480; Y013_05815; Y013_04705; Y013_11495; Y013_10450; Y013_23505; Y01…
molecular function	GO:0004316	3-oxoacyl-[acyl-carrier-protein] reductase (NADPH) activity	5	11	999	2391	0.51873	0.753332	Y013_19360; Y013_15530; Y013_11490; Y013_13330; Y013_19480; Y013_14570; Y013_09625; Y013_10450; Y013_23505; Y013_02750; Y013_00610; Y013_25865; Y013_00605; Y013_25900; Y013_13325
molecular function	GO:0002161	aminoacyl-tRNA editing activity	3	6	999	2391	0.524207	0.760013	Y013_07510; Y013_00770; Y013_16330; Y013_05705; Y013_01250; Y013_18645
molecular function	GO:0019825	oxygen binding	2	4	999	2391	0.533947	0.772842	Y013_07775; Y013_21000; Y013_00500; Y013_09765; Y013_14800; Y013_10680
molecular function	GO:0016671	oxidoreductase activity, acting on a sulfur group of donors, disulfide as acceptor	2	4	999	2391	0.536647	0.775455	Y013_06485; Y013_01975; Y013_17200; Y013_05185
molecular function	GO:0004177	aminopeptidase activity	5	11	999	2391	0.539915	0.778879	Y013_06115; Y013_24955; Y013_19880; Y013_11210; Y013_00520; Y013_06040; Y013_01200; Y013_15330; Y013_14220; Y013_03955; Y013_22015; Y013_10100; Y013_18620; Y013_26050; Y013_08480; Y013_02350; Y013_19650
molecular function	GO:0016831	carboxy-lyase activity	7	16	999	2391	0.545124	0.785087	Y013_05330; Y013_02400; Y013_02420; Y013_18730; Y013_14125; Y013_02380; Y013_23100; Y013_01945; Y013_10535; Y013_19095; Y013_12560; Y013_24530; Y013_10005; Y013_05060; Y013_06815; Y013_11615; Y013_07730; Y013_21885; Y013_02560; Y013_14655
molecular function	GO:0016857	racemase and epimerase activity, acting on carbohydrates and derivatives	2	4	999	2391	0.55285	0.794894	Y013_17570; Y013_01700; Y013_10950; Y013_15070; Y013_02490; Y013_09385
molecular function	GO:0008276	protein methyltransferase activity	2	4	999	2391	0.555391	0.795274	Y013_01905; Y013_10515; Y013_24570; Y013_16910; Y013_14635; Y013_09660
molecular function	GO:0016725	oxidoreductase activity, acting on CH or CH2 groups	4	9	999	2391	0.556367	0.795274	Y013_16615; Y013_21930; Y013_06995; Y013_20325; Y013_01170; Y013_06985; Y013_14420; Y013_10300; Y013_12455; Y013_01395; Y013_06980
molecular function	GO:0008170	N-methyltransferase activity	2	4	999	2391	0.556821	0.795274	Y013_16470; Y013_24570; Y013_21450; Y013_05795; Y013_17610
molecular function	GO:0052745	inositol phosphate phosphatase activity	2	4	999	2391	0.558076	0.795274	Y013_01845; Y013_05375; Y013_07260; Y013_24495
molecular function	GO:0052834	inositol monophosphate phosphatase activity	2	4	999	2391	0.558076	0.795274	Y013_01845; Y013_05375; Y013_07260; Y013_24495
molecular function	GO:0016646	oxidoreductase activity, acting on the CH-NH group of donors, NAD or NADP as acceptor	6	14	999	2391	0.559262	0.795274	Y013_24115; Y013_12525; Y013_03765; Y013_21080; Y013_20675; Y013_25250; Y013_11400; Y013_14875; Y013_05840; Y013_08075; Y013_25120; Y013_19310; Y013_10755; Y013_09400; Y013_19040; Y013_13555; Y013_09180; Y013_15520
molecular function	GO:0004466	long-chain-acyl-CoA dehydrogenase activity	2	4	999	2391	0.559536	0.795274	Y013_08955; Y013_13005; Y013_12395; Y013_17320; Y013_01615
molecular function	GO:0016717	oxidoreductase activity, acting on paired donors, with oxidation of a pair of donors resulting in the reduction of molecular oxygen to two molecules of water	2	4	999	2391	0.561044	0.796113	Y013_00350; Y013_20050; Y013_09825; Y013_07530; Y013_13945; Y013_07535
molecular function	GO:0008028	monocarboxylic acid transmembrane transporter activity	2	4	999	2391	0.563246	0.797932	Y013_03475; Y013_15865; Y013_26120; Y013_00020
molecular function	GO:0010181	FMN binding	14	34	999	2391	0.56654	0.801289	Y013_02420; Y013_11760; Y013_17730; Y013_19370; Y013_12525; Y013_24135; Y013_20605; Y013_16880; Y013_20675; Y013_21510; Y013_03420; Y013_19840; Y013_24200; Y013_03660; Y013_19310; Y013_16395; Y013_09180; Y013_13555; Y013_24115; Y013_03150; Y013_04175; Y013_16435; Y013_17950; Y013_03765; Y013_20305; Y013_08770; Y013_14875; Y013_19265; Y013_05230; Y013_10755; Y013_13730; Y013_19040; Y013_08755; Y01…
molecular function	GO:0008237	metallopeptidase activity	9	21	999	2391	0.568717	0.803058	Y013_19880; Y013_07435; Y013_00520; Y013_09145; Y013_06040; Y013_08290; Y013_01200; Y013_22875; Y013_02250; Y013_02915; Y013_18685; Y013_03955; Y013_11980; Y013_22015; Y013_01380; Y013_18620; Y013_01165; Y013_04445; Y013_08480; Y013_06425; Y013_02350
molecular function	GO:0003857	3-hydroxyacyl-CoA dehydrogenase activity	4	9	999	2391	0.569815	0.803301	Y013_12180; Y013_00630; Y013_17305; Y013_15545; Y013_09755; Y013_18185; Y013_19005; Y013_17165; Y013_07145
molecular function	GO:0008863	formate dehydrogenase (NAD+) activity	2	4	999	2391	0.577932	0.81342	Y013_00385; Y013_13835; Y013_00650; Y013_00380
molecular function	GO:0046906	tetrapyrrole binding	13	31	999	2391	0.585561	0.820658	Y013_11035; Y013_18380; Y013_21000; Y013_19380; Y013_14420; Y013_02845; Y013_09765; Y013_13575; Y013_26355; Y013_15155; Y013_14900; Y013_06080; Y013_13160; Y013_13285; Y013_04025; Y013_10680; Y013_10780; Y013_14800; Y013_19690; Y013_06955; Y013_11990; Y013_13645; Y013_07415; Y013_11445; Y013_16760; Y013_03095; Y013_02850; Y013_07775; Y013_15820; Y013_16610; Y013_04375; Y013_24885; Y013_10300; Y01…
molecular function	GO:0070011	peptidase activity, acting on L-amino acid peptides	20	48	999	2391	0.5898	0.820658	Y013_06115; Y013_00590; Y013_14965; Y013_19880; Y013_06445; Y013_22535; Y013_00520; Y013_06040; Y013_08290; Y013_01200; Y013_04095; Y013_15330; Y013_14220; Y013_02915; Y013_18665; Y013_18685; Y013_22950; Y013_11980; Y013_10845; Y013_22015; Y013_00595; Y013_18620; Y013_14020; Y013_01165; Y013_01050; Y013_04445; Y013_22540; Y013_06425; Y013_24955; Y013_18415; Y013_04150; Y013_11210; Y013_07435; Y01…
molecular function	GO:0003916	DNA topoisomerase activity	2	4	999	2391	0.590533	0.820658	Y013_18565; Y013_19365; Y013_16515; Y013_16555
molecular function	GO:0016861	intramolecular oxidoreductase activity, interconverting aldoses and ketoses	3	7	999	2391	0.617032	0.820658	Y013_21115; Y013_07625; Y013_00540; Y013_15880; Y013_12040; Y013_05380; Y013_02550
molecular function	GO:0016742	hydroxymethyl-, formyl- and related transferase activity	3	7	999	2391	0.622389	0.820658	Y013_06105; Y013_09560; Y013_02445; Y013_21165; Y013_21170; Y013_21870; Y013_22880
molecular function	GO:0005509	calcium ion binding	1	2	999	2391	0.630369	0.820658	Y013_20295; Y013_14220; Y013_10100; Y013_22915
molecular function	GO:0008398	sterol 14-demethylase activity	1	2	999	2391	0.631582	0.820658	Y013_11445; Y013_13160
molecular function	GO:0032451	demethylase activity	1	2	999	2391	0.631582	0.820658	Y013_13470; Y013_11445; Y013_13160
molecular function	GO:0008081	phosphoric diester hydrolase activity	3	7	999	2391	0.634067	0.820658	Y013_17225; Y013_20780; Y013_16400; Y013_00995; Y013_23995; Y013_23495; Y013_06345
molecular function	GO:0008855	exodeoxyribonuclease VII activity	1	2	999	2391	0.634726	0.820658	Y013_21920; Y013_21915
molecular function	GO:0008320	protein transmembrane transporter activity	2	5	999	2391	0.639351	0.820658	Y013_09100; Y013_02125; Y013_22955; Y013_04125; Y013_02555
molecular function	GO:0008565	protein transporter activity	2	5	999	2391	0.639351	0.820658	Y013_09100; Y013_02125; Y013_22955; Y013_04125; Y013_02555
molecular function	GO:0022884	macromolecule transmembrane transporter activity	2	5	999	2391	0.639351	0.820658	Y013_09100; Y013_02125; Y013_22955; Y013_04125; Y013_02555
molecular function	GO:0016616	oxidoreductase activity, acting on the CH-OH group of donors, NAD or NADP as acceptor	33	81	999	2391	0.641597	0.820658	Y013_24535; Y013_24405; Y013_01965; Y013_17305; Y013_16725; Y013_19100; Y013_08820; Y013_05425; Y013_03440; Y013_19005; Y013_08760; Y013_17495; Y013_05060; Y013_22145; Y013_14040; Y013_19000; Y013_17550; Y013_04450; Y013_25445; Y013_09515; Y013_26015; Y013_14570; Y013_00425; Y013_07860; Y013_13325; Y013_03200; Y013_07685; Y013_03290; Y013_15530; Y013_00630; Y013_13225; Y013_18185; Y013_17280; Y01…
molecular function	GO:0016645	oxidoreductase activity, acting on the CH-NH group of donors	6	15	999	2391	0.642726	0.820658	Y013_24115; Y013_12525; Y013_03765; Y013_21080; Y013_20675; Y013_25250; Y013_11400; Y013_14875; Y013_05840; Y013_08075; Y013_25120; Y013_25125; Y013_19310; Y013_19420; Y013_10755; Y013_09180; Y013_09400; Y013_19040; Y013_13555; Y013_15520
molecular function	GO:0016814	hydrolase activity, acting on carbon-nitrogen (but not peptide) bonds, in cyclic amidines	4	10	999	2391	0.643548	0.820658	Y013_07995; Y013_02495; Y013_08075; Y013_24090; Y013_08005; Y013_05365; Y013_11335; Y013_02505; Y013_18690; Y013_23165; Y013_21170; Y013_25250; Y013_15455
molecular function	GO:0003935	GTP cyclohydrolase II activity	1	2	999	2391	0.645399	0.820658	Y013_24090; Y013_02505
molecular function	GO:0008686	3,4-dihydroxy-2-butanone-4-phosphate synthase activity	1	2	999	2391	0.645399	0.820658	Y013_24090; Y013_02505
molecular function	GO:0005216	ion channel activity	1	2	999	2391	0.650329	0.820658	Y013_01080; Y013_21355
molecular function	GO:0015267	channel activity	1	2	999	2391	0.650329	0.820658	Y013_01080; Y013_21355
molecular function	GO:0022803	passive transmembrane transporter activity	1	2	999	2391	0.650329	0.820658	Y013_01080; Y013_21355
molecular function	GO:0022838	substrate-specific channel activity	1	2	999	2391	0.650329	0.820658	Y013_01080; Y013_21355
molecular function	GO:0030976	thiamine pyrophosphate binding	3	7	999	2391	0.652728	0.820658	Y013_01920; Y013_09175; Y013_22630; Y013_23100; Y013_24380; Y013_23095; Y013_06735; Y013_11830; Y013_04360; Y013_22625
molecular function	GO:0004784	superoxide dismutase activity	1	2	999	2391	0.654857	0.820658	Y013_17190; Y013_10060; Y013_16805; Y013_14180
molecular function	GO:0016721	oxidoreductase activity, acting on superoxide radicals as acceptor	1	2	999	2391	0.654857	0.820658	Y013_17190; Y013_10060; Y013_16805; Y013_14180
molecular function	GO:0004045	aminoacyl-tRNA hydrolase activity	1	2	999	2391	0.656069	0.820658	Y013_06945; Y013_21535
molecular function	GO:0004640	phosphoribosylanthranilate isomerase activity	1	2	999	2391	0.656131	0.820658	Y013_15880; Y013_05380
molecular function	GO:0018578	protocatechuate 3,4-dioxygenase activity	1	2	999	2391	0.657543	0.820658	Y013_00950; Y013_00945
molecular function	GO:0016882	cyclo-ligase activity	1	2	999	2391	0.658081	0.820658	Y013_21300; Y013_19915
molecular function	GO:0009378	four-way junction helicase activity	1	2	999	2391	0.658191	0.820658	Y013_02110; Y013_02105
molecular function	GO:0004176	ATP-dependent peptidase activity	1	2	999	2391	0.658721	0.820658	Y013_07305; Y013_13355
molecular function	GO:0070567	cytidylyltransferase activity	1	2	999	2391	0.661237	0.820658	Y013_01135; Y013_18855
molecular function	GO:0015098	molybdate ion transmembrane transporter activity	1	2	999	2391	0.661266	0.820658	Y013_16385; Y013_16380
molecular function	GO:0042083	5,10-methylenetetrahydrofolate-dependent methyltransferase activity	1	2	999	2391	0.661281	0.820658	Y013_21075; Y013_01420
molecular function	GO:0070568	guanylyltransferase activity	1	2	999	2391	0.661332	0.820658	Y013_07675; Y013_06640
molecular function	GO:0046820	4-amino-4-deoxychorismate synthase activity	1	2	999	2391	0.661428	0.820658	Y013_21400; Y013_16665
molecular function	GO:0016888	endodeoxyribonuclease activity, producing 5'-phosphomonoesters	1	2	999	2391	0.661887	0.820658	Y013_23240; Y013_21425
molecular function	GO:0016726	oxidoreductase activity, acting on CH or CH2 groups, NAD or NADP as acceptor	1	2	999	2391	0.66228	0.820658	Y013_01395; Y013_21930
molecular function	GO:0004764	shikimate 3-dehydrogenase (NADP+) activity	1	2	999	2391	0.662651	0.820658	Y013_14040; Y013_24405; Y013_09920; Y013_02295
molecular function	GO:0004334	fumarylacetoacetase activity	1	2	999	2391	0.663031	0.820658	Y013_13080; Y013_06700
molecular function	GO:0004156	dihydropteroate synthase activity	1	2	999	2391	0.663266	0.820658	Y013_22895; Y013_18695
molecular function	GO:0016434	rRNA (cytosine) methyltransferase activity	1	2	999	2391	0.66331	0.820658	Y013_05795; Y013_21385
molecular function	GO:0016627	oxidoreductase activity, acting on the CH-CH group of donors	34	84	999	2391	0.663363	0.820658	Y013_09325; Y013_11720; Y013_16140; Y013_13025; Y013_12175; Y013_10510; Y013_10735; Y013_01395; Y013_19465; Y013_18950; Y013_23795; Y013_07275; Y013_24440; Y013_09350; Y013_19025; Y013_13310; Y013_12895; Y013_19295; Y013_11905; Y013_13600; Y013_19280; Y013_12530; Y013_17845; Y013_13760; Y013_11740; Y013_01230; Y013_20300; Y013_18945; Y013_21105; Y013_19115; Y013_18125; Y013_17790; Y013_13005; Y01…
molecular function	GO:0016426	tRNA (adenine) methyltransferase activity	1	2	999	2391	0.663563	0.820658	Y013_01150; Y013_04065
molecular function	GO:0016433	rRNA (adenine) methyltransferase activity	1	2	999	2391	0.663849	0.820658	Y013_01150; Y013_21450
molecular function	GO:0003978	UDP-glucose 4-epimerase activity	1	2	999	2391	0.663919	0.820658	Y013_01700; Y013_09385
molecular function	GO:0042301	phosphate ion binding	1	2	999	2391	0.663926	0.820658	Y013_20015; Y013_23495
molecular function	GO:0003942	N-acetyl-gamma-glutamyl-phosphate reductase activity	1	2	999	2391	0.663974	0.820658	Y013_04745; Y013_18345
molecular function	GO:0004774	succinate-CoA ligase activity	1	2	999	2391	0.664006	0.820658	Y013_21145; Y013_21140
molecular function	GO:0004775	succinate-CoA ligase (ADP-forming) activity	1	2	999	2391	0.664006	0.820658	Y013_21145; Y013_21140
molecular function	GO:0005319	lipid transporter activity	1	2	999	2391	0.664124	0.820658	Y013_15865; Y013_26120
molecular function	GO:0008508	bile acid:sodium symporter activity	1	2	999	2391	0.664124	0.820658	Y013_15865; Y013_26120
molecular function	GO:0015125	bile acid transmembrane transporter activity	1	2	999	2391	0.664124	0.820658	Y013_15865; Y013_26120
molecular function	GO:0033558	protein deacetylase activity	1	2	999	2391	0.664136	0.820658	Y013_01710; Y013_00815
molecular function	GO:0034979	NAD-dependent protein deacetylase activity	1	2	999	2391	0.664136	0.820658	Y013_01710; Y013_00815
molecular function	GO:0008851	ethanolamine ammonia-lyase activity	1	2	999	2391	0.664145	0.820658	Y013_13290; Y013_13285
molecular function	GO:0004414	homoserine O-acetyltransferase activity	1	2	999	2391	0.664166	0.820658	Y013_08065; Y013_12760
molecular function	GO:0004400	histidinol-phosphate transaminase activity	1	2	999	2391	0.664202	0.820658	Y013_17755; Y013_05420
molecular function	GO:0004047	aminomethyltransferase activity	1	2	999	2391	0.664257	0.820658	Y013_19935; Y013_06035
molecular function	GO:0008942	nitrite reductase [NAD(P)H] activity	1	2	999	2391	0.664801	0.820658	Y013_07415; Y013_07410
molecular function	GO:0046857	oxidoreductase activity, acting on other nitrogenous compounds as donors, with NAD or NADP as acceptor	1	2	999	2391	0.664801	0.820658	Y013_07415; Y013_07410
molecular function	GO:0005344	oxygen transporter activity	1	2	999	2391	0.664864	0.820658	Y013_21000; Y013_09765; Y013_14800; Y013_10680
molecular function	GO:0003992	N2-acetyl-L-ornithine:2-oxoglutarate 5-aminotransferase activity	1	2	999	2391	0.664933	0.820658	Y013_19050; Y013_04730
molecular function	GO:0004108	citrate (Si)-synthase activity	1	2	999	2391	0.665029	0.820658	Y013_20600; Y013_20640
molecular function	GO:0031071	cysteine desulfurase activity	1	2	999	2391	0.665036	0.820658	Y013_17705; Y013_02685
molecular function	GO:0004353	glutamate dehydrogenase [NAD(P)+] activity	1	2	999	2391	0.665059	0.820658	Y013_23615; Y013_13210
molecular function	GO:0004015	adenosylmethionine-8-amino-7-oxononanoate transaminase activity	1	2	999	2391	0.665318	0.820658	Y013_01645; Y013_05590
molecular function	GO:0008375	acetylglucosaminyltransferase activity	1	2	999	2391	0.665323	0.820658	Y013_05755; Y013_09480
molecular function	GO:0004616	phosphogluconate dehydrogenase (decarboxylating) activity	1	2	999	2391	0.665684	0.820658	Y013_24450; Y013_04450
molecular function	GO:0004143	diacylglycerol kinase activity	1	2	999	2391	0.666032	0.820658	Y013_07480; Y013_04105
molecular function	GO:0035446	cysteine-glucosaminylinositol ligase activity	1	2	999	2391	0.666069	0.820658	Y013_18865; Y013_02985
molecular function	GO:0050661	NADP binding	6	15	999	2391	0.666095	0.820658	Y013_24535; Y013_24360; Y013_09360; Y013_21080; Y013_02540; Y013_07415; Y013_01395; Y013_18345; Y013_00300; Y013_03640; Y013_06620; Y013_10970; Y013_04450; Y013_15090; Y013_02615; Y013_22405; Y013_01160; Y013_17740
molecular function	GO:0009975	cyclase activity	1	2	999	2391	0.666539	0.820658	Y013_11665; Y013_09495
molecular function	GO:0003885	D-arabinono-1,4-lactone oxidase activity	1	2	999	2391	0.666639	0.820658	Y013_17550; Y013_23170
molecular function	GO:0004040	amidase activity	1	2	999	2391	0.666919	0.820658	Y013_19060; Y013_06400
molecular function	GO:0008734	L-aspartate oxidase activity	1	2	999	2391	0.666979	0.820658	Y013_18225; Y013_05460
molecular function	GO:0015922	aspartate oxidase activity	1	2	999	2391	0.666979	0.820658	Y013_18225; Y013_05460
molecular function	GO:0044318	L-aspartate:fumarate oxidoreductase activity	1	2	999	2391	0.666979	0.820658	Y013_18225; Y013_05460
molecular function	GO:0004852	uroporphyrinogen-III synthase activity	1	2	999	2391	0.667236	0.820658	Y013_09350; Y013_07405
molecular function	GO:0016842	amidine-lyase activity	1	2	999	2391	0.667389	0.820658	Y013_19670; Y013_04710
molecular function	GO:0051920	peroxiredoxin activity	2	5	999	2391	0.668992	0.820658	Y013_00260; Y013_25430; Y013_09815; Y013_11365; Y013_21885; Y013_13395; Y013_15485; Y013_03940; Y013_06200; Y013_13935; Y013_20345
molecular function	GO:0008924	malate dehydrogenase (quinone) activity	1	2	999	2391	0.669058	0.820658	Y013_03145; Y013_01225
molecular function	GO:0052589	malate dehydrogenase (menaquinone) activity	1	2	999	2391	0.669058	0.820658	Y013_03145; Y013_01225
molecular function	GO:0004333	fumarate hydratase activity	1	2	999	2391	0.670208	0.820658	Y013_22700; Y013_21900
molecular function	GO:0008531	riboflavin kinase activity	1	2	999	2391	0.67027	0.820658	Y013_24490; Y013_01340
molecular function	GO:0005310	dicarboxylic acid transmembrane transporter activity	1	2	999	2391	0.670574	0.820658	Y013_03475; Y013_19825
molecular function	GO:0015296	anion:cation symporter activity	1	2	999	2391	0.670574	0.820658	Y013_03475; Y013_19825
molecular function	GO:0017153	sodium:dicarboxylate symporter activity	1	2	999	2391	0.670574	0.820658	Y013_03475; Y013_19825
molecular function	GO:0008134	transcription factor binding	1	2	999	2391	0.670733	0.820658	Y013_21190; Y013_12750
molecular function	GO:0004532	exoribonuclease activity	1	2	999	2391	0.670852	0.820658	Y013_00295; Y013_01350
molecular function	GO:0016896	exoribonuclease activity, producing 5'-phosphomonoesters	1	2	999	2391	0.670852	0.820658	Y013_00295; Y013_01350
molecular function	GO:0004020	adenylylsulfate kinase activity	1	2	999	2391	0.671456	0.820658	Y013_24490; Y013_06495
molecular function	GO:0004347	glucose-6-phosphate isomerase activity	1	2	999	2391	0.671834	0.820658	Y013_21115; Y013_12040
molecular function	GO:0008728	GTP diphosphokinase activity	1	2	999	2391	0.674238	0.820658	Y013_12245; Y013_02140
molecular function	GO:0004160	dihydroxy-acid dehydratase activity	1	2	999	2391	0.674966	0.820658	Y013_12265; Y013_06745
molecular function	GO:0008976	polyphosphate kinase activity	1	2	999	2391	0.675133	0.820658	Y013_06505; Y013_06645
molecular function	GO:0003840	gamma-glutamyltransferase activity	1	2	999	2391	0.676194	0.820658	Y013_18100; Y013_08825
molecular function	GO:0004448	isocitrate dehydrogenase activity	1	2	999	2391	0.676783	0.820658	Y013_08055; Y013_03200
molecular function	GO:0004450	isocitrate dehydrogenase (NADP+) activity	1	2	999	2391	0.676783	0.820658	Y013_08055; Y013_03200
molecular function	GO:0019203	carbohydrate phosphatase activity	1	2	999	2391	0.680595	0.823929	Y013_21905; Y013_18930
molecular function	GO:0004645	phosphorylase activity	1	2	999	2391	0.681381	0.823929	Y013_08000; Y013_00105
molecular function	GO:0008409	5'-3' exonuclease activity	1	2	999	2391	0.682369	0.823975	Y013_04145; Y013_05085
molecular function	GO:0003899	DNA-directed RNA polymerase activity	4	10	999	2391	0.690206	0.831123	Y013_08445; Y013_09010; Y013_20910; Y013_09015; Y013_01720; Y013_00825; Y013_22940; Y013_06340; Y013_12140; Y013_02415
molecular function	GO:0034062	RNA polymerase activity	4	10	999	2391	0.690206	0.831123	Y013_08445; Y013_09010; Y013_20910; Y013_09015; Y013_01720; Y013_00825; Y013_22940; Y013_06340; Y013_12140; Y013_02415
molecular function	GO:0004824	lysine-tRNA ligase activity	1	2	999	2391	0.692014	0.832144	Y013_16895; Y013_18745
molecular function	GO:0008649	rRNA methyltransferase activity	2	5	999	2391	0.695054	0.834643	Y013_01150; Y013_16470; Y013_21450; Y013_05795; Y013_21385
molecular function	GO:0043169	cation binding	142	347	999	2391	0.696196	0.834858	Y013_07400; Y013_16895; Y013_18380; Y013_12010; Y013_08820; Y013_18840; Y013_02505; Y013_13580; Y013_00390; Y013_05060; Y013_05225; Y013_14900; Y013_11615; Y013_06080; Y013_24090; Y013_16395; Y013_06345; Y013_08995; Y013_04770; Y013_17070; Y013_12485; Y013_25410; Y013_06425; Y013_17085; Y013_07540; Y013_22410; Y013_02425; Y013_05465; Y013_18920; Y013_15285; Y013_14800; Y013_06955; Y013_03350; Y01…
molecular function	GO:0015116	sulfate transmembrane transporter activity	2	5	999	2391	0.697605	0.835392	Y013_13925; Y013_06530; Y013_06520; Y013_22390; Y013_06515; Y013_06525; Y013_09805; Y013_20810
molecular function	GO:0016901	oxidoreductase activity, acting on the CH-OH group of donors, quinone or similar compound as acceptor	2	5	999	2391	0.703251	0.840992	Y013_11795; Y013_03145; Y013_01225; Y013_06755; Y013_07900
molecular function	GO:0016298	lipase activity	3	8	999	2391	0.713493	0.852064	Y013_21725; Y013_00460; Y013_00645; Y013_03620; Y013_16625; Y013_13510; Y013_00285; Y013_06155; Y013_20780
molecular function	GO:0016835	carbon-oxygen lyase activity	21	54	999	2391	0.723845	0.863238	Y013_07405; Y013_19125; Y013_15080; Y013_11425; Y013_23200; Y013_19005; Y013_05320; Y013_09350; Y013_11070; Y013_20775; Y013_24540; Y013_21900; Y013_13030; Y013_21800; Y013_17580; Y013_07150; Y013_19205; Y013_05325; Y013_09345; Y013_00630; Y013_17265; Y013_21695; Y013_18185; Y013_02335; Y013_12980; Y013_09270; Y013_24455; Y013_23160; Y013_11930; Y013_02325; Y013_03880; Y013_06925; Y013_18815; Y01…
molecular function	GO:0046912	transferase activity, transferring acyl groups, acyl groups converted into alkyl on transfer	3	8	999	2391	0.731002	0.870575	Y013_20600; Y013_21145; Y013_10440; Y013_14560; Y013_02000; Y013_13675; Y013_04480; Y013_20640; Y013_18330; Y013_23280
molecular function	GO:0004321	fatty-acyl-CoA synthase activity	1	2	999	2391	0.744586	0.885537	Y013_00225; Y013_19435
molecular function	GO:0051539	4 iron, 4 sulfur cluster binding	12	32	999	2391	0.749024	0.88848	Y013_23605; Y013_12265; Y013_01545; Y013_06665; Y013_08270; Y013_22830; Y013_18460; Y013_06745; Y013_13835; Y013_22835; Y013_05245; Y013_11850; Y013_08995; Y013_06055; Y013_01150; Y013_07080; Y013_22410; Y013_08775; Y013_05465; Y013_05555; Y013_07415; Y013_24285; Y013_18810; Y013_07650; Y013_12120; Y013_05215; Y013_05510; Y013_02720; Y013_05230; Y013_12850; Y013_01170; Y013_06480; Y013_07325; Y01…
molecular function	GO:0016744	transferase activity, transferring aldehyde or ketonic groups	3	8	999	2391	0.74911	0.88848	Y013_02620; Y013_01920; Y013_09175; Y013_23100; Y013_23095; Y013_02625; Y013_06735; Y013_06730; Y013_04360
molecular function	GO:0052689	carboxylic ester hydrolase activity	10	27	999	2391	0.754654	0.893832	Y013_06945; Y013_24300; Y013_17530; Y013_21725; Y013_16625; Y013_21090; Y013_13750; Y013_06155; Y013_21535; Y013_07510; Y013_16330; Y013_05705; Y013_06100; Y013_11050; Y013_18645; Y013_15810; Y013_00770; Y013_24290; Y013_25895; Y013_00645; Y013_00460; Y013_03620; Y013_13395; Y013_13510; Y013_00285; Y013_13520; Y013_15170; Y013_03065; Y013_01250; Y013_21245; Y013_02605
molecular function	GO:0016614	oxidoreductase activity, acting on CH-OH group of donors	38	97	999	2391	0.756361	0.894632	Y013_24535; Y013_24405; Y013_01965; Y013_17305; Y013_16725; Y013_19100; Y013_08820; Y013_05425; Y013_03440; Y013_19005; Y013_08760; Y013_07900; Y013_17495; Y013_05060; Y013_19660; Y013_22145; Y013_14040; Y013_19000; Y013_17550; Y013_04450; Y013_25445; Y013_09515; Y013_26015; Y013_14570; Y013_00425; Y013_07860; Y013_13325; Y013_03200; Y013_07685; Y013_03290; Y013_15530; Y013_00630; Y013_11795; Y01…
[truncated: 226 more rows]
