# Supplementary material for: Identification, characterization and molecular analysis of the viable but nonculturable Rhodococcus biphenylivorans
Source: Sci Rep. 2015 Dec 21;5:18590. doi: 10.1038/srep18590 (PMC4685647; doi:10.1038/srep18590)
Supplement: Supplementary Table S7 [file srep18590-s8.xls]

## Sheet: Table S7
Table S7 GO enrichment analysis of down-regulated genes
GO category	GO accession	GO term	Cluster counts in terma	Genome counts in termb	Cluster counts in categoryc	Genome counts in categoryd	p-value	Corrected p-value	Genes
biological process	GO:0055114	oxidation-reduction process	131	539	352	2155	1.51213e-08	8.43771e-06	Y013_24535; Y013_18380; Y013_15850; Y013_19370; Y013_24135; Y013_14560; Y013_10510; Y013_13580; Y013_03420; Y013_21120; Y013_13945; Y013_18950; Y013_16785; Y013_12895; Y013_03660; Y013_19295; Y013_08995; Y013_13210; Y013_13555; Y013_10760; Y013_15530; Y013_06545; Y013_05465; Y013_14800; Y013_21080; Y013_11445; Y013_25905; Y013_05190; Y013_09305; Y013_19440; Y013_03640; Y013_05000; Y013_02560; Y01…
biological process	GO:0016999	antibiotic metabolic process	3	3	352	2155	0.00428499	0.478205	Y013_07840; Y013_00115; Y013_20630
biological process	GO:0017144	drug metabolic process	3	3	352	2155	0.00428499	0.478205	Y013_07840; Y013_00115; Y013_20630
biological process	GO:0008643	carbohydrate transport	8	18	352	2155	0.00579994	0.539395	Y013_23025; Y013_23020; Y013_22130; Y013_09910; Y013_16065; Y013_22120; Y013_14030; Y013_23015; Y013_16060; Y013_12065; Y013_16070; Y013_22135; Y013_01925; Y013_12080; Y013_22125; Y013_01605; Y013_23030; Y013_01590; Y013_12075; Y013_12070
biological process	GO:0006979	response to oxidative stress	5	9	352	2155	0.00739	0.589089	Y013_18380; Y013_16440; Y013_06080; Y013_15480; Y013_11365; Y013_15485; Y013_16810; Y013_11360; Y013_06075; Y013_16760; Y013_04185; Y013_19830; Y013_04320
biological process	GO:0006650	glycerophospholipid metabolic process	4	6	352	2155	0.00878588	0.612815	Y013_01135; Y013_14125; Y013_06635; Y013_20195; Y013_01845; Y013_13635; Y013_24495; Y013_10005
biological process	GO:0070887	cellular response to chemical stimulus	5	10	352	2155	0.0167619	0.649017	Y013_18380; Y013_16440; Y013_06080; Y013_19285; Y013_12525; Y013_12530; Y013_16810; Y013_12695; Y013_16760; Y013_12535
biological process	GO:0010035	response to inorganic substance	4	7	352	2155	0.0178853	0.649017	Y013_16810; Y013_18380; Y013_16440; Y013_06075; Y013_06080; Y013_16760; Y013_17085
biological process	GO:1901700	response to oxygen-containing compound	4	7	352	2155	0.0182325	0.649017	Y013_18380; Y013_16440; Y013_19035; Y013_06080; Y013_15480; Y013_16810; Y013_11360; Y013_07325; Y013_16760
biological process	GO:0051131	chaperone-mediated protein complex assembly	2	2	352	2155	0.0200941	0.649017	Y013_01370; Y013_11850
biological process	GO:0042542	response to hydrogen peroxide	3	4	352	2155	0.0204089	0.649017	Y013_16810; Y013_18380; Y013_06080; Y013_16760
biological process	GO:0042743	hydrogen peroxide metabolic process	3	4	352	2155	0.0204089	0.649017	Y013_16810; Y013_18380; Y013_06080; Y013_16760
biological process	GO:0042744	hydrogen peroxide catabolic process	3	4	352	2155	0.0204089	0.649017	Y013_16810; Y013_18380; Y013_06080; Y013_16760
biological process	GO:0070301	cellular response to hydrogen peroxide	3	4	352	2155	0.0204089	0.649017	Y013_16810; Y013_18380; Y013_06080; Y013_16760
biological process	GO:0051252	regulation of RNA metabolic process	52	262	352	2155	0.0219774	0.649017	Y013_08260; Y013_12945; Y013_13460; Y013_15885; Y013_16970; Y013_25990; Y013_23130; Y013_16150; Y013_04305; Y013_16345; Y013_11050; Y013_04970; Y013_21405; Y013_15860; Y013_20075; Y013_02535; Y013_25700; Y013_25695; Y013_08790; Y013_13140; Y013_13335; Y013_20890; Y013_11400; Y013_03235; Y013_07140; Y013_16430; Y013_16920; Y013_24150; Y013_01720; Y013_08730; Y013_18065; Y013_20625; Y013_14025; Y01…
biological process	GO:0046167	glycerol-3-phosphate biosynthetic process	2	2	352	2155	0.0272488	0.649017	Y013_06635; Y013_13635
biological process	GO:0046168	glycerol-3-phosphate catabolic process	2	2	352	2155	0.0272488	0.649017	Y013_06635; Y013_13635
biological process	GO:0080090	regulation of primary metabolic process	54	276	352	2155	0.0276216	0.649017	Y013_08260; Y013_12945; Y013_13460; Y013_15885; Y013_16970; Y013_25990; Y013_23130; Y013_16150; Y013_04305; Y013_16345; Y013_11050; Y013_04970; Y013_21405; Y013_15860; Y013_20075; Y013_02535; Y013_25700; Y013_25695; Y013_08790; Y013_13140; Y013_13335; Y013_20890; Y013_11400; Y013_03235; Y013_07140; Y013_16430; Y013_16920; Y013_24150; Y013_01720; Y013_08730; Y013_18065; Y013_20625; Y013_14025; Y01…
biological process	GO:0019219	regulation of nucleobase-containing compound metabolic process	52	265	352	2155	0.0276926	0.649017	Y013_08260; Y013_12945; Y013_13460; Y013_15885; Y013_16970; Y013_25990; Y013_23130; Y013_16150; Y013_04305; Y013_16345; Y013_11050; Y013_04970; Y013_21405; Y013_15860; Y013_20075; Y013_02535; Y013_25700; Y013_25695; Y013_08790; Y013_13140; Y013_13335; Y013_20890; Y013_11400; Y013_03235; Y013_07140; Y013_16430; Y013_16920; Y013_24150; Y013_01720; Y013_08730; Y013_18065; Y013_20625; Y013_14025; Y01…
biological process	GO:0051171	regulation of nitrogen compound metabolic process	52	265	352	2155	0.0276926	0.649017	Y013_08260; Y013_12945; Y013_13460; Y013_15885; Y013_16970; Y013_25990; Y013_23130; Y013_16150; Y013_04305; Y013_16345; Y013_11050; Y013_04970; Y013_21405; Y013_15860; Y013_20075; Y013_02535; Y013_25700; Y013_25695; Y013_08790; Y013_13140; Y013_13335; Y013_20890; Y013_11400; Y013_03235; Y013_07140; Y013_16430; Y013_16920; Y013_24150; Y013_01720; Y013_08730; Y013_18065; Y013_20625; Y013_14025; Y01…
biological process	GO:0031323	regulation of cellular metabolic process	54	277	352	2155	0.0291568	0.649017	Y013_08260; Y013_12945; Y013_13460; Y013_15885; Y013_16970; Y013_25990; Y013_23130; Y013_16150; Y013_04305; Y013_16345; Y013_11050; Y013_04970; Y013_21405; Y013_15860; Y013_20075; Y013_02535; Y013_25700; Y013_25695; Y013_08790; Y013_13140; Y013_13335; Y013_20890; Y013_11400; Y013_03235; Y013_07140; Y013_16430; Y013_16920; Y013_24150; Y013_01720; Y013_08730; Y013_18065; Y013_20625; Y013_14025; Y01…
biological process	GO:0006355	regulation of transcription, DNA-dependent	51	261	352	2155	0.030774	0.649017	Y013_08260; Y013_12945; Y013_13460; Y013_15885; Y013_25990; Y013_23130; Y013_16150; Y013_04305; Y013_16345; Y013_11050; Y013_04970; Y013_21405; Y013_15860; Y013_20075; Y013_02535; Y013_25700; Y013_25695; Y013_08790; Y013_13140; Y013_13335; Y013_20890; Y013_11400; Y013_03235; Y013_07140; Y013_16430; Y013_16920; Y013_24150; Y013_01720; Y013_08730; Y013_18065; Y013_20625; Y013_14025; Y013_21610; Y01…
biological process	GO:2001141	regulation of RNA biosynthetic process	51	261	352	2155	0.030774	0.649017	Y013_08260; Y013_12945; Y013_13460; Y013_15885; Y013_25990; Y013_23130; Y013_16150; Y013_04305; Y013_16345; Y013_11050; Y013_04970; Y013_21405; Y013_15860; Y013_20075; Y013_02535; Y013_25700; Y013_25695; Y013_08790; Y013_13140; Y013_13335; Y013_20890; Y013_11400; Y013_03235; Y013_07140; Y013_16430; Y013_16920; Y013_24150; Y013_01720; Y013_08730; Y013_18065; Y013_20625; Y013_14025; Y013_21610; Y01…
biological process	GO:0019222	regulation of metabolic process	54	278	352	2155	0.0313281	0.649017	Y013_08260; Y013_12945; Y013_13460; Y013_15885; Y013_16970; Y013_25990; Y013_23130; Y013_16150; Y013_04305; Y013_16345; Y013_11050; Y013_04970; Y013_21405; Y013_15860; Y013_20075; Y013_02535; Y013_25700; Y013_25695; Y013_08790; Y013_13140; Y013_13335; Y013_20890; Y013_11400; Y013_03235; Y013_07140; Y013_16430; Y013_16920; Y013_24150; Y013_01720; Y013_08730; Y013_18065; Y013_20625; Y013_14025; Y01…
biological process	GO:0006351	transcription, DNA-dependent	54	279	352	2155	0.0315821	0.649017	Y013_08260; Y013_11715; Y013_12945; Y013_13460; Y013_15885; Y013_25990; Y013_23130; Y013_16150; Y013_04305; Y013_16345; Y013_11050; Y013_04970; Y013_21405; Y013_15860; Y013_20145; Y013_20075; Y013_02535; Y013_25700; Y013_25695; Y013_08790; Y013_13140; Y013_13335; Y013_20890; Y013_11400; Y013_03235; Y013_07140; Y013_16430; Y013_16920; Y013_24150; Y013_01720; Y013_08730; Y013_18065; Y013_20625; Y01…
biological process	GO:0022904	respiratory electron transport chain	3	5	352	2155	0.0347474	0.649017	Y013_05205; Y013_10035; Y013_05955; Y013_14155; Y013_05200; Y013_14145; Y013_05970; Y013_10025; Y013_05225
biological process	GO:0044710	single-organism metabolic process	174	959	352	2155	0.040198	0.649017	Y013_23250; Y013_15850; Y013_19030; Y013_14560; Y013_10510; Y013_05320; Y013_03420; Y013_15725; Y013_18950; Y013_06000; Y013_19295; Y013_00645; Y013_04770; Y013_10760; Y013_05455; Y013_15530; Y013_05465; Y013_14800; Y013_06515; Y013_16045; Y013_11445; Y013_05190; Y013_03640; Y013_05045; Y013_01420; Y013_02560; Y013_14890; Y013_00840; Y013_12645; Y013_20155; Y013_00775; Y013_09815; Y013_02705; Y01…
biological process	GO:0060255	regulation of macromolecule metabolic process	53	276	352	2155	0.0408457	0.649017	Y013_08260; Y013_12945; Y013_13460; Y013_15885; Y013_16970; Y013_25990; Y013_23130; Y013_16150; Y013_04305; Y013_16345; Y013_11050; Y013_04970; Y013_21405; Y013_15860; Y013_20075; Y013_02535; Y013_25700; Y013_25695; Y013_08790; Y013_13140; Y013_13335; Y013_20890; Y013_11400; Y013_03235; Y013_07140; Y013_16430; Y013_16920; Y013_24150; Y013_01720; Y013_08730; Y013_18065; Y013_20625; Y013_14025; Y01…
biological process	GO:0000302	response to reactive oxygen species	3	5	352	2155	0.0419929	0.649017	Y013_16810; Y013_11360; Y013_18380; Y013_16440; Y013_06080; Y013_16760; Y013_15480
biological process	GO:0034599	cellular response to oxidative stress	3	5	352	2155	0.0419929	0.649017	Y013_16810; Y013_18380; Y013_16440; Y013_06080; Y013_16760
biological process	GO:0034614	cellular response to reactive oxygen species	3	5	352	2155	0.0419929	0.649017	Y013_16810; Y013_18380; Y013_16440; Y013_06080; Y013_16760
biological process	GO:1901701	cellular response to oxygen-containing compound	3	5	352	2155	0.0419929	0.649017	Y013_16810; Y013_18380; Y013_16440; Y013_06080; Y013_16760
biological process	GO:0010468	regulation of gene expression	52	272	352	2155	0.0451544	0.649017	Y013_08260; Y013_12945; Y013_13460; Y013_15885; Y013_25990; Y013_23130; Y013_16150; Y013_04305; Y013_16345; Y013_11050; Y013_04970; Y013_21405; Y013_15860; Y013_20075; Y013_02535; Y013_25700; Y013_25695; Y013_08790; Y013_13140; Y013_13335; Y013_20890; Y013_11400; Y013_03235; Y013_07140; Y013_16430; Y013_16920; Y013_24150; Y013_01720; Y013_08730; Y013_18065; Y013_20625; Y013_14025; Y013_21610; Y01…
biological process	GO:0009889	regulation of biosynthetic process	52	272	352	2155	0.0453614	0.649017	Y013_08260; Y013_12945; Y013_13460; Y013_15885; Y013_25990; Y013_23130; Y013_16150; Y013_04305; Y013_16345; Y013_11050; Y013_04970; Y013_21405; Y013_15860; Y013_20075; Y013_02535; Y013_25700; Y013_25695; Y013_08790; Y013_13140; Y013_13335; Y013_20890; Y013_11400; Y013_03235; Y013_07140; Y013_16430; Y013_16920; Y013_24150; Y013_01720; Y013_08730; Y013_18065; Y013_20625; Y013_14025; Y013_21610; Y01…
biological process	GO:0010556	regulation of macromolecule biosynthetic process	52	272	352	2155	0.0453614	0.649017	Y013_08260; Y013_12945; Y013_13460; Y013_15885; Y013_25990; Y013_23130; Y013_16150; Y013_04305; Y013_16345; Y013_11050; Y013_04970; Y013_21405; Y013_15860; Y013_20075; Y013_02535; Y013_25700; Y013_25695; Y013_08790; Y013_13140; Y013_13335; Y013_20890; Y013_11400; Y013_03235; Y013_07140; Y013_16430; Y013_16920; Y013_24150; Y013_01720; Y013_08730; Y013_18065; Y013_20625; Y013_14025; Y013_21610; Y01…
biological process	GO:0031326	regulation of cellular biosynthetic process	52	272	352	2155	0.0453614	0.649017	Y013_08260; Y013_12945; Y013_13460; Y013_15885; Y013_25990; Y013_23130; Y013_16150; Y013_04305; Y013_16345; Y013_11050; Y013_04970; Y013_21405; Y013_15860; Y013_20075; Y013_02535; Y013_25700; Y013_25695; Y013_08790; Y013_13140; Y013_13335; Y013_20890; Y013_11400; Y013_03235; Y013_07140; Y013_16430; Y013_16920; Y013_24150; Y013_01720; Y013_08730; Y013_18065; Y013_20625; Y013_14025; Y013_21610; Y01…
biological process	GO:2000112	regulation of cellular macromolecule biosynthetic process	52	272	352	2155	0.0453614	0.649017	Y013_08260; Y013_12945; Y013_13460; Y013_15885; Y013_25990; Y013_23130; Y013_16150; Y013_04305; Y013_16345; Y013_11050; Y013_04970; Y013_21405; Y013_15860; Y013_20075; Y013_02535; Y013_25700; Y013_25695; Y013_08790; Y013_13140; Y013_13335; Y013_20890; Y013_11400; Y013_03235; Y013_07140; Y013_16430; Y013_16920; Y013_24150; Y013_01720; Y013_08730; Y013_18065; Y013_20625; Y013_14025; Y013_21610; Y01…
biological process	GO:0032774	RNA biosynthetic process	54	285	352	2155	0.0480106	0.669748	Y013_08260; Y013_11715; Y013_12945; Y013_13460; Y013_15885; Y013_25990; Y013_23130; Y013_16150; Y013_04305; Y013_16345; Y013_11050; Y013_04970; Y013_21405; Y013_15860; Y013_20145; Y013_20075; Y013_02535; Y013_25700; Y013_25695; Y013_08790; Y013_13140; Y013_13335; Y013_20890; Y013_11400; Y013_03235; Y013_07140; Y013_16430; Y013_16920; Y013_24150; Y013_01720; Y013_08730; Y013_18065; Y013_20625; Y01…
biological process	GO:0022900	electron transport chain	5	13	352	2155	0.0500492	0.681158	Y013_05205; Y013_10035; Y013_05955; Y013_08020; Y013_06955; Y013_14145; Y013_07610; Y013_07615; Y013_05225; Y013_05990; Y013_14155; Y013_05560; Y013_05200; Y013_04375; Y013_23435; Y013_05970; Y013_10025
biological process	GO:0006091	generation of precursor metabolites and energy	14	53	352	2155	0.0526433	0.699404	Y013_05205; Y013_10035; Y013_01965; Y013_23100; Y013_14560; Y013_20295; Y013_05600; Y013_07615; Y013_20640; Y013_05225; Y013_05245; Y013_21140; Y013_21900; Y013_06940; Y013_05560; Y013_02550; Y013_05890; Y013_05200; Y013_00095; Y013_08025; Y013_06210; Y013_22700; Y013_22930; Y013_12040; Y013_05235; Y013_05970; Y013_03200; Y013_20600; Y013_05555; Y013_05955; Y013_08020; Y013_10600; Y013_06955; Y01…
biological process	GO:0046486	glycerolipid metabolic process	5	13	352	2155	0.057723	0.749057	Y013_14125; Y013_08080; Y013_05450; Y013_20195; Y013_01845; Y013_12095; Y013_01935; Y013_24495; Y013_00555; Y013_10005; Y013_09895; Y013_01135; Y013_06635; Y013_14015; Y013_16795; Y013_05170; Y013_13635
biological process	GO:0000160	phosphorelay signal transduction system	16	67	352	2155	0.0669689	0.849288	Y013_07405; Y013_20425; Y013_03215; Y013_08810; Y013_19815; Y013_09440; Y013_03830; Y013_04305; Y013_16345; Y013_11050; Y013_04970; Y013_19170; Y013_20430; Y013_03785; Y013_14950; Y013_13610; Y013_15170; Y013_19300; Y013_07585; Y013_03165; Y013_13105; Y013_00195; Y013_16520; Y013_12830; Y013_00185; Y013_00190; Y013_21040; Y013_18640; Y013_07715; Y013_18165; Y013_15165; Y013_15970; Y013_11045; Y01…
biological process	GO:0042773	ATP synthesis coupled electron transport	2	3	352	2155	0.0733561	0.902113	Y013_05205; Y013_10035; Y013_14145; Y013_14155; Y013_05200; Y013_05225; Y013_10025
biological process	GO:0035556	intracellular signal transduction	12	49	352	2155	0.0743677	0.902113	Y013_07405; Y013_03215; Y013_23995; Y013_08810; Y013_07745; Y013_19815; Y013_09440; Y013_20005; Y013_04305; Y013_16345; Y013_11050; Y013_04970; Y013_13985; Y013_19170; Y013_20430; Y013_06775; Y013_03785; Y013_03670; Y013_20820; Y013_14950; Y013_13610; Y013_15170; Y013_09865; Y013_00040; Y013_21035; Y013_03165; Y013_23345; Y013_00195; Y013_11960; Y013_12830; Y013_00185; Y013_12160; Y013_07590; Y01…
biological process	GO:0001676	long-chain fatty acid metabolic process	3	6	352	2155	0.0771664	0.916145	Y013_12165; Y013_24255; Y013_16980; Y013_23190; Y013_19435; Y013_09465
biological process	GO:0009082	branched-chain amino acid biosynthetic process	5	15	352	2155	0.0943265	0.936202	Y013_24535; Y013_05650; Y013_12265; Y013_06665; Y013_06030; Y013_06660; Y013_02000; Y013_06725; Y013_13675; Y013_06735; Y013_06710; Y013_18345; Y013_06730; Y013_18330; Y013_06745
biological process	GO:0006551	leucine metabolic process	3	7	352	2155	0.0958156	0.936202	Y013_06030; Y013_06660; Y013_02000; Y013_13675; Y013_06710; Y013_18330; Y013_06665
biological process	GO:0009098	leucine biosynthetic process	3	7	352	2155	0.0958156	0.936202	Y013_06030; Y013_06660; Y013_02000; Y013_13675; Y013_06710; Y013_18330; Y013_06665
biological process	GO:0072593	reactive oxygen species metabolic process	3	7	352	2155	0.100018	0.936202	Y013_18380; Y013_17190; Y013_16440; Y013_06080; Y013_14180; Y013_16810; Y013_16805; Y013_10060; Y013_16760
biological process	GO:0009081	branched-chain amino acid metabolic process	5	16	352	2155	0.117871	0.936202	Y013_24535; Y013_12265; Y013_06665; Y013_06660; Y013_02000; Y013_13675; Y013_18345; Y013_06730; Y013_06745; Y013_05650; Y013_06030; Y013_06725; Y013_24450; Y013_06735; Y013_06710; Y013_18330
biological process	GO:0019725	cellular homeostasis	5	18	352	2155	0.127795	0.936202	Y013_15480; Y013_00085; Y013_04165; Y013_07335; Y013_09310; Y013_01215; Y013_11295; Y013_15415; Y013_15595; Y013_17235; Y013_00525; Y013_08865; Y013_09850; Y013_13970; Y013_16445; Y013_11850; Y013_19995; Y013_06995; Y013_18465; Y013_07910; Y013_11360; Y013_05080; Y013_18115; Y013_12640; Y013_09645
biological process	GO:0050794	regulation of cellular process	60	335	352	2155	0.129307	0.936202	Y013_11660; Y013_08260; Y013_12945; Y013_13460; Y013_15885; Y013_16970; Y013_25990; Y013_23130; Y013_16150; Y013_04305; Y013_16345; Y013_11050; Y013_04970; Y013_21405; Y013_15860; Y013_03670; Y013_19995; Y013_20075; Y013_02535; Y013_25700; Y013_25695; Y013_08790; Y013_00190; Y013_13140; Y013_13335; Y013_20890; Y013_11400; Y013_03235; Y013_12280; Y013_07140; Y013_16430; Y013_16920; Y013_24150; Y01…
biological process	GO:0070542	response to fatty acid	1	1	352	2155	0.130327	0.936202	Y013_07325
biological process	GO:0010565	regulation of cellular ketone metabolic process	1	1	352	2155	0.132469	0.936202	Y013_25990; Y013_11850
biological process	GO:0019216	regulation of lipid metabolic process	1	1	352	2155	0.132469	0.936202	Y013_25990; Y013_11850
biological process	GO:0019217	regulation of fatty acid metabolic process	1	1	352	2155	0.132469	0.936202	Y013_25990; Y013_11850
biological process	GO:0043254	regulation of protein complex assembly	1	1	352	2155	0.132469	0.936202	Y013_11850
biological process	GO:0044087	regulation of cellular component biogenesis	1	1	352	2155	0.132469	0.936202	Y013_11850
biological process	GO:0090034	regulation of chaperone-mediated protein complex assembly	1	1	352	2155	0.132469	0.936202	Y013_11850
biological process	GO:0006729	tetrahydrobiopterin biosynthetic process	1	1	352	2155	0.132633	0.936202	Y013_22770
biological process	GO:0046146	tetrahydrobiopterin metabolic process	1	1	352	2155	0.132633	0.936202	Y013_22770
biological process	GO:0050789	regulation of biological process	60	336	352	2155	0.135398	0.936202	Y013_11660; Y013_08260; Y013_12945; Y013_13460; Y013_15885; Y013_16970; Y013_25990; Y013_23130; Y013_16150; Y013_04305; Y013_16345; Y013_11050; Y013_04970; Y013_21405; Y013_15860; Y013_03670; Y013_19995; Y013_20075; Y013_02535; Y013_25700; Y013_25695; Y013_08790; Y013_00190; Y013_13140; Y013_13335; Y013_20890; Y013_11400; Y013_03235; Y013_12280; Y013_07140; Y013_16430; Y013_16920; Y013_24150; Y01…
biological process	GO:0019541	propionate metabolic process	1	1	352	2155	0.135554	0.936202	Y013_03880; Y013_19290
biological process	GO:0019543	propionate catabolic process	1	1	352	2155	0.135554	0.936202	Y013_03880; Y013_19290
biological process	GO:0019626	short-chain fatty acid catabolic process	1	1	352	2155	0.135554	0.936202	Y013_03880; Y013_19290
biological process	GO:0046459	short-chain fatty acid metabolic process	1	1	352	2155	0.135554	0.936202	Y013_03880; Y013_19290
biological process	GO:0006119	oxidative phosphorylation	2	4	352	2155	0.136367	0.936202	Y013_05205; Y013_10035; Y013_14155; Y013_06955; Y013_05200; Y013_14145; Y013_10025; Y013_05225
biological process	GO:0042126	nitrate metabolic process	2	4	352	2155	0.138648	0.936202	Y013_07415; Y013_01360; Y013_01365; Y013_07410
biological process	GO:2001057	reactive nitrogen species metabolic process	2	4	352	2155	0.138648	0.936202	Y013_07415; Y013_01360; Y013_01365; Y013_07410
biological process	GO:0010039	response to iron ion	1	1	352	2155	0.140297	0.936202	Y013_06075
biological process	GO:0006072	glycerol-3-phosphate metabolic process	2	4	352	2155	0.140719	0.936202	Y013_07905; Y013_06635; Y013_13635; Y013_07900
biological process	GO:0015968	stringent response	1	1	352	2155	0.142753	0.936202	Y013_18850
biological process	GO:0006769	nicotinamide metabolic process	1	1	352	2155	0.149063	0.936202	Y013_00115
biological process	GO:0009820	alkaloid metabolic process	1	1	352	2155	0.149063	0.936202	Y013_00115
biological process	GO:0034355	NAD salvage	1	1	352	2155	0.149063	0.936202	Y013_00115
biological process	GO:0065007	biological regulation	61	345	352	2155	0.153264	0.936202	Y013_11660; Y013_08260; Y013_12945; Y013_13460; Y013_15885; Y013_16970; Y013_25990; Y013_23130; Y013_16150; Y013_04305; Y013_16345; Y013_11050; Y013_04970; Y013_21405; Y013_15860; Y013_03670; Y013_19995; Y013_20075; Y013_02535; Y013_25700; Y013_25695; Y013_08790; Y013_00190; Y013_13140; Y013_13335; Y013_20890; Y013_11400; Y013_03235; Y013_12280; Y013_07140; Y013_16430; Y013_16920; Y013_24150; Y01…
biological process	GO:0006644	phospholipid metabolic process	5	18	352	2155	0.158766	0.936202	Y013_14125; Y013_20195; Y013_18860; Y013_01845; Y013_21595; Y013_14130; Y013_24495; Y013_10005; Y013_01135; Y013_21465; Y013_06635; Y013_21930; Y013_10010; Y013_01170; Y013_01460; Y013_01160; Y013_04540; Y013_18855; Y013_20190; Y013_13635; Y013_17060; Y013_16020
biological process	GO:0019628	urate catabolic process	1	1	352	2155	0.162096	0.936202	Y013_22670
biological process	GO:0046415	urate metabolic process	1	1	352	2155	0.162096	0.936202	Y013_22670
biological process	GO:0017001	antibiotic catabolic process	1	1	352	2155	0.163034	0.936202	Y013_20630
biological process	GO:0030653	beta-lactam antibiotic metabolic process	1	1	352	2155	0.163034	0.936202	Y013_20630
biological process	GO:0030655	beta-lactam antibiotic catabolic process	1	1	352	2155	0.163034	0.936202	Y013_20630
biological process	GO:0072338	cellular lactam metabolic process	1	1	352	2155	0.163034	0.936202	Y013_20630
biological process	GO:0072340	cellular lactam catabolic process	1	1	352	2155	0.163034	0.936202	Y013_20630
biological process	GO:0000041	transition metal ion transport	2	5	352	2155	0.16491	0.936202	Y013_15595; Y013_17235; Y013_16740; Y013_11725; Y013_23050
biological process	GO:0009405	pathogenesis	2	5	352	2155	0.165346	0.936202	Y013_26300; Y013_21245; Y013_11850; Y013_23495; Y013_09580; Y013_18850
biological process	GO:0000726	non-recombinational repair	1	1	352	2155	0.167105	0.936202	Y013_02700
biological process	GO:0006302	double-strand break repair	1	1	352	2155	0.167105	0.936202	Y013_02700
biological process	GO:0006303	double-strand break repair via nonhomologous end joining	1	1	352	2155	0.167105	0.936202	Y013_02700
biological process	GO:0006020	inositol metabolic process	1	1	352	2155	0.168836	0.936202	Y013_16020
biological process	GO:0006021	inositol biosynthetic process	1	1	352	2155	0.168836	0.936202	Y013_16020
biological process	GO:0046165	alcohol biosynthetic process	1	1	352	2155	0.168836	0.936202	Y013_16020
biological process	GO:0046173	polyol biosynthetic process	1	1	352	2155	0.168836	0.936202	Y013_16020
biological process	GO:0009448	gamma-aminobutyric acid metabolic process	1	1	352	2155	0.173503	0.936202	Y013_19050
biological process	GO:0043623	cellular protein complex assembly	2	5	352	2155	0.175891	0.936202	Y013_05740; Y013_01370; Y013_11850; Y013_09305; Y013_09295
biological process	GO:0017000	antibiotic biosynthetic process	1	1	352	2155	0.176121	0.936202	Y013_07840
biological process	GO:0032446	protein modification by small protein conjugation	1	1	352	2155	0.176723	0.936202	Y013_04110
biological process	GO:0070490	protein pupylation	1	1	352	2155	0.176723	0.936202	Y013_04110
biological process	GO:0070647	protein modification by small protein conjugation or removal	1	1	352	2155	0.176723	0.936202	Y013_04110
biological process	GO:0019343	cysteine biosynthetic process via cystathionine	1	1	352	2155	0.17736	0.936202	Y013_21800
biological process	GO:0006836	neurotransmitter transport	1	1	352	2155	0.180832	0.936202	Y013_20180
biological process	GO:0009401	phosphoenolpyruvate-dependent sugar phosphotransferase system	1	1	352	2155	0.181341	0.936202	Y013_01605
biological process	GO:0043335	protein unfolding	1	1	352	2155	0.181835	0.936202	Y013_04075
biological process	GO:0006805	xenobiotic metabolic process	2	5	352	2155	0.189541	0.936202	Y013_12530; Y013_12695; Y013_12535; Y013_19285; Y013_12525
biological process	GO:0009410	response to xenobiotic stimulus	2	5	352	2155	0.189541	0.936202	Y013_12530; Y013_12695; Y013_12535; Y013_19285; Y013_12525
biological process	GO:0042178	xenobiotic catabolic process	2	5	352	2155	0.189541	0.936202	Y013_12530; Y013_12695; Y013_12535; Y013_19285; Y013_12525
biological process	GO:0071466	cellular response to xenobiotic stimulus	2	5	352	2155	0.189541	0.936202	Y013_12530; Y013_12695; Y013_12535; Y013_19285; Y013_12525
biological process	GO:0006810	transport	44	232	352	2155	0.18997	0.936202	Y013_25990; Y013_12350; Y013_18885; Y013_23215; Y013_22520; Y013_10215; Y013_13805; Y013_15795; Y013_20020; Y013_23105; Y013_02120; Y013_17920; Y013_25410; Y013_23050; Y013_07565; Y013_07540; Y013_15785; Y013_17940; Y013_20465; Y013_23025; Y013_18920; Y013_17035; Y013_14800; Y013_06955; Y013_06515; Y013_10150; Y013_17250; Y013_14355; Y013_07345; Y013_16740; Y013_01590; Y013_02555; Y013_10245; Y01…
biological process	GO:0051234	establishment of localization	44	232	352	2155	0.18997	0.936202	Y013_25990; Y013_12350; Y013_18885; Y013_23215; Y013_22520; Y013_10215; Y013_13805; Y013_15795; Y013_20020; Y013_23105; Y013_02120; Y013_17920; Y013_25410; Y013_23050; Y013_07565; Y013_07540; Y013_15785; Y013_17940; Y013_20465; Y013_23025; Y013_18920; Y013_17035; Y013_14800; Y013_06955; Y013_06515; Y013_10150; Y013_17250; Y013_14355; Y013_07345; Y013_16740; Y013_01590; Y013_02555; Y013_10245; Y01…
biological process	GO:0045454	cell redox homeostasis	4	15	352	2155	0.19149	0.936202	Y013_15480; Y013_00085; Y013_04165; Y013_07335; Y013_09310; Y013_01215; Y013_11295; Y013_15415; Y013_00525; Y013_08865; Y013_09850; Y013_13970; Y013_16445; Y013_19995; Y013_11850; Y013_18465; Y013_06995; Y013_07910; Y013_11360; Y013_05080; Y013_18115; Y013_12640
biological process	GO:0042221	response to chemical stimulus	8	35	352	2155	0.195527	0.936202	Y013_06300; Y013_02650; Y013_18380; Y013_12525; Y013_09015; Y013_15910; Y013_01180; Y013_12695; Y013_16150; Y013_11695; Y013_08925; Y013_19035; Y013_06080; Y013_18430; Y013_02965; Y013_12530; Y013_12535; Y013_18425; Y013_17085; Y013_16555; Y013_16440; Y013_15480; Y013_16760; Y013_23080; Y013_06075; Y013_20630; Y013_05515; Y013_08280; Y013_08620; Y013_11700; Y013_23235; Y013_19285; Y013_16810; Y01…
biological process	GO:0051179	localization	44	233	352	2155	0.198826	0.936202	Y013_25990; Y013_12350; Y013_18885; Y013_23215; Y013_22520; Y013_10215; Y013_13805; Y013_15795; Y013_20020; Y013_23105; Y013_02120; Y013_17920; Y013_25410; Y013_23050; Y013_07565; Y013_07540; Y013_15785; Y013_17940; Y013_20465; Y013_23025; Y013_18920; Y013_17035; Y013_14800; Y013_06955; Y013_06515; Y013_10150; Y013_17250; Y013_14355; Y013_07345; Y013_16740; Y013_01590; Y013_02555; Y013_10245; Y01…
biological process	GO:0007165	signal transduction	16	78	352	2155	0.202159	0.936202	Y013_07405; Y013_20425; Y013_11660; Y013_03215; Y013_08810; Y013_19815; Y013_09440; Y013_03830; Y013_04305; Y013_16345; Y013_11050; Y013_04970; Y013_19170; Y013_20430; Y013_03785; Y013_03670; Y013_14950; Y013_13610; Y013_15170; Y013_19300; Y013_00040; Y013_07585; Y013_03165; Y013_13105; Y013_19820; Y013_00195; Y013_16520; Y013_12830; Y013_00185; Y013_00190; Y013_21040; Y013_07480; Y013_18640; Y01…
biological process	GO:0023052	signaling	16	78	352	2155	0.202159	0.936202	Y013_07405; Y013_20425; Y013_11660; Y013_03215; Y013_08810; Y013_19815; Y013_09440; Y013_03830; Y013_04305; Y013_16345; Y013_11050; Y013_04970; Y013_19170; Y013_20430; Y013_03785; Y013_03670; Y013_14950; Y013_13610; Y013_15170; Y013_19300; Y013_00040; Y013_07585; Y013_03165; Y013_13105; Y013_19820; Y013_00195; Y013_16520; Y013_12830; Y013_00185; Y013_00190; Y013_21040; Y013_07480; Y013_18640; Y01…
biological process	GO:0044700	single organism signaling	16	78	352	2155	0.202159	0.936202	Y013_07405; Y013_20425; Y013_11660; Y013_03215; Y013_08810; Y013_19815; Y013_09440; Y013_03830; Y013_04305; Y013_16345; Y013_11050; Y013_04970; Y013_19170; Y013_20430; Y013_03785; Y013_03670; Y013_14950; Y013_13610; Y013_15170; Y013_19300; Y013_00040; Y013_07585; Y013_03165; Y013_13105; Y013_19820; Y013_00195; Y013_16520; Y013_12830; Y013_00185; Y013_00190; Y013_21040; Y013_07480; Y013_18640; Y01…
biological process	GO:0010498	proteasomal protein catabolic process	2	5	352	2155	0.204689	0.936202	Y013_04075; Y013_04110; Y013_04100; Y013_04085; Y013_04095
biological process	GO:0019941	modification-dependent protein catabolic process	2	5	352	2155	0.204689	0.936202	Y013_04075; Y013_04110; Y013_04100; Y013_04085; Y013_04095
biological process	GO:0043632	modification-dependent macromolecule catabolic process	2	5	352	2155	0.204689	0.936202	Y013_04075; Y013_04110; Y013_04100; Y013_04085; Y013_04095
biological process	GO:0044257	cellular protein catabolic process	2	5	352	2155	0.204689	0.936202	Y013_04075; Y013_04110; Y013_04100; Y013_04085; Y013_04095
biological process	GO:0051603	proteolysis involved in cellular protein catabolic process	2	5	352	2155	0.204689	0.936202	Y013_04075; Y013_04110; Y013_04100; Y013_04085; Y013_04095
biological process	GO:0052646	alditol phosphate metabolic process	2	5	352	2155	0.210003	0.952698	Y013_07905; Y013_07660; Y013_06635; Y013_13635; Y013_07900
biological process	GO:0042592	homeostatic process	5	21	352	2155	0.222294	1	Y013_15480; Y013_00085; Y013_04165; Y013_07335; Y013_09310; Y013_01215; Y013_11295; Y013_15415; Y013_15595; Y013_17235; Y013_00525; Y013_06310; Y013_08865; Y013_09850; Y013_03460; Y013_13970; Y013_16445; Y013_11850; Y013_19995; Y013_06995; Y013_18465; Y013_07910; Y013_11360; Y013_05080; Y013_18490; Y013_18115; Y013_12640; Y013_09645
biological process	GO:0034622	cellular macromolecular complex assembly	2	6	352	2155	0.230304	1	Y013_05740; Y013_04780; Y013_01370; Y013_11850; Y013_09305; Y013_09295
biological process	GO:0043605	cellular amide catabolic process	2	6	352	2155	0.244622	1	Y013_22555; Y013_03370; Y013_22560; Y013_20630; Y013_03375; Y013_03365; Y013_13880
biological process	GO:0042559	pteridine-containing compound biosynthetic process	3	11	352	2155	0.24583	1	Y013_22895; Y013_08075; Y013_00775; Y013_21080; Y013_22770; Y013_21300; Y013_04235; Y013_18690; Y013_21400; Y013_25250; Y013_18695; Y013_18705
biological process	GO:0071702	organic substance transport	11	52	352	2155	0.255328	1	Y013_19685; Y013_22130; Y013_19825; Y013_03475; Y013_14030; Y013_01900; Y013_10200; Y013_13905; Y013_25990; Y013_02940; Y013_16070; Y013_22135; Y013_01925; Y013_21390; Y013_22865; Y013_13615; Y013_02125; Y013_11115; Y013_14320; Y013_09785; Y013_24050; Y013_12075; Y013_12070; Y013_13215; Y013_02120; Y013_00020; Y013_07565; Y013_09100; Y013_17940; Y013_08490; Y013_23025; Y013_23020; Y013_04125; Y01…
biological process	GO:0008654	phospholipid biosynthetic process	4	16	352	2155	0.259224	1	Y013_14125; Y013_20195; Y013_18860; Y013_21595; Y013_14130; Y013_10005; Y013_01135; Y013_21465; Y013_06635; Y013_21930; Y013_10010; Y013_01170; Y013_01460; Y013_01160; Y013_04540; Y013_18855; Y013_20190; Y013_13635; Y013_17060; Y013_16020
biological process	GO:0044265	cellular macromolecule catabolic process	3	11	352	2155	0.259702	1	Y013_04075; Y013_16205; Y013_04110; Y013_01055; Y013_01350; Y013_00935; Y013_21920; Y013_25700; Y013_21915; Y013_04100; Y013_04085; Y013_04095
biological process	GO:0048583	regulation of response to stimulus	1	2	352	2155	0.264006	1	Y013_11850; Y013_01520
biological process	GO:0080134	regulation of response to stress	1	2	352	2155	0.264006	1	Y013_11850; Y013_01520
biological process	GO:0010038	response to metal ion	1	2	352	2155	0.265009	1	Y013_06075; Y013_17085
biological process	GO:0050896	response to stimulus	38	212	352	2155	0.267349	1	Y013_11660; Y013_15705; Y013_18380; Y013_03215; Y013_12145; Y013_11365; Y013_08810; Y013_09015; Y013_22730; Y013_18840; Y013_03830; Y013_16150; Y013_04305; Y013_16345; Y013_11050; Y013_04970; Y013_08195; Y013_02700; Y013_14900; Y013_19035; Y013_03670; Y013_06080; Y013_00960; Y013_02965; Y013_15485; Y013_12530; Y013_00040; Y013_06425; Y013_17085; Y013_00195; Y013_17560; Y013_12830; Y013_00190; Y01…
biological process	GO:0006826	iron ion transport	1	2	352	2155	0.267476	1	Y013_15595; Y013_17235
biological process	GO:0033993	response to lipid	1	2	352	2155	0.270627	1	Y013_07325; Y013_19035
biological process	GO:0045333	cellular respiration	6	26	352	2155	0.286702	1	Y013_05205; Y013_10035; Y013_23100; Y013_14560; Y013_20640; Y013_05225; Y013_21140; Y013_21900; Y013_05560; Y013_05200; Y013_08025; Y013_05970; Y013_03200; Y013_20600; Y013_05955; Y013_05555; Y013_08020; Y013_06955; Y013_08010; Y013_14145; Y013_01225; Y013_09760; Y013_08055; Y013_14155; Y013_10440; Y013_02560; Y013_03145; Y013_04375; Y013_23435; Y013_04480; Y013_00380; Y013_10025
biological process	GO:0007154	cell communication	17	89	352	2155	0.291327	1	Y013_07405; Y013_20425; Y013_11660; Y013_03215; Y013_08810; Y013_19815; Y013_09440; Y013_03830; Y013_04305; Y013_16345; Y013_11050; Y013_04970; Y013_19170; Y013_20430; Y013_03785; Y013_03670; Y013_14950; Y013_13610; Y013_15170; Y013_19300; Y013_00040; Y013_07585; Y013_03165; Y013_13105; Y013_19820; Y013_00195; Y013_16520; Y013_12830; Y013_00185; Y013_00190; Y013_21040; Y013_07480; Y013_18640; Y01…
biological process	GO:0009062	fatty acid catabolic process	1	2	352	2155	0.293007	1	Y013_09325; Y013_03880; Y013_19290
biological process	GO:0000003	reproduction	1	2	352	2155	0.29826	1	Y013_23930; Y013_05740; Y013_05725
biological process	GO:0000917	barrier septum assembly	1	2	352	2155	0.29826	1	Y013_05740; Y013_05725
biological process	GO:0019954	asexual reproduction	1	2	352	2155	0.29826	1	Y013_05740; Y013_05725
biological process	GO:0032505	reproduction of a single-celled organism	1	2	352	2155	0.29826	1	Y013_05740; Y013_05725
biological process	GO:0032506	cytokinetic process	1	2	352	2155	0.29826	1	Y013_05740; Y013_05725
biological process	GO:0043093	cytokinesis by binary fission	1	2	352	2155	0.29826	1	Y013_05740; Y013_05725
biological process	GO:0090529	cell septum assembly	1	2	352	2155	0.29826	1	Y013_05740; Y013_05725
biological process	GO:0031554	regulation of DNA-dependent transcription, termination	1	2	352	2155	0.298616	1	Y013_01275; Y013_09095
biological process	GO:0043244	regulation of protein complex disassembly	1	2	352	2155	0.298616	1	Y013_01275; Y013_09095
biological process	GO:0009267	cellular response to starvation	1	2	352	2155	0.2989	1	Y013_19160; Y013_18850
biological process	GO:0031667	response to nutrient levels	1	2	352	2155	0.2989	1	Y013_19160; Y013_18850
biological process	GO:0031669	cellular response to nutrient levels	1	2	352	2155	0.2989	1	Y013_19160; Y013_18850
biological process	GO:0042594	response to starvation	1	2	352	2155	0.2989	1	Y013_19160; Y013_18850
biological process	GO:0006996	organelle organization	2	7	352	2155	0.301486	1	Y013_01710; Y013_04780; Y013_16125; Y013_16105; Y013_16135; Y013_06655; Y013_00975
biological process	GO:0046488	phosphatidylinositol metabolic process	1	2	352	2155	0.302934	1	Y013_01845; Y013_24495
biological process	GO:0046834	lipid phosphorylation	1	2	352	2155	0.302934	1	Y013_01845; Y013_24495
biological process	GO:0046854	phosphatidylinositol phosphorylation	1	2	352	2155	0.302934	1	Y013_01845; Y013_24495
biological process	GO:0006145	purine nucleobase catabolic process	1	2	352	2155	0.303572	1	Y013_07995; Y013_23165
biological process	GO:0006146	adenine catabolic process	1	2	352	2155	0.303572	1	Y013_07995; Y013_23165
biological process	GO:0043096	purine nucleobase salvage	1	2	352	2155	0.303572	1	Y013_07995; Y013_23165
biological process	GO:0043103	hypoxanthine salvage	1	2	352	2155	0.303572	1	Y013_07995; Y013_23165
biological process	GO:0046083	adenine metabolic process	1	2	352	2155	0.303572	1	Y013_07995; Y013_23165
biological process	GO:0046100	hypoxanthine metabolic process	1	2	352	2155	0.303572	1	Y013_07995; Y013_23165
biological process	GO:0046101	hypoxanthine biosynthetic process	1	2	352	2155	0.303572	1	Y013_07995; Y013_23165
biological process	GO:0046113	nucleobase catabolic process	1	2	352	2155	0.303572	1	Y013_07995; Y013_23165
biological process	GO:0015969	guanosine tetraphosphate metabolic process	1	2	352	2155	0.306887	1	Y013_12245; Y013_02140
biological process	GO:0034035	purine ribonucleoside bisphosphate metabolic process	1	2	352	2155	0.306887	1	Y013_12245; Y013_02140
biological process	GO:0006323	DNA packaging	1	2	352	2155	0.307764	1	Y013_06655; Y013_00975
biological process	GO:0030261	chromosome condensation	1	2	352	2155	0.307764	1	Y013_06655; Y013_00975
biological process	GO:0000255	allantoin metabolic process	1	2	352	2155	0.311651	1	Y013_22555; Y013_22560
biological process	GO:0000256	allantoin catabolic process	1	2	352	2155	0.311651	1	Y013_22555; Y013_22560
biological process	GO:0006797	polyphosphate metabolic process	1	2	352	2155	0.312665	1	Y013_09605; Y013_06645
biological process	GO:0016024	CDP-diacylglycerol biosynthetic process	1	2	352	2155	0.315304	1	Y013_01135; Y013_20195
biological process	GO:0046341	CDP-diacylglycerol metabolic process	1	2	352	2155	0.315304	1	Y013_01135; Y013_20195
biological process	GO:0046474	glycerophospholipid biosynthetic process	1	2	352	2155	0.315304	1	Y013_01135; Y013_14125; Y013_20195; Y013_10005
biological process	GO:0015696	ammonium transport	1	2	352	2155	0.32077	1	Y013_00655; Y013_00985
biological process	GO:0072488	ammonium transmembrane transport	1	2	352	2155	0.32077	1	Y013_00655; Y013_00985
biological process	GO:0006144	purine nucleobase metabolic process	2	7	352	2155	0.321995	1	Y013_07995; Y013_19910; Y013_22670; Y013_22560; Y013_22675; Y013_23165; Y013_19645
biological process	GO:0006835	dicarboxylic acid transport	1	2	352	2155	0.326893	1	Y013_03475; Y013_19825
biological process	GO:0030163	protein catabolic process	2	7	352	2155	0.333233	1	Y013_04075; Y013_18685; Y013_04110; Y013_04100; Y013_04085; Y013_04095; Y013_00125
biological process	GO:0006873	cellular ion homeostasis	1	3	352	2155	0.374218	1	Y013_15595; Y013_17235; Y013_09645
biological process	GO:0006875	cellular metal ion homeostasis	1	3	352	2155	0.374218	1	Y013_15595; Y013_17235; Y013_09645
biological process	GO:0006879	cellular iron ion homeostasis	1	3	352	2155	0.374218	1	Y013_15595; Y013_17235; Y013_09645
biological process	GO:0030003	cellular cation homeostasis	1	3	352	2155	0.374218	1	Y013_15595; Y013_17235; Y013_09645
biological process	GO:0046916	cellular transition metal ion homeostasis	1	3	352	2155	0.374218	1	Y013_15595; Y013_17235; Y013_09645
biological process	GO:0055065	metal ion homeostasis	1	3	352	2155	0.374218	1	Y013_15595; Y013_17235; Y013_09645
biological process	GO:0055072	iron ion homeostasis	1	3	352	2155	0.374218	1	Y013_15595; Y013_17235; Y013_09645
biological process	GO:0055076	transition metal ion homeostasis	1	3	352	2155	0.374218	1	Y013_15595; Y013_17235; Y013_09645
biological process	GO:0055082	cellular chemical homeostasis	1	3	352	2155	0.374218	1	Y013_15595; Y013_17235; Y013_09645
biological process	GO:0010033	response to organic substance	1	3	352	2155	0.379235	1	Y013_07325; Y013_19035; Y013_23235
biological process	GO:0016050	vesicle organization	1	3	352	2155	0.38394	1	Y013_16125; Y013_16105; Y013_16135
biological process	GO:0031412	gas vesicle organization	1	3	352	2155	0.38394	1	Y013_16125; Y013_16105; Y013_16135
biological process	GO:0042274	ribosomal small subunit biogenesis	1	3	352	2155	0.391815	1	Y013_01270; Y013_01020; Y013_06415
biological process	GO:0006461	protein complex assembly	2	9	352	2155	0.395637	1	Y013_05740; Y013_00990; Y013_11850; Y013_15910; Y013_04720; Y013_01370; Y013_09305; Y013_09295; Y013_08280
biological process	GO:0070271	protein complex biogenesis	2	9	352	2155	0.395637	1	Y013_05740; Y013_00990; Y013_11850; Y013_15910; Y013_04720; Y013_01370; Y013_09305; Y013_09295; Y013_08280
biological process	GO:0044765	single-organism transport	29	162	352	2155	0.395881	1	Y013_22130; Y013_16750; Y013_19800; Y013_25990; Y013_02470; Y013_18885; Y013_23215; Y013_01095; Y013_22520; Y013_22865; Y013_14165; Y013_25415; Y013_20020; Y013_19620; Y013_24050; Y013_02120; Y013_17920; Y013_25410; Y013_14700; Y013_00020; Y013_23050; Y013_07565; Y013_26120; Y013_20030; Y013_17940; Y013_23025; Y013_24625; Y013_18920; Y013_17035; Y013_09225; Y013_14800; Y013_06515; Y013_17250; Y01…
biological process	GO:0022607	cellular component assembly	3	15	352	2155	0.397999	1	Y013_23930; Y013_05740; Y013_00990; Y013_15910; Y013_02675; Y013_02690; Y013_09305; Y013_08280; Y013_02670; Y013_06005; Y013_04780; Y013_05725; Y013_11850; Y013_01370; Y013_04720; Y013_09295
biological process	GO:0008614	pyridoxine metabolic process	1	3	352	2155	0.403424	1	Y013_21510; Y013_20605; Y013_20595
biological process	GO:0008615	pyridoxine biosynthetic process	1	3	352	2155	0.403424	1	Y013_21510; Y013_20605; Y013_20595
biological process	GO:0042816	vitamin B6 metabolic process	1	3	352	2155	0.403424	1	Y013_21510; Y013_20605; Y013_20595
biological process	GO:0042819	vitamin B6 biosynthetic process	1	3	352	2155	0.403424	1	Y013_21510; Y013_20605; Y013_20595
biological process	GO:1901617	organic hydroxy compound biosynthetic process	1	3	352	2155	0.405004	1	Y013_01310; Y013_19760; Y013_16020
biological process	GO:0016070	RNA metabolic process	57	353	352	2155	0.406075	1	Y013_08260; Y013_16895; Y013_04040; Y013_11715; Y013_21420; Y013_05065; Y013_12945; Y013_13460; Y013_15885; Y013_16970; Y013_25990; Y013_23130; Y013_16150; Y013_04305; Y013_16345; Y013_11050; Y013_04970; Y013_21405; Y013_15860; Y013_20145; Y013_01025; Y013_20075; Y013_02535; Y013_04770; Y013_25700; Y013_06425; Y013_25695; Y013_18870; Y013_16485; Y013_08790; Y013_21995; Y013_13140; Y013_13335; Y01…
biological process	GO:0000910	cytokinesis	1	3	352	2155	0.407881	1	Y013_05740; Y013_05725; Y013_05745
biological process	GO:0009186	deoxyribonucleoside diphosphate metabolic process	1	3	352	2155	0.40807	1	Y013_07595; Y013_16615; Y013_06980
biological process	GO:0019464	glycine decarboxylation via glycine cleavage system	1	3	352	2155	0.414431	1	Y013_04520; Y013_04495; Y013_06035
biological process	GO:0018960	4-nitrophenol metabolic process	1	3	352	2155	0.414885	1	Y013_12530; Y013_12535; Y013_12525
biological process	GO:0046196	4-nitrophenol catabolic process	1	3	352	2155	0.414885	1	Y013_12530; Y013_12535; Y013_12525
biological process	GO:0071822	protein complex subunit organization	3	15	352	2155	0.418665	1	Y013_01275; Y013_05740; Y013_00990; Y013_09095; Y013_11850; Y013_24560; Y013_07255; Y013_15910; Y013_04720; Y013_01370; Y013_21525; Y013_09305; Y013_09295; Y013_08280; Y013_01130
biological process	GO:0071766	Actinobacterium-type cell wall biogenesis	1	3	352	2155	0.419784	1	Y013_06975; Y013_11850; Y013_17485
biological process	GO:0006549	isoleucine metabolic process	2	8	352	2155	0.420767	1	Y013_24535; Y013_05650; Y013_12265; Y013_06030; Y013_06725; Y013_06735; Y013_18345; Y013_06745
biological process	GO:0009097	isoleucine biosynthetic process	2	8	352	2155	0.420767	1	Y013_24535; Y013_05650; Y013_12265; Y013_06030; Y013_06725; Y013_06735; Y013_18345; Y013_06745
biological process	GO:0044242	cellular lipid catabolic process	1	3	352	2155	0.421573	1	Y013_09325; Y013_03880; Y013_19290; Y013_03385
biological process	GO:0055129	L-proline biosynthetic process	1	3	352	2155	0.423852	1	Y013_09400; Y013_00810; Y013_06620
biological process	GO:0051276	chromosome organization	1	3	352	2155	0.4286	1	Y013_01710; Y013_06655; Y013_00975
biological process	GO:0006027	glycosaminoglycan catabolic process	1	3	352	2155	0.429486	1	Y013_25635; Y013_17395; Y013_16450
biological process	GO:0009253	peptidoglycan catabolic process	1	3	352	2155	0.429486	1	Y013_25635; Y013_17395; Y013_16450
biological process	GO:0009057	macromolecule catabolic process	4	20	352	2155	0.430726	1	Y013_04075; Y013_16205; Y013_01055; Y013_00125; Y013_20295; Y013_05600; Y013_21915; Y013_04100; Y013_04085; Y013_04095; Y013_03285; Y013_25635; Y013_18685; Y013_04110; Y013_17395; Y013_06940; Y013_01350; Y013_00935; Y013_21920; Y013_25700; Y013_16450
biological process	GO:0006536	glutamate metabolic process	2	8	352	2155	0.436225	1	Y013_06815; Y013_13840; Y013_16850; Y013_25125; Y013_24205; Y013_16855; Y013_15520; Y013_00680; Y013_11400
biological process	GO:0042558	pteridine-containing compound metabolic process	3	15	352	2155	0.439069	1	Y013_22895; Y013_00775; Y013_21080; Y013_18700; Y013_21300; Y013_04235; Y013_18690; Y013_18695; Y013_21400; Y013_25250; Y013_18705; Y013_05840; Y013_08075; Y013_22770; Y013_04025; Y013_21870
biological process	GO:0006313	transposition, DNA-mediated	2	9	352	2155	0.440485	1	Y013_23930; Y013_12555; Y013_16180; Y013_23780; Y013_25155; Y013_25920; Y013_22465; Y013_25610; Y013_04870; Y013_25530; Y013_23965; Y013_24665; Y013_25170; Y013_25935; Y013_25720; Y013_16155; Y013_08625; Y013_25685; Y013_25065; Y013_25385; Y013_25140; Y013_25965; Y013_26350; Y013_15945; Y013_01100; Y013_04825; Y013_25105; Y013_25470
biological process	GO:0032196	transposition	2	9	352	2155	0.440485	1	Y013_23930; Y013_12555; Y013_16180; Y013_23780; Y013_25155; Y013_25920; Y013_22465; Y013_25610; Y013_04870; Y013_25530; Y013_23965; Y013_24665; Y013_25170; Y013_25935; Y013_25720; Y013_16155; Y013_08625; Y013_25685; Y013_25065; Y013_25385; Y013_25140; Y013_25965; Y013_26350; Y013_15945; Y013_01100; Y013_04825; Y013_25105; Y013_25470
biological process	GO:0006542	glutamine biosynthetic process	1	3	352	2155	0.443273	1	Y013_06095; Y013_00695; Y013_06070; Y013_25890
biological process	GO:0065003	macromolecular complex assembly	2	10	352	2155	0.446427	1	Y013_05740; Y013_04780; Y013_00990; Y013_11850; Y013_15910; Y013_04720; Y013_01370; Y013_09305; Y013_09295; Y013_08280
biological process	GO:0043933	macromolecular complex subunit organization	3	16	352	2155	0.457577	1	Y013_01275; Y013_05740; Y013_00990; Y013_07255; Y013_15910; Y013_21525; Y013_09305; Y013_08280; Y013_01130; Y013_04780; Y013_09095; Y013_24560; Y013_11850; Y013_01370; Y013_04720; Y013_09295
biological process	GO:0015980	energy derivation by oxidation of organic compounds	6	31	352	2155	0.460327	1	Y013_05205; Y013_10035; Y013_23100; Y013_14560; Y013_20295; Y013_05600; Y013_20640; Y013_05225; Y013_21140; Y013_21900; Y013_06940; Y013_05560; Y013_05200; Y013_00095; Y013_08025; Y013_22930; Y013_05970; Y013_03200; Y013_20600; Y013_05955; Y013_05555; Y013_08020; Y013_06955; Y013_08010; Y013_14145; Y013_01225; Y013_09760; Y013_08055; Y013_14155; Y013_10440; Y013_02560; Y013_03145; Y013_04375; Y01…
biological process	GO:0006662	glycerol ether metabolic process	1	4	352	2155	0.461969	1	Y013_16445; Y013_05080; Y013_19995; Y013_00085
biological process	GO:0018904	ether metabolic process	1	4	352	2155	0.461969	1	Y013_16445; Y013_05080; Y013_19995; Y013_00085
biological process	GO:0006950	response to stress	18	108	352	2155	0.469539	1	Y013_15705; Y013_18380; Y013_12145; Y013_11365; Y013_22730; Y013_18840; Y013_08195; Y013_02700; Y013_14900; Y013_06080; Y013_00960; Y013_15485; Y013_06425; Y013_17560; Y013_16990; Y013_18810; Y013_06510; Y013_18040; Y013_06580; Y013_00975; Y013_11360; Y013_23535; Y013_10785; Y013_02520; Y013_14205; Y013_22095; Y013_13135; Y013_06455; Y013_14465; Y013_02100; Y013_04800; Y013_07875; Y013_14905; Y01…
biological process	GO:0006631	fatty acid metabolic process	6	33	352	2155	0.473766	1	Y013_09325; Y013_12180; Y013_06225; Y013_23190; Y013_19435; Y013_11495; Y013_12165; Y013_16980; Y013_23505; Y013_25990; Y013_09110; Y013_09000; Y013_07145; Y013_19290; Y013_11850; Y013_09465; Y013_13450; Y013_02755; Y013_06055; Y013_23360; Y013_07150; Y013_24255; Y013_00225; Y013_06050; Y013_09755; Y013_18185; Y013_20050; Y013_03565; Y013_17900; Y013_11460; Y013_03880; Y013_23390; Y013_17465; Y01…
biological process	GO:0034654	nucleobase-containing compound biosynthetic process	56	354	352	2155	0.474751	1	Y013_08260; Y013_11715; Y013_21165; Y013_12945; Y013_13460; Y013_15885; Y013_25990; Y013_23130; Y013_16150; Y013_04305; Y013_16345; Y013_11050; Y013_04970; Y013_21405; Y013_15860; Y013_20145; Y013_06000; Y013_03670; Y013_20075; Y013_02535; Y013_25700; Y013_21170; Y013_05455; Y013_02425; Y013_25695; Y013_05465; Y013_08790; Y013_21080; Y013_13140; Y013_13335; Y013_20890; Y013_25250; Y013_11400; Y01…
biological process	GO:0045017	glycerolipid biosynthetic process	2	9	352	2155	0.488219	1	Y013_09895; Y013_01135; Y013_14125; Y013_08080; Y013_05450; Y013_20195; Y013_14015; Y013_16795; Y013_12095; Y013_05170; Y013_01935; Y013_00555; Y013_10005
biological process	GO:0006401	RNA catabolic process	1	4	352	2155	0.493851	1	Y013_16205; Y013_00935; Y013_01055; Y013_25700; Y013_01350
biological process	GO:0009396	folic acid-containing compound biosynthetic process	2	10	352	2155	0.494462	1	Y013_22895; Y013_08075; Y013_00775; Y013_21080; Y013_21300; Y013_04235; Y013_18690; Y013_21400; Y013_25250; Y013_18695; Y013_18705
biological process	GO:0044248	cellular catabolic process	26	154	352	2155	0.495225	1	Y013_04075; Y013_19185; Y013_18380; Y013_23250; Y013_19030; Y013_09070; Y013_13585; Y013_13530; Y013_21470; Y013_03805; Y013_08840; Y013_23215; Y013_15725; Y013_15605; Y013_07385; Y013_19035; Y013_06080; Y013_02090; Y013_05100; Y013_12530; Y013_11705; Y013_17920; Y013_25700; Y013_07525; Y013_22785; Y013_00035; Y013_21345; Y013_10815; Y013_08610; Y013_20030; Y013_20465; Y013_07710; Y013_06515; Y01…
biological process	GO:0016043	cellular component organization	7	41	352	2155	0.499756	1	Y013_01275; Y013_05740; Y013_00990; Y013_05765; Y013_15025; Y013_07255; Y013_15910; Y013_16125; Y013_24015; Y013_21525; Y013_16135; Y013_21595; Y013_06005; Y013_04780; Y013_05725; Y013_11850; Y013_23495; Y013_02965; Y013_09515; Y013_05780; Y013_05750; Y013_06655; Y013_24640; Y013_09295; Y013_23930; Y013_03000; Y013_02675; Y013_02690; Y013_16105; Y013_10905; Y013_09305; Y013_08280; Y013_01130; Y01…
biological process	GO:0044255	cellular lipid metabolic process	12	70	352	2155	0.512281	1	Y013_09325; Y013_06225; Y013_23190; Y013_19435; Y013_08080; Y013_18860; Y013_01505; Y013_16980; Y013_01845; Y013_25990; Y013_09110; Y013_21595; Y013_01935; Y013_17050; Y013_21465; Y013_11850; Y013_03725; Y013_13450; Y013_05850; Y013_06055; Y013_07150; Y013_17060; Y013_09150; Y013_24255; Y013_14125; Y013_05450; Y013_17570; Y013_02055; Y013_18185; Y013_10905; Y013_05845; Y013_17900; Y013_11460; Y01…
biological process	GO:0006546	glycine catabolic process	1	4	352	2155	0.514049	1	Y013_04520; Y013_19935; Y013_04495; Y013_06035
biological process	GO:0009071	serine family amino acid catabolic process	1	4	352	2155	0.514049	1	Y013_04520; Y013_19935; Y013_04495; Y013_06035
biological process	GO:0022402	cell cycle process	1	4	352	2155	0.515836	1	Y013_05740; Y013_05725; Y013_05745; Y013_00975
biological process	GO:0006561	proline biosynthetic process	1	4	352	2155	0.517173	1	Y013_09400; Y013_25120; Y013_00810; Y013_04735; Y013_06620
biological process	GO:0006026	aminoglycan catabolic process	1	4	352	2155	0.519093	1	Y013_25635; Y013_17395; Y013_03285; Y013_16450
biological process	GO:0007155	cell adhesion	1	4	352	2155	0.521293	1	Y013_11525; Y013_01335; Y013_18920; Y013_09580
biological process	GO:0022610	biological adhesion	1	4	352	2155	0.521293	1	Y013_11525; Y013_01335; Y013_18920; Y013_09580
biological process	GO:0009229	thiamine diphosphate biosynthetic process	1	4	352	2155	0.523931	1	Y013_10120; Y013_14255; Y013_14240; Y013_10135; Y013_04635; Y013_12850; Y013_18055; Y013_00870
biological process	GO:0042357	thiamine diphosphate metabolic process	1	4	352	2155	0.523931	1	Y013_10120; Y013_14255; Y013_14240; Y013_10135; Y013_04635; Y013_12850; Y013_18055; Y013_00870
biological process	GO:0009113	purine nucleobase biosynthetic process	1	4	352	2155	0.528814	1	Y013_07995; Y013_19910; Y013_23165; Y013_19645
biological process	GO:0042822	pyridoxal phosphate metabolic process	2	12	352	2155	0.542438	1	Y013_04175; Y013_03660; Y013_24135; Y013_02090; Y013_20605; Y013_16880; Y013_02070; Y013_13730; Y013_20305; Y013_21510; Y013_03420; Y013_06675
biological process	GO:0042823	pyridoxal phosphate biosynthetic process	2	12	352	2155	0.542438	1	Y013_04175; Y013_03660; Y013_24135; Y013_02090; Y013_20605; Y013_16880; Y013_02070; Y013_13730; Y013_20305; Y013_21510; Y013_03420; Y013_06675
biological process	GO:0003333	amino acid transmembrane transport	1	4	352	2155	0.547356	1	Y013_01900; Y013_17150; Y013_15235; Y013_25850; Y013_11115; Y013_03845; Y013_22865
biological process	GO:0072525	pyridine-containing compound biosynthetic process	2	11	352	2155	0.552286	1	Y013_10970; Y013_00115; Y013_04645; Y013_07070; Y013_05465; Y013_15090; Y013_00120; Y013_20605; Y013_06605; Y013_21510; Y013_05460; Y013_05455; Y013_20595
biological process	GO:0009308	amine metabolic process	2	11	352	2155	0.55517	1	Y013_05330; Y013_05340; Y013_05325; Y013_15880; Y013_05380; Y013_05945; Y013_20630; Y013_05320; Y013_23200; Y013_13285; Y013_17135
biological process	GO:0043101	purine-containing compound salvage	1	5	352	2155	0.566457	1	Y013_07995; Y013_02135; Y013_23165; Y013_18680; Y013_08485
biological process	GO:0009132	nucleoside diphosphate metabolic process	1	5	352	2155	0.568555	1	Y013_07595; Y013_00785; Y013_16615; Y013_18470; Y013_06980
biological process	GO:0043603	cellular amide metabolic process	4	24	352	2155	0.569809	1	Y013_02420; Y013_00115; Y013_01310; Y013_18730; Y013_18725; Y013_13885; Y013_20990; Y013_10055; Y013_00570; Y013_14175; Y013_22560; Y013_20630; Y013_02355; Y013_03375; Y013_08825; Y013_06105; Y013_05510; Y013_05590; Y013_03365; Y013_13880; Y013_19755; Y013_19760; Y013_07915; Y013_18100; Y013_22555; Y013_03370; Y013_21550; Y013_05995
biological process	GO:0000413	protein peptidyl-prolyl isomerization	1	5	352	2155	0.569991	1	Y013_20645; Y013_00585; Y013_02145; Y013_19055; Y013_16640
biological process	GO:0018208	peptidyl-proline modification	1	5	352	2155	0.569991	1	Y013_20645; Y013_00585; Y013_02145; Y013_19055; Y013_16640
biological process	GO:0006353	DNA-dependent transcription, termination	1	5	352	2155	0.573234	1	Y013_01275; Y013_09095; Y013_07855; Y013_02360; Y013_24550
biological process	GO:0030001	metal ion transport	4	24	352	2155	0.579163	1	Y013_12845; Y013_01765; Y013_26120; Y013_18920; Y013_01895; Y013_16750; Y013_15865; Y013_16075; Y013_15595; Y013_21775; Y013_01335; Y013_18885; Y013_17235; Y013_06310; Y013_21390; Y013_17955; Y013_03460; Y013_07345; Y013_01890; Y013_16740; Y013_11725; Y013_03600; Y013_18490; Y013_25410; Y013_23050
biological process	GO:0042180	cellular ketone metabolic process	1	5	352	2155	0.583465	1	Y013_01710; Y013_25990; Y013_09175; Y013_09160; Y013_11850; Y013_12615; Y013_09205
biological process	GO:0072329	monocarboxylic acid catabolic process	1	5	352	2155	0.588437	1	Y013_09325; Y013_03880; Y013_19290; Y013_12695; Y013_13390; Y013_00950
biological process	GO:0044699	single-organism process	67	409	352	2155	0.588587	1	Y013_11660; Y013_18380; Y013_12145; Y013_22465; Y013_18840; Y013_25990; Y013_18885; Y013_04305; Y013_16345; Y013_11050; Y013_04970; Y013_23215; Y013_22520; Y013_25720; Y013_03670; Y013_06080; Y013_19995; Y013_02535; Y013_20020; Y013_02120; Y013_17920; Y013_15945; Y013_25410; Y013_23050; Y013_07565; Y013_17940; Y013_17560; Y013_23025; Y013_18920; Y013_16180; Y013_17035; Y013_14800; Y013_04870; Y01…
biological process	GO:0015711	organic anion transport	3	17	352	2155	0.592369	1	Y013_17940; Y013_19685; Y013_19825; Y013_03845; Y013_03475; Y013_17150; Y013_01900; Y013_13905; Y013_19955; Y013_16075; Y013_21390; Y013_22865; Y013_13615; Y013_15235; Y013_05275; Y013_11115; Y013_25850; Y013_09785; Y013_13215; Y013_00020
biological process	GO:0015849	organic acid transport	3	17	352	2155	0.592369	1	Y013_17940; Y013_19685; Y013_19825; Y013_03845; Y013_03475; Y013_17150; Y013_01900; Y013_13905; Y013_19955; Y013_16075; Y013_21390; Y013_22865; Y013_13615; Y013_15235; Y013_05275; Y013_11115; Y013_25850; Y013_09785; Y013_13215; Y013_00020
biological process	GO:0046942	carboxylic acid transport	3	17	352	2155	0.592369	1	Y013_17940; Y013_19685; Y013_19825; Y013_03845; Y013_03475; Y013_17150; Y013_01900; Y013_13905; Y013_19955; Y013_16075; Y013_21390; Y013_22865; Y013_13615; Y013_15235; Y013_05275; Y013_11115; Y013_25850; Y013_09785; Y013_13215; Y013_00020
biological process	GO:0019336	phenol-containing compound catabolic process	1	5	352	2155	0.592744	1	Y013_12530; Y013_13390; Y013_12535; Y013_00950; Y013_12525
biological process	GO:0009056	catabolic process	31	191	352	2155	0.593487	1	Y013_04075; Y013_19185; Y013_18380; Y013_01965; Y013_23250; Y013_19030; Y013_09070; Y013_13585; Y013_13530; Y013_21470; Y013_03805; Y013_08840; Y013_23215; Y013_15725; Y013_25635; Y013_15605; Y013_07385; Y013_19035; Y013_04450; Y013_06080; Y013_00460; Y013_00645; Y013_02090; Y013_05100; Y013_12530; Y013_11705; Y013_17920; Y013_25700; Y013_07525; Y013_22785; Y013_00035; Y013_21345; Y013_10815; Y01…
biological process	GO:0008272	sulfate transport	1	5	352	2155	0.594816	1	Y013_06515; Y013_06525; Y013_06530; Y013_06520; Y013_20810
biological process	GO:0051716	cellular response to stimulus	25	156	352	2155	0.599848	1	Y013_11660; Y013_18380; Y013_03215; Y013_12145; Y013_08810; Y013_22730; Y013_18840; Y013_03830; Y013_04305; Y013_16345; Y013_11050; Y013_04970; Y013_08195; Y013_02700; Y013_03670; Y013_06080; Y013_12530; Y013_00040; Y013_00195; Y013_17560; Y013_12830; Y013_00190; Y013_18640; Y013_18810; Y013_18165; Y013_11045; Y013_18040; Y013_12280; Y013_19285; Y013_06580; Y013_15770; Y013_08730; Y013_00975; Y01…
biological process	GO:0006414	translational elongation	3	18	352	2155	0.603224	1	Y013_01275; Y013_08910; Y013_07510; Y013_06800; Y013_00405; Y013_16330; Y013_06550; Y013_05705; Y013_02355; Y013_18645; Y013_21820; Y013_00770; Y013_24195; Y013_01250; Y013_00400; Y013_08915; Y013_22785; Y013_01120
biological process	GO:0009112	nucleobase metabolic process	2	12	352	2155	0.607441	1	Y013_07995; Y013_02400; Y013_02925; Y013_19645; Y013_08000; Y013_02370; Y013_19910; Y013_22670; Y013_22560; Y013_22675; Y013_23165; Y013_07965
biological process	GO:0019751	polyol metabolic process	1	5	352	2155	0.607737	1	Y013_07905; Y013_21905; Y013_17225; Y013_00895; Y013_16020
biological process	GO:0030258	lipid modification	1	5	352	2155	0.608101	1	Y013_09325; Y013_05755; Y013_01505; Y013_14480; Y013_01845; Y013_10360; Y013_24495
biological process	GO:0051704	multi-organism process	2	13	352	2155	0.6103	1	Y013_23930; Y013_26460; Y013_00990; Y013_21280; Y013_21275; Y013_23080; Y013_01075; Y013_05625; Y013_26300; Y013_23495; Y013_11850; Y013_09580; Y013_19695; Y013_18850; Y013_07960; Y013_21245
biological process	GO:0009099	valine biosynthetic process	1	5	352	2155	0.620743	1	Y013_06030; Y013_06725; Y013_12265; Y013_06735; Y013_06745
biological process	GO:0006820	anion transport	5	31	352	2155	0.628621	1	Y013_19685; Y013_20035; Y013_19825; Y013_03475; Y013_01900; Y013_06525; Y013_13905; Y013_21390; Y013_22865; Y013_13615; Y013_11115; Y013_09785; Y013_20020; Y013_13215; Y013_00985; Y013_20810; Y013_00020; Y013_17940; Y013_20030; Y013_06520; Y013_09225; Y013_16385; Y013_16380; Y013_03845; Y013_06515; Y013_00655; Y013_17150; Y013_16075; Y013_19955; Y013_06530; Y013_20015; Y013_15235; Y013_05275; Y01…
biological process	GO:0006096	glycolysis	2	12	352	2155	0.632414	1	Y013_21115; Y013_01965; Y013_14720; Y013_09450; Y013_10600; Y013_02545; Y013_24380; Y013_02550; Y013_05890; Y013_06210; Y013_21695; Y013_05305; Y013_06770; Y013_12040
biological process	GO:0006760	folic acid-containing compound metabolic process	2	13	352	2155	0.641327	1	Y013_05840; Y013_22895; Y013_08075; Y013_00775; Y013_21080; Y013_21300; Y013_18700; Y013_04235; Y013_18690; Y013_18695; Y013_21400; Y013_25250; Y013_21870; Y013_18705
biological process	GO:0018193	peptidyl-amino acid modification	1	6	352	2155	0.641335	1	Y013_20645; Y013_00585; Y013_02145; Y013_09355; Y013_19055; Y013_16640
biological process	GO:0006865	amino acid transport	2	12	352	2155	0.647342	1	Y013_17940; Y013_15235; Y013_05275; Y013_25850; Y013_11115; Y013_03845; Y013_09785; Y013_17150; Y013_01900; Y013_13905; Y013_19955; Y013_16075; Y013_13215; Y013_22865; Y013_21390
biological process	GO:0006813	potassium ion transport	1	6	352	2155	0.648839	1	Y013_12845; Y013_01765; Y013_01890; Y013_07345; Y013_25410; Y013_01895; Y013_03600
biological process	GO:0048878	chemical homeostasis	1	6	352	2155	0.651911	1	Y013_03460; Y013_15595; Y013_18490; Y013_17235; Y013_06310; Y013_09645
biological process	GO:0050801	ion homeostasis	1	6	352	2155	0.651911	1	Y013_03460; Y013_15595; Y013_18490; Y013_17235; Y013_06310; Y013_09645
biological process	GO:0055080	cation homeostasis	1	6	352	2155	0.651911	1	Y013_03460; Y013_15595; Y013_18490; Y013_17235; Y013_06310; Y013_09645
biological process	GO:0006544	glycine metabolic process	1	6	352	2155	0.656567	1	Y013_04520; Y013_19935; Y013_04495; Y013_21870; Y013_06035; Y013_21080
biological process	GO:0022411	cellular component disassembly	1	6	352	2155	0.66181	1	Y013_01275; Y013_09095; Y013_21525; Y013_24560; Y013_07255; Y013_01130
biological process	GO:0032984	macromolecular complex disassembly	1	6	352	2155	0.66181	1	Y013_01275; Y013_09095; Y013_21525; Y013_24560; Y013_07255; Y013_01130
biological process	GO:0043241	protein complex disassembly	1	6	352	2155	0.66181	1	Y013_01275; Y013_09095; Y013_21525; Y013_24560; Y013_07255; Y013_01130
biological process	GO:0019344	cysteine biosynthetic process	1	6	352	2155	0.66251	1	Y013_06485; Y013_11590; Y013_21800; Y013_11585; Y013_24200; Y013_09270
biological process	GO:0006560	proline metabolic process	1	6	352	2155	0.676393	1	Y013_25120; Y013_25125; Y013_09400; Y013_04735; Y013_00810; Y013_15520; Y013_11400; Y013_06620
biological process	GO:0006749	glutathione metabolic process	1	6	352	2155	0.677068	1	Y013_08825; Y013_07915; Y013_10055; Y013_18100; Y013_20990; Y013_14175; Y013_00570; Y013_21550
biological process	GO:0006573	valine metabolic process	1	6	352	2155	0.682194	1	Y013_06030; Y013_06725; Y013_24450; Y013_12265; Y013_06735; Y013_06745
biological process	GO:0006468	protein phosphorylation	1	6	352	2155	0.691542	1	Y013_10155; Y013_07320; Y013_16670; Y013_14275; Y013_13300; Y013_05870; Y013_16675; Y013_08205
biological process	GO:0043094	cellular metabolic compound salvage	1	7	352	2155	0.696415	1	Y013_07995; Y013_02135; Y013_23165; Y013_18680; Y013_08485; Y013_00120; Y013_07965
biological process	GO:0006200	ATP catabolic process	10	67	352	2155	0.697308	1	Y013_04075; Y013_19185; Y013_23250; Y013_05105; Y013_09070; Y013_21470; Y013_02655; Y013_10110; Y013_08840; Y013_23215; Y013_15725; Y013_05530; Y013_02710; Y013_07385; Y013_18685; Y013_05100; Y013_12310; Y013_11705; Y013_10395; Y013_17920; Y013_00035; Y013_17695; Y013_08610; Y013_13620; Y013_20030; Y013_14380; Y013_13925; Y013_20465; Y013_07710; Y013_06515; Y013_19955; Y013_14230; Y013_20735; Y01…
biological process	GO:0065008	regulation of biological quality	6	42	352	2155	0.697418	1	Y013_05765; Y013_21280; Y013_21275; Y013_06800; Y013_07510; Y013_04165; Y013_07335; Y013_16330; Y013_01215; Y013_15415; Y013_00525; Y013_21595; Y013_18645; Y013_16445; Y013_11850; Y013_19995; Y013_02965; Y013_09515; Y013_05780; Y013_07960; Y013_05750; Y013_05080; Y013_18490; Y013_24640; Y013_09645; Y013_15480; Y013_00085; Y013_03000; Y013_09310; Y013_11295; Y013_05705; Y013_15595; Y013_17235; Y01…
biological process	GO:0015698	inorganic anion transport	2	14	352	2155	0.698883	1	Y013_20030; Y013_20015; Y013_06530; Y013_20035; Y013_06520; Y013_09225; Y013_16385; Y013_16380; Y013_06515; Y013_20020; Y013_00655; Y013_06525; Y013_00985; Y013_20810
biological process	GO:0046700	heterocycle catabolic process	16	105	352	2155	0.700264	1	Y013_04075; Y013_19185; Y013_23250; Y013_09070; Y013_21470; Y013_08840; Y013_23215; Y013_15725; Y013_07385; Y013_05100; Y013_11705; Y013_17920; Y013_25700; Y013_07525; Y013_22785; Y013_00035; Y013_10815; Y013_08610; Y013_20030; Y013_20465; Y013_07710; Y013_06515; Y013_06550; Y013_14230; Y013_11400; Y013_14930; Y013_05045; Y013_02955; Y013_04435; Y013_13500; Y013_06495; Y013_14000; Y013_21735; Y01…
biological process	GO:0006310	DNA recombination	4	28	352	2155	0.707486	1	Y013_12555; Y013_20910; Y013_12145; Y013_23780; Y013_06395; Y013_25155; Y013_25920; Y013_22465; Y013_25610; Y013_03425; Y013_04640; Y013_25145; Y013_25720; Y013_08625; Y013_04400; Y013_18210; Y013_25385; Y013_02225; Y013_15945; Y013_25150; Y013_01100; Y013_04825; Y013_23930; Y013_04835; Y013_16180; Y013_04615; Y013_04870; Y013_00825; Y013_25530; Y013_23965; Y013_02110; Y013_00820; Y013_24665; Y01…
biological process	GO:0044270	cellular nitrogen compound catabolic process	16	106	352	2155	0.708135	1	Y013_04075; Y013_19185; Y013_23250; Y013_09070; Y013_21470; Y013_08840; Y013_23215; Y013_15725; Y013_07385; Y013_05100; Y013_11705; Y013_17920; Y013_25700; Y013_07525; Y013_22785; Y013_00035; Y013_10815; Y013_08610; Y013_20030; Y013_20465; Y013_07710; Y013_06515; Y013_06550; Y013_14230; Y013_14930; Y013_05045; Y013_02955; Y013_04435; Y013_13500; Y013_06495; Y013_14000; Y013_21735; Y013_22390; Y01…
biological process	GO:1901361	organic cyclic compound catabolic process	17	112	352	2155	0.709301	1	Y013_04075; Y013_19185; Y013_23250; Y013_09070; Y013_21470; Y013_08840; Y013_23215; Y013_15725; Y013_07385; Y013_05100; Y013_12530; Y013_11705; Y013_17920; Y013_25700; Y013_07525; Y013_22785; Y013_00035; Y013_10815; Y013_08610; Y013_20030; Y013_20465; Y013_07710; Y013_06515; Y013_06550; Y013_14230; Y013_11400; Y013_14930; Y013_05045; Y013_02955; Y013_04435; Y013_13500; Y013_06495; Y013_14000; Y01…
biological process	GO:0023014	signal transduction by phosphorylation	3	20	352	2155	0.711053	1	Y013_20425; Y013_20815; Y013_06780; Y013_00190; Y013_21040; Y013_04300; Y013_03830; Y013_12825; Y013_02460; Y013_15165; Y013_11045; Y013_09870; Y013_07740; Y013_08815; Y013_13990; Y013_11955; Y013_17660; Y013_11010; Y013_18160; Y013_15130; Y013_09445; Y013_13390; Y013_21250; Y013_15685; Y013_07585; Y013_13105
biological process	GO:0051128	regulation of cellular component organization	2	14	352	2155	0.712549	1	Y013_05755; Y013_01275; Y013_09095; Y013_05765; Y013_11850; Y013_02965; Y013_09515; Y013_05780; Y013_05770; Y013_03000; Y013_06625; Y013_05750; Y013_21595; Y013_24640
biological process	GO:0009435	NAD biosynthetic process	1	7	352	2155	0.713182	1	Y013_10970; Y013_00115; Y013_07070; Y013_05465; Y013_15090; Y013_00120; Y013_06605; Y013_05460; Y013_05455
biological process	GO:0033865	nucleoside bisphosphate metabolic process	1	7	352	2155	0.714388	1	Y013_00915; Y013_02420; Y013_12245; Y013_18735; Y013_02140; Y013_21860; Y013_05005
biological process	GO:0033875	ribonucleoside bisphosphate metabolic process	1	7	352	2155	0.714388	1	Y013_00915; Y013_02420; Y013_12245; Y013_18735; Y013_02140; Y013_21860; Y013_05005
biological process	GO:0034032	purine nucleoside bisphosphate metabolic process	1	7	352	2155	0.714388	1	Y013_00915; Y013_02420; Y013_12245; Y013_18735; Y013_02140; Y013_21860; Y013_05005
biological process	GO:0006448	regulation of translational elongation	1	7	352	2155	0.715091	1	Y013_06800; Y013_07510; Y013_00770; Y013_16330; Y013_05705; Y013_01250; Y013_18645
biological process	GO:0006450	regulation of translational fidelity	1	7	352	2155	0.715091	1	Y013_06800; Y013_07510; Y013_00770; Y013_16330; Y013_05705; Y013_01250; Y013_18645
biological process	GO:1901616	organic hydroxy compound catabolic process	1	7	352	2155	0.718249	1	Y013_07905; Y013_12530; Y013_13390; Y013_12535; Y013_00950; Y013_13285; Y013_12525
biological process	GO:0006629	lipid metabolic process	13	87	352	2155	0.71905	1	Y013_09325; Y013_06225; Y013_23190; Y013_19435; Y013_19030; Y013_08080; Y013_18860; Y013_01505; Y013_16980; Y013_01845; Y013_25990; Y013_09110; Y013_21595; Y013_01935; Y013_13945; Y013_19025; Y013_17050; Y013_19035; Y013_21465; Y013_00460; Y013_00645; Y013_03620; Y013_11850; Y013_03725; Y013_13450; Y013_05850; Y013_06055; Y013_09825; Y013_07620; Y013_07150; Y013_17060; Y013_09150; Y013_24255; Y01…
biological process	GO:0016310	phosphorylation	16	106	352	2155	0.722052	1	Y013_11660; Y013_01845; Y013_03830; Y013_18735; Y013_01595; Y013_14375; Y013_00390; Y013_05225; Y013_04270; Y013_11615; Y013_06000; Y013_22160; Y013_02855; Y013_21465; Y013_24060; Y013_14275; Y013_02965; Y013_22005; Y013_05200; Y013_00810; Y013_04735; Y013_00175; Y013_13300; Y013_06955; Y013_02545; Y013_00190; Y013_16675; Y013_01840; Y013_06505; Y013_14145; Y013_09675; Y013_11045; Y013_04645; Y01…
biological process	GO:0072348	sulfur compound transport	1	7	352	2155	0.723729	1	Y013_06515; Y013_06525; Y013_19955; Y013_06530; Y013_06520; Y013_05275; Y013_20810
biological process	GO:0071705	nitrogen compound transport	3	21	352	2155	0.724087	1	Y013_17940; Y013_20250; Y013_03845; Y013_17150; Y013_00655; Y013_10200; Y013_01900; Y013_13905; Y013_19955; Y013_16075; Y013_11685; Y013_02940; Y013_08620; Y013_21390; Y013_22865; Y013_15235; Y013_05275; Y013_11115; Y013_25850; Y013_14320; Y013_09785; Y013_24050; Y013_23230; Y013_13215; Y013_00985; Y013_00020
biological process	GO:0046112	nucleobase biosynthetic process	1	7	352	2155	0.724317	1	Y013_02370; Y013_07995; Y013_19910; Y013_02400; Y013_02925; Y013_23165; Y013_19645
biological process	GO:0006066	alcohol metabolic process	1	7	352	2155	0.728342	1	Y013_07905; Y013_21905; Y013_08735; Y013_17225; Y013_00895; Y013_13285; Y013_16020
biological process	GO:0009060	aerobic respiration	3	21	352	2155	0.731879	1	Y013_20600; Y013_05555; Y013_05955; Y013_08020; Y013_06955; Y013_23100; Y013_14560; Y013_08010; Y013_20640; Y013_09760; Y013_01225; Y013_08055; Y013_21140; Y013_21900; Y013_03145; Y013_10440; Y013_05560; Y013_02560; Y013_04375; Y013_08025; Y013_23435; Y013_04480; Y013_03200
biological process	GO:1901136	carbohydrate derivative catabolic process	14	94	352	2155	0.732202	1	Y013_04075; Y013_19185; Y013_23250; Y013_05105; Y013_09070; Y013_21470; Y013_24490; Y013_02655; Y013_10110; Y013_08840; Y013_23215; Y013_15725; Y013_05530; Y013_25635; Y013_02710; Y013_24195; Y013_07385; Y013_18685; Y013_23495; Y013_05100; Y013_12310; Y013_11705; Y013_10395; Y013_17920; Y013_07525; Y013_22785; Y013_00035; Y013_10815; Y013_17695; Y013_08610; Y013_13620; Y013_20030; Y013_13925; Y01…
biological process	GO:0019438	aromatic compound biosynthetic process	61	412	352	2155	0.732256	1	Y013_05330; Y013_07400; Y013_08260; Y013_11715; Y013_21165; Y013_12945; Y013_13460; Y013_10510; Y013_15885; Y013_25990; Y013_23130; Y013_16150; Y013_04305; Y013_16345; Y013_05320; Y013_14375; Y013_11050; Y013_04970; Y013_21405; Y013_14625; Y013_15860; Y013_20145; Y013_06000; Y013_03670; Y013_20075; Y013_02535; Y013_17845; Y013_05945; Y013_25700; Y013_21170; Y013_05455; Y013_02425; Y013_05325; Y01…
biological process	GO:0019439	aromatic compound catabolic process	18	121	352	2155	0.737681	1	Y013_04075; Y013_19185; Y013_23250; Y013_19030; Y013_09070; Y013_13585; Y013_13530; Y013_21470; Y013_03805; Y013_08840; Y013_23215; Y013_15725; Y013_15605; Y013_07385; Y013_19035; Y013_05100; Y013_12530; Y013_11705; Y013_17920; Y013_25700; Y013_07525; Y013_22785; Y013_00035; Y013_10815; Y013_08610; Y013_20030; Y013_20465; Y013_07710; Y013_06515; Y013_06550; Y013_14230; Y013_14930; Y013_05045; Y01…
biological process	GO:0006541	glutamine metabolic process	2	15	352	2155	0.746443	1	Y013_10560; Y013_18305; Y013_14650; Y013_04625; Y013_10530; Y013_00690; Y013_19870; Y013_08230; Y013_08325; Y013_06095; Y013_06070; Y013_16665; Y013_05400; Y013_02090; Y013_15815; Y013_14680; Y013_00695; Y013_02390; Y013_25890; Y013_05995
biological process	GO:0018130	heterocycle biosynthetic process	64	434	352	2155	0.7497	1	Y013_07400; Y013_08260; Y013_21165; Y013_12945; Y013_10510; Y013_15885; Y013_16150; Y013_16345; Y013_05320; Y013_14375; Y013_21405; Y013_21265; Y013_20145; Y013_06000; Y013_03670; Y013_20075; Y013_05455; Y013_05325; Y013_25695; Y013_05465; Y013_08790; Y013_21080; Y013_13140; Y013_13335; Y013_03235; Y013_07140; Y013_01420; Y013_01720; Y013_08730; Y013_18065; Y013_00840; Y013_12645; Y013_20165; Y01…
biological process	GO:0046677	response to antibiotic	2	16	352	2155	0.749853	1	Y013_06300; Y013_09015; Y013_15910; Y013_01180; Y013_20630; Y013_16150; Y013_05515; Y013_08280; Y013_08620; Y013_11700; Y013_11695; Y013_08925; Y013_02965; Y013_23230; Y013_07325; Y013_16555
biological process	GO:0006537	glutamate biosynthetic process	1	7	352	2155	0.751667	1	Y013_13840; Y013_16850; Y013_25125; Y013_24205; Y013_16855; Y013_15520; Y013_00680; Y013_11400
biological process	GO:0072523	purine-containing compound catabolic process	13	89	352	2155	0.757102	1	Y013_04075; Y013_19185; Y013_23250; Y013_05105; Y013_09070; Y013_21470; Y013_24490; Y013_02655; Y013_10110; Y013_08840; Y013_23215; Y013_15725; Y013_05530; Y013_02710; Y013_24195; Y013_07385; Y013_18685; Y013_23495; Y013_05100; Y013_12310; Y013_11705; Y013_10395; Y013_17920; Y013_07525; Y013_22785; Y013_00035; Y013_10815; Y013_07995; Y013_17695; Y013_08610; Y013_13620; Y013_20030; Y013_14380; Y01…
biological process	GO:0019359	nicotinamide nucleotide biosynthetic process	1	8	352	2155	0.760095	1	Y013_10970; Y013_00115; Y013_04645; Y013_07070; Y013_05465; Y013_15090; Y013_00120; Y013_06605; Y013_05460; Y013_05455
biological process	GO:0019363	pyridine nucleotide biosynthetic process	1	8	352	2155	0.760095	1	Y013_10970; Y013_00115; Y013_04645; Y013_07070; Y013_05465; Y013_15090; Y013_00120; Y013_06605; Y013_05460; Y013_05455
biological process	GO:0019674	NAD metabolic process	1	8	352	2155	0.760095	1	Y013_10970; Y013_00115; Y013_04645; Y013_07070; Y013_05465; Y013_15090; Y013_00120; Y013_06605; Y013_05460; Y013_05455
biological process	GO:0006534	cysteine metabolic process	1	8	352	2155	0.761223	1	Y013_06485; Y013_11585; Y013_24200; Y013_02685; Y013_15780; Y013_21800; Y013_11590; Y013_09270
biological process	GO:0009064	glutamine family amino acid metabolic process	5	36	352	2155	0.762728	1	Y013_10560; Y013_13840; Y013_18305; Y013_04710; Y013_14650; Y013_04725; Y013_04740; Y013_06815; Y013_06095; Y013_25120; Y013_06070; Y013_02090; Y013_15815; Y013_00810; Y013_00695; Y013_04735; Y013_15520; Y013_24205; Y013_00680; Y013_21345; Y013_02395; Y013_25890; Y013_04715; Y013_04625; Y013_10530; Y013_16855; Y013_11400; Y013_00690; Y013_06620; Y013_19870; Y013_04745; Y013_08230; Y013_08325; Y01…
biological process	GO:0044271	cellular nitrogen compound biosynthetic process	62	423	352	2155	0.763242	1	Y013_07400; Y013_08260; Y013_21165; Y013_12945; Y013_10510; Y013_15885; Y013_16150; Y013_16345; Y013_05320; Y013_14375; Y013_21405; Y013_20145; Y013_06000; Y013_03670; Y013_20075; Y013_05455; Y013_05325; Y013_25695; Y013_05465; Y013_08790; Y013_21080; Y013_13140; Y013_13335; Y013_03235; Y013_07140; Y013_01420; Y013_01720; Y013_08730; Y013_18065; Y013_00840; Y013_20165; Y013_03395; Y013_12055; Y01…
biological process	GO:1901565	organonitrogen compound catabolic process	17	116	352	2155	0.764602	1	Y013_04075; Y013_19185; Y013_23250; Y013_09070; Y013_21470; Y013_08840; Y013_23215; Y013_15725; Y013_25635; Y013_07385; Y013_02090; Y013_05100; Y013_11705; Y013_17920; Y013_07525; Y013_22785; Y013_00035; Y013_21345; Y013_10815; Y013_08610; Y013_20030; Y013_20465; Y013_07710; Y013_06515; Y013_06550; Y013_14230; Y013_11400; Y013_14930; Y013_05045; Y013_02955; Y013_04435; Y013_13500; Y013_06495; Y01…
biological process	GO:0009890	negative regulation of biosynthetic process	1	9	352	2155	0.768666	1	Y013_06300; Y013_17405; Y013_01630; Y013_01620; Y013_05130; Y013_00250; Y013_10805; Y013_14925; Y013_04440; Y013_25700; Y013_05515; Y013_16150
biological process	GO:0009892	negative regulation of metabolic process	1	9	352	2155	0.768666	1	Y013_06300; Y013_17405; Y013_01630; Y013_01620; Y013_05130; Y013_00250; Y013_10805; Y013_14925; Y013_04440; Y013_25700; Y013_05515; Y013_16150
biological process	GO:0010558	negative regulation of macromolecule biosynthetic process	1	9	352	2155	0.768666	1	Y013_06300; Y013_17405; Y013_01630; Y013_01620; Y013_05130; Y013_00250; Y013_10805; Y013_14925; Y013_04440; Y013_25700; Y013_05515; Y013_16150
biological process	GO:0010605	negative regulation of macromolecule metabolic process	1	9	352	2155	0.768666	1	Y013_06300; Y013_17405; Y013_01630; Y013_01620; Y013_05130; Y013_00250; Y013_10805; Y013_14925; Y013_04440; Y013_25700; Y013_05515; Y013_16150
biological process	GO:0010629	negative regulation of gene expression	1	9	352	2155	0.768666	1	Y013_06300; Y013_17405; Y013_01630; Y013_01620; Y013_05130; Y013_00250; Y013_10805; Y013_14925; Y013_04440; Y013_25700; Y013_05515; Y013_16150
biological process	GO:0031324	negative regulation of cellular metabolic process	1	9	352	2155	0.768666	1	Y013_06300; Y013_17405; Y013_01630; Y013_01620; Y013_05130; Y013_00250; Y013_10805; Y013_14925; Y013_04440; Y013_25700; Y013_05515; Y013_16150
biological process	GO:0031327	negative regulation of cellular biosynthetic process	1	9	352	2155	0.768666	1	Y013_06300; Y013_17405; Y013_01630; Y013_01620; Y013_05130; Y013_00250; Y013_10805; Y013_14925; Y013_04440; Y013_25700; Y013_05515; Y013_16150
biological process	GO:0045892	negative regulation of transcription, DNA-dependent	1	9	352	2155	0.768666	1	Y013_06300; Y013_17405; Y013_01630; Y013_01620; Y013_05130; Y013_00250; Y013_10805; Y013_14925; Y013_04440; Y013_25700; Y013_05515; Y013_16150
biological process	GO:0045934	negative regulation of nucleobase-containing compound metabolic process	1	9	352	2155	0.768666	1	Y013_06300; Y013_17405; Y013_01630; Y013_01620; Y013_05130; Y013_00250; Y013_10805; Y013_14925; Y013_04440; Y013_25700; Y013_05515; Y013_16150
biological process	GO:0048519	negative regulation of biological process	1	9	352	2155	0.768666	1	Y013_06300; Y013_17405; Y013_01630; Y013_01620; Y013_05130; Y013_00250; Y013_10805; Y013_14925; Y013_04440; Y013_25700; Y013_05515; Y013_16150
biological process	GO:0048523	negative regulation of cellular process	1	9	352	2155	0.768666	1	Y013_06300; Y013_17405; Y013_01630; Y013_01620; Y013_05130; Y013_00250; Y013_10805; Y013_14925; Y013_04440; Y013_25700; Y013_05515; Y013_16150
biological process	GO:0051172	negative regulation of nitrogen compound metabolic process	1	9	352	2155	0.768666	1	Y013_06300; Y013_17405; Y013_01630; Y013_01620; Y013_05130; Y013_00250; Y013_10805; Y013_14925; Y013_04440; Y013_25700; Y013_05515; Y013_16150
biological process	GO:0051253	negative regulation of RNA metabolic process	1	9	352	2155	0.768666	1	Y013_06300; Y013_17405; Y013_01630; Y013_01620; Y013_05130; Y013_00250; Y013_10805; Y013_14925; Y013_04440; Y013_25700; Y013_05515; Y013_16150
biological process	GO:2000113	negative regulation of cellular macromolecule biosynthetic process	1	9	352	2155	0.768666	1	Y013_06300; Y013_17405; Y013_01630; Y013_01620; Y013_05130; Y013_00250; Y013_10805; Y013_14925; Y013_04440; Y013_25700; Y013_05515; Y013_16150
biological process	GO:0000097	sulfur amino acid biosynthetic process	2	16	352	2155	0.780704	1	Y013_06485; Y013_24535; Y013_09750; Y013_11585; Y013_10275; Y013_14395; Y013_18345; Y013_09270; Y013_10435; Y013_25250; Y013_12760; Y013_14550; Y013_05840; Y013_14555; Y013_08075; Y013_06845; Y013_24200; Y013_12300; Y013_10430; Y013_08065; Y013_21800; Y013_11590; Y013_04025
biological process	GO:0046434	organophosphate catabolic process	13	91	352	2155	0.783979	1	Y013_04075; Y013_19185; Y013_23250; Y013_05105; Y013_09070; Y013_21470; Y013_24490; Y013_02655; Y013_10110; Y013_08840; Y013_23215; Y013_15725; Y013_05530; Y013_02710; Y013_24195; Y013_07385; Y013_18685; Y013_23495; Y013_05100; Y013_12310; Y013_11705; Y013_10395; Y013_17920; Y013_07525; Y013_22785; Y013_00035; Y013_10815; Y013_17750; Y013_17695; Y013_08610; Y013_13620; Y013_20030; Y013_14380; Y01…
biological process	GO:0009084	glutamine family amino acid biosynthetic process	3	23	352	2155	0.788415	1	Y013_13840; Y013_04715; Y013_04710; Y013_16855; Y013_04725; Y013_04740; Y013_11400; Y013_06620; Y013_04745; Y013_06095; Y013_25120; Y013_16850; Y013_25125; Y013_06070; Y013_04730; Y013_04720; Y013_09400; Y013_00810; Y013_02390; Y013_04735; Y013_00695; Y013_24205; Y013_15520; Y013_00680; Y013_02395; Y013_25890
biological process	GO:0006508	proteolysis	8	59	352	2155	0.788746	1	Y013_20285; Y013_04075; Y013_06115; Y013_00590; Y013_14965; Y013_06445; Y013_08290; Y013_08840; Y013_01200; Y013_14220; Y013_18685; Y013_22950; Y013_11980; Y013_22015; Y013_00595; Y013_01050; Y013_06425; Y013_24955; Y013_20995; Y013_00125; Y013_09145; Y013_13355; Y013_04100; Y013_02250; Y013_04085; Y013_14960; Y013_02795; Y013_03955; Y013_16800; Y013_09900; Y013_18760; Y013_19880; Y013_22535; Y01…
biological process	GO:0006457	protein folding	1	9	352	2155	0.791404	1	Y013_10780; Y013_02145; Y013_10785; Y013_09960; Y013_19055; Y013_10320; Y013_10790; Y013_14080; Y013_14910; Y013_20645; Y013_14440; Y013_00585; Y013_00600; Y013_08280; Y013_09975; Y013_06455; Y013_14900; Y013_14095; Y013_14905; Y013_08275; Y013_16640
biological process	GO:0006006	glucose metabolic process	3	24	352	2155	0.799082	1	Y013_02620; Y013_01965; Y013_10600; Y013_02545; Y013_24380; Y013_02540; Y013_21905; Y013_21695; Y013_06770; Y013_05305; Y013_03640; Y013_21115; Y013_00540; Y013_11615; Y013_04450; Y013_02615; Y013_14720; Y013_09450; Y013_00905; Y013_05890; Y013_02550; Y013_06210; Y013_24450; Y013_12040; Y013_02605; Y013_02490
biological process	GO:0044282	small molecule catabolic process	3	25	352	2155	0.802968	1	Y013_09325; Y013_02420; Y013_04495; Y013_12695; Y013_03375; Y013_04725; Y013_11400; Y013_07905; Y013_19290; Y013_25125; Y013_00950; Y013_03365; Y013_02090; Y013_13880; Y013_12615; Y013_13535; Y013_03880; Y013_04520; Y013_08475; Y013_22670; Y013_19935; Y013_03370; Y013_02390; Y013_13390; Y013_15520; Y013_13285; Y013_21345; Y013_06035; Y013_13090
biological process	GO:0044712	single-organism catabolic process	3	25	352	2155	0.802968	1	Y013_09325; Y013_02420; Y013_04495; Y013_12695; Y013_03375; Y013_04725; Y013_11400; Y013_07905; Y013_19290; Y013_25125; Y013_00950; Y013_03365; Y013_02090; Y013_13880; Y013_12615; Y013_13535; Y013_03880; Y013_04520; Y013_08475; Y013_22670; Y013_19935; Y013_03370; Y013_02390; Y013_13390; Y013_15520; Y013_13285; Y013_21345; Y013_06035; Y013_13090
biological process	GO:0009636	response to toxic substance	2	18	352	2155	0.809832	1	Y013_06300; Y013_09015; Y013_15910; Y013_01180; Y013_20630; Y013_16150; Y013_05515; Y013_08280; Y013_08620; Y013_11700; Y013_11695; Y013_08925; Y013_18430; Y013_02965; Y013_23230; Y013_07325; Y013_18425; Y013_16555
biological process	GO:0071103	DNA conformation change	1	9	352	2155	0.817119	1	Y013_18565; Y013_21130; Y013_00975; Y013_19365; Y013_16515; Y013_06655; Y013_02105; Y013_15895; Y013_16555
biological process	GO:0046034	ATP metabolic process	10	75	352	2155	0.81746	1	Y013_04075; Y013_19185; Y013_23250; Y013_05105; Y013_09070; Y013_21470; Y013_24590; Y013_02655; Y013_24620; Y013_10110; Y013_08840; Y013_23215; Y013_15725; Y013_05530; Y013_02710; Y013_07385; Y013_18685; Y013_24605; Y013_05100; Y013_12310; Y013_11705; Y013_10395; Y013_17920; Y013_00035; Y013_17695; Y013_08610; Y013_13620; Y013_20030; Y013_14380; Y013_13925; Y013_20465; Y013_24625; Y013_07710; Y01…
biological process	GO:0046417	chorismate metabolic process	1	10	352	2155	0.819346	1	Y013_20315; Y013_14040; Y013_09920; Y013_09915; Y013_24220; Y013_04240; Y013_11425; Y013_02325; Y013_14035; Y013_02330; Y013_02335; Y013_21125; Y013_07520; Y013_05875
biological process	GO:0006099	tricarboxylic acid cycle	2	17	352	2155	0.820788	1	Y013_20600; Y013_05555; Y013_08020; Y013_23100; Y013_14560; Y013_08010; Y013_20640; Y013_09760; Y013_01225; Y013_08055; Y013_21140; Y013_21900; Y013_10440; Y013_05560; Y013_02560; Y013_03145; Y013_08025; Y013_04480; Y013_03200
biological process	GO:0019318	hexose metabolic process	3	25	352	2155	0.821135	1	Y013_02620; Y013_01700; Y013_01965; Y013_10645; Y013_10600; Y013_02545; Y013_24380; Y013_02540; Y013_21905; Y013_21695; Y013_10640; Y013_06770; Y013_05305; Y013_14765; Y013_03640; Y013_14760; Y013_21115; Y013_00540; Y013_11615; Y013_04450; Y013_02615; Y013_14720; Y013_09450; Y013_00905; Y013_05890; Y013_02550; Y013_06210; Y013_24450; Y013_12040; Y013_02605; Y013_02490
biological process	GO:1901615	organic hydroxy compound metabolic process	2	18	352	2155	0.823924	1	Y013_01310; Y013_13540; Y013_12525; Y013_21905; Y013_17225; Y013_08735; Y013_07905; Y013_03485; Y013_00895; Y013_00950; Y013_13400; Y013_19760; Y013_12530; Y013_13545; Y013_13390; Y013_12535; Y013_13285; Y013_16020
biological process	GO:0006575	cellular modified amino acid metabolic process	3	26	352	2155	0.824806	1	Y013_02425; Y013_02420; Y013_22895; Y013_00775; Y013_18730; Y013_18725; Y013_21080; Y013_20990; Y013_10055; Y013_18700; Y013_21300; Y013_17360; Y013_10275; Y013_00570; Y013_14175; Y013_14395; Y013_04235; Y013_18690; Y013_18695; Y013_25250; Y013_21400; Y013_00390; Y013_18705; Y013_05840; Y013_08825; Y013_08075; Y013_06105; Y013_07915; Y013_18100; Y013_21550; Y013_21870
biological process	GO:0018958	phenol-containing compound metabolic process	1	10	352	2155	0.826554	1	Y013_01310; Y013_13540; Y013_00950; Y013_12525; Y013_19760; Y013_13400; Y013_12530; Y013_13545; Y013_12535; Y013_13390
biological process	GO:1901575	organic substance catabolic process	25	174	352	2155	0.827356	1	Y013_04075; Y013_19185; Y013_01965; Y013_23250; Y013_19030; Y013_09070; Y013_21470; Y013_08840; Y013_23215; Y013_15725; Y013_25635; Y013_07385; Y013_19035; Y013_04450; Y013_00460; Y013_00645; Y013_02090; Y013_05100; Y013_12530; Y013_11705; Y013_17920; Y013_25700; Y013_07525; Y013_22785; Y013_00035; Y013_21345; Y013_10815; Y013_08610; Y013_20030; Y013_20465; Y013_07710; Y013_02545; Y013_06515; Y01…
biological process	GO:0000096	sulfur amino acid metabolic process	2	18	352	2155	0.831256	1	Y013_06485; Y013_24535; Y013_09750; Y013_11585; Y013_02685; Y013_10275; Y013_14395; Y013_18345; Y013_09270; Y013_10435; Y013_25250; Y013_12760; Y013_14550; Y013_05840; Y013_14555; Y013_08075; Y013_06845; Y013_24200; Y013_12300; Y013_10430; Y013_15780; Y013_08065; Y013_21800; Y013_11590; Y013_04025
biological process	GO:1901607	alpha-amino acid biosynthetic process	13	95	352	2155	0.831889	1	Y013_06485; Y013_24535; Y013_09750; Y013_18730; Y013_05425; Y013_01395; Y013_23200; Y013_05320; Y013_04725; Y013_00390; Y013_12760; Y013_18340; Y013_01570; Y013_14550; Y013_25120; Y013_15880; Y013_05370; Y013_24540; Y013_06070; Y013_17845; Y013_21800; Y013_05945; Y013_00810; Y013_04735; Y013_15520; Y013_24205; Y013_00680; Y013_02395; Y013_18330; Y013_04025; Y013_25890; Y013_20595; Y013_05340; Y01…
biological process	GO:0044106	cellular amine metabolic process	1	10	352	2155	0.833495	1	Y013_05330; Y013_05340; Y013_05325; Y013_15880; Y013_05380; Y013_05945; Y013_20630; Y013_05320; Y013_23200; Y013_13285
biological process	GO:0044763	single-organism cellular process	51	340	352	2155	0.833611	1	Y013_11660; Y013_18380; Y013_12145; Y013_22465; Y013_18840; Y013_25990; Y013_04305; Y013_16345; Y013_11050; Y013_04970; Y013_23215; Y013_22520; Y013_25720; Y013_03670; Y013_06080; Y013_19995; Y013_02120; Y013_17920; Y013_15945; Y013_23050; Y013_07565; Y013_17560; Y013_18920; Y013_16180; Y013_17035; Y013_04870; Y013_00190; Y013_16045; Y013_16105; Y013_17250; Y013_23965; Y013_11525; Y013_18810; Y01…
biological process	GO:0006811	ion transport	9	69	352	2155	0.836142	1	Y013_10040; Y013_20805; Y013_19825; Y013_16750; Y013_24590; Y013_24620; Y013_24350; Y013_18885; Y013_22865; Y013_13615; Y013_10045; Y013_14165; Y013_24605; Y013_25415; Y013_20020; Y013_25410; Y013_14700; Y013_25480; Y013_21355; Y013_20810; Y013_00020; Y013_23050; Y013_26120; Y013_20030; Y013_17940; Y013_24625; Y013_18920; Y013_23710; Y013_09225; Y013_16385; Y013_03845; Y013_06515; Y013_17150; Y01…
biological process	GO:0072524	pyridine-containing compound metabolic process	2	19	352	2155	0.83854	1	Y013_02620; Y013_00115; Y013_05465; Y013_20605; Y013_21510; Y013_10970; Y013_00540; Y013_04450; Y013_07070; Y013_04645; Y013_02615; Y013_15090; Y013_00120; Y013_06605; Y013_02550; Y013_24450; Y013_02605; Y013_05460; Y013_02490; Y013_05455; Y013_20595
biological process	GO:0006518	peptide metabolic process	1	10	352	2155	0.838845	1	Y013_08825; Y013_01310; Y013_19760; Y013_19755; Y013_07915; Y013_20990; Y013_18100; Y013_10055; Y013_00570; Y013_14175; Y013_21550; Y013_02355
biological process	GO:0006417	regulation of translation	1	10	352	2155	0.838951	1	Y013_00770; Y013_07510; Y013_06800; Y013_16330; Y013_00405; Y013_06550; Y013_05705; Y013_01250; Y013_09085; Y013_18645
biological process	GO:0010608	posttranscriptional regulation of gene expression	1	10	352	2155	0.838951	1	Y013_00770; Y013_07510; Y013_06800; Y013_16330; Y013_00405; Y013_06550; Y013_05705; Y013_01250; Y013_09085; Y013_18645
biological process	GO:0032268	regulation of cellular protein metabolic process	1	10	352	2155	0.838951	1	Y013_00770; Y013_07510; Y013_06800; Y013_16330; Y013_00405; Y013_06550; Y013_05705; Y013_01250; Y013_09085; Y013_18645
biological process	GO:0051246	regulation of protein metabolic process	1	10	352	2155	0.838951	1	Y013_00770; Y013_07510; Y013_06800; Y013_16330; Y013_00405; Y013_06550; Y013_05705; Y013_01250; Y013_09085; Y013_18645
biological process	GO:0005996	monosaccharide metabolic process	3	26	352	2155	0.840438	1	Y013_01700; Y013_01965; Y013_02540; Y013_14765; Y013_11615; Y013_04450; Y013_05890; Y013_02550; Y013_06210; Y013_24450; Y013_12040; Y013_02620; Y013_10645; Y013_02545; Y013_10600; Y013_24380; Y013_21905; Y013_21695; Y013_10640; Y013_05305; Y013_06770; Y013_14760; Y013_19595; Y013_03640; Y013_21115; Y013_00540; Y013_09450; Y013_14720; Y013_02615; Y013_00905; Y013_02605; Y013_02490
biological process	GO:1901362	organic cyclic compound biosynthetic process	64	448	352	2155	0.842202	1	Y013_05330; Y013_07400; Y013_08260; Y013_19030; Y013_21165; Y013_12945; Y013_10510; Y013_15885; Y013_16150; Y013_16345; Y013_05320; Y013_14375; Y013_21405; Y013_21265; Y013_20145; Y013_06000; Y013_03670; Y013_20075; Y013_05455; Y013_05325; Y013_25695; Y013_05465; Y013_08790; Y013_21080; Y013_13140; Y013_13335; Y013_03235; Y013_07140; Y013_01420; Y013_01720; Y013_08730; Y013_18065; Y013_00840; Y01…
biological process	GO:0006284	base-excision repair	1	11	352	2155	0.843978	1	Y013_13130; Y013_00940; Y013_22910; Y013_04695; Y013_07875; Y013_00880; Y013_18810; Y013_00545; Y013_18460; Y013_21070; Y013_18040
biological process	GO:0000105	histidine biosynthetic process	1	11	352	2155	0.844865	1	Y013_17755; Y013_08075; Y013_04045; Y013_05370; Y013_05400; Y013_05380; Y013_05425; Y013_05365; Y013_05420; Y013_05415; Y013_04050; Y013_25250
biological process	GO:0006547	histidine metabolic process	1	11	352	2155	0.844865	1	Y013_17755; Y013_08075; Y013_04045; Y013_05370; Y013_05400; Y013_05380; Y013_05425; Y013_05365; Y013_05420; Y013_05415; Y013_04050; Y013_25250
biological process	GO:0052803	imidazole-containing compound metabolic process	1	11	352	2155	0.844865	1	Y013_17755; Y013_08075; Y013_04045; Y013_05370; Y013_05400; Y013_05380; Y013_05425; Y013_05365; Y013_05420; Y013_05415; Y013_04050; Y013_25250
biological process	GO:0009108	coenzyme biosynthetic process	7	58	352	2155	0.846066	1	Y013_10135; Y013_18730; Y013_24135; Y013_20605; Y013_02070; Y013_16880; Y013_18735; Y013_10165; Y013_22830; Y013_03420; Y013_21265; Y013_14255; Y013_14240; Y013_03660; Y013_02090; Y013_06055; Y013_21310; Y013_07085; Y013_05455; Y013_02425; Y013_00115; Y013_06640; Y013_05465; Y013_21080; Y013_20305; Y013_21400; Y013_25250; Y013_04645; Y013_15090; Y013_12850; Y013_03665; Y013_12645; Y013_05460; Y01…
biological process	GO:0006555	methionine metabolic process	1	10	352	2155	0.847258	1	Y013_24535; Y013_05840; Y013_14555; Y013_09750; Y013_08075; Y013_06845; Y013_12300; Y013_10430; Y013_08065; Y013_18345; Y013_10435; Y013_25250; Y013_04025; Y013_12760; Y013_14550
biological process	GO:0009086	methionine biosynthetic process	1	10	352	2155	0.847258	1	Y013_24535; Y013_05840; Y013_14555; Y013_09750; Y013_08075; Y013_06845; Y013_12300; Y013_10430; Y013_08065; Y013_18345; Y013_10435; Y013_25250; Y013_04025; Y013_12760; Y013_14550
biological process	GO:0016054	organic acid catabolic process	2	19	352	2155	0.848472	1	Y013_09325; Y013_02420; Y013_04495; Y013_12695; Y013_04725; Y013_11400; Y013_19290; Y013_25125; Y013_00950; Y013_02090; Y013_13535; Y013_03880; Y013_08475; Y013_04520; Y013_19935; Y013_13390; Y013_02390; Y013_15520; Y013_21345; Y013_06035; Y013_13090
biological process	GO:0046395	carboxylic acid catabolic process	2	19	352	2155	0.848472	1	Y013_09325; Y013_02420; Y013_04495; Y013_12695; Y013_04725; Y013_11400; Y013_19290; Y013_25125; Y013_00950; Y013_02090; Y013_13535; Y013_03880; Y013_08475; Y013_04520; Y013_19935; Y013_13390; Y013_02390; Y013_15520; Y013_21345; Y013_06035; Y013_13090
biological process	GO:0090304	nucleic acid metabolic process	66	459	352	2155	0.848748	1	Y013_08260; Y013_12145; Y013_05065; Y013_16195; Y013_12945; Y013_22465; Y013_18840; Y013_15885; Y013_16970; Y013_16150; Y013_16345; Y013_21405; Y013_23055; Y013_20145; Y013_25720; Y013_20075; Y013_04770; Y013_15945; Y013_06425; Y013_17560; Y013_25695; Y013_18870; Y013_08790; Y013_21995; Y013_13140; Y013_13335; Y013_23965; Y013_03235; Y013_07140; Y013_06580; Y013_04855; Y013_01720; Y013_08730; Y01…
biological process	GO:0006007	glucose catabolic process	2	19	352	2155	0.853584	1	Y013_02620; Y013_01965; Y013_10600; Y013_02545; Y013_24380; Y013_21695; Y013_05305; Y013_06770; Y013_21115; Y013_00540; Y013_04450; Y013_02615; Y013_14720; Y013_09450; Y013_05890; Y013_02550; Y013_06210; Y013_24450; Y013_02605; Y013_12040; Y013_02490
biological process	GO:0019320	hexose catabolic process	2	19	352	2155	0.853584	1	Y013_02620; Y013_01965; Y013_10600; Y013_02545; Y013_24380; Y013_21695; Y013_05305; Y013_06770; Y013_21115; Y013_00540; Y013_04450; Y013_02615; Y013_14720; Y013_09450; Y013_05890; Y013_02550; Y013_06210; Y013_24450; Y013_02605; Y013_12040; Y013_02490
biological process	GO:0046365	monosaccharide catabolic process	2	19	352	2155	0.853584	1	Y013_02620; Y013_01965; Y013_10600; Y013_02545; Y013_24380; Y013_21695; Y013_05305; Y013_06770; Y013_21115; Y013_00540; Y013_04450; Y013_02615; Y013_14720; Y013_09450; Y013_05890; Y013_02550; Y013_06210; Y013_24450; Y013_02605; Y013_12040; Y013_02490
biological process	GO:0071840	cellular component organization or biogenesis	9	72	352	2155	0.856433	1	Y013_00990; Y013_16470; Y013_16125; Y013_24015; Y013_04585; Y013_16135; Y013_21595; Y013_04780; Y013_17535; Y013_01270; Y013_11850; Y013_23495; Y013_02965; Y013_09515; Y013_24640; Y013_09295; Y013_06425; Y013_18415; Y013_02675; Y013_05785; Y013_16045; Y013_16105; Y013_06450; Y013_10905; Y013_00910; Y013_09305; Y013_05760; Y013_03285; Y013_08860; Y013_01130; Y013_02670; Y013_11700; Y013_05795; Y01…
biological process	GO:1901605	alpha-amino acid metabolic process	16	118	352	2155	0.85702	1	Y013_06485; Y013_24535; Y013_05330; Y013_05320; Y013_00390; Y013_06815; Y013_15880; Y013_06070; Y013_02090; Y013_17845; Y013_05945; Y013_00810; Y013_04735; Y013_21345; Y013_18330; Y013_20595; Y013_05340; Y013_05325; Y013_17265; Y013_21080; Y013_06950; Y013_14395; Y013_25250; Y013_11400; Y013_19870; Y013_14555; Y013_08230; Y013_12300; Y013_04730; Y013_09400; Y013_13840; Y013_00775; Y013_18305; Y01…
biological process	GO:0042398	cellular modified amino acid biosynthetic process	2	20	352	2155	0.860302	1	Y013_02425; Y013_22895; Y013_00775; Y013_18730; Y013_18725; Y013_21080; Y013_20990; Y013_10055; Y013_21300; Y013_17360; Y013_10275; Y013_00570; Y013_14175; Y013_14395; Y013_04235; Y013_18690; Y013_18695; Y013_25250; Y013_00390; Y013_21400; Y013_18705; Y013_08075; Y013_06105; Y013_07915; Y013_21550
biological process	GO:0032787	monocarboxylic acid metabolic process	7	57	352	2155	0.860313	1	Y013_09325; Y013_12180; Y013_06225; Y013_23190; Y013_19435; Y013_11495; Y013_18860; Y013_12165; Y013_16980; Y013_12695; Y013_23505; Y013_25990; Y013_09110; Y013_09000; Y013_07145; Y013_19290; Y013_00835; Y013_21465; Y013_00950; Y013_11850; Y013_09465; Y013_13450; Y013_02755; Y013_06055; Y013_23360; Y013_07660; Y013_18855; Y013_07150; Y013_03200; Y013_24255; Y013_00845; Y013_00225; Y013_06050; Y01…
biological process	GO:0006771	riboflavin metabolic process	1	12	352	2155	0.861609	1	Y013_20670; Y013_02495; Y013_02510; Y013_03290; Y013_24090; Y013_01340; Y013_02500; Y013_16725; Y013_09615; Y013_13225; Y013_04000; Y013_02505; Y013_17280
biological process	GO:0009231	riboflavin biosynthetic process	1	12	352	2155	0.861609	1	Y013_20670; Y013_02495; Y013_02510; Y013_03290; Y013_24090; Y013_01340; Y013_02500; Y013_16725; Y013_09615; Y013_13225; Y013_04000; Y013_02505; Y013_17280
biological process	GO:0042726	flavin-containing compound metabolic process	1	12	352	2155	0.861609	1	Y013_20670; Y013_02495; Y013_02510; Y013_03290; Y013_24090; Y013_01340; Y013_02500; Y013_16725; Y013_09615; Y013_13225; Y013_04000; Y013_02505; Y013_17280
biological process	GO:0042727	flavin-containing compound biosynthetic process	1	12	352	2155	0.861609	1	Y013_20670; Y013_02495; Y013_02510; Y013_03290; Y013_24090; Y013_01340; Y013_02500; Y013_16725; Y013_09615; Y013_13225; Y013_04000; Y013_02505; Y013_17280
biological process	GO:0055085	transmembrane transport	12	89	352	2155	0.862727	1	Y013_21845; Y013_00365; Y013_20840; Y013_20805; Y013_19800; Y013_14030; Y013_17995; Y013_24590; Y013_24620; Y013_11860; Y013_23215; Y013_01095; Y013_07215; Y013_22520; Y013_22865; Y013_06705; Y013_10045; Y013_14165; Y013_24605; Y013_18495; Y013_12835; Y013_20540; Y013_23475; Y013_19620; Y013_12250; Y013_02120; Y013_17920; Y013_14700; Y013_03390; Y013_23050; Y013_07565; Y013_20030; Y013_24625; Y01…
biological process	GO:0006812	cation transport	5	43	352	2155	0.863349	1	Y013_10040; Y013_20805; Y013_16750; Y013_24590; Y013_24620; Y013_24350; Y013_18885; Y013_21390; Y013_24605; Y013_20785; Y013_17945; Y013_10050; Y013_18490; Y013_25410; Y013_14700; Y013_25480; Y013_00985; Y013_23050; Y013_12845; Y013_01765; Y013_26120; Y013_24615; Y013_24625; Y013_18920; Y013_23710; Y013_01895; Y013_24610; Y013_15865; Y013_00655; Y013_10995; Y013_19955; Y013_16075; Y013_21775; Y01…
biological process	GO:0009991	response to extracellular stimulus	1	11	352	2155	0.866544	1	Y013_04950; Y013_01620; Y013_02520; Y013_04800; Y013_05130; Y013_18850; Y013_02110; Y013_19160; Y013_01515; Y013_02105; Y013_16505
biological process	GO:0031668	cellular response to extracellular stimulus	1	11	352	2155	0.866544	1	Y013_04950; Y013_01620; Y013_02520; Y013_04800; Y013_05130; Y013_18850; Y013_02110; Y013_19160; Y013_01515; Y013_02105; Y013_16505
biological process	GO:0071496	cellular response to external stimulus	1	11	352	2155	0.866544	1	Y013_04950; Y013_01620; Y013_02520; Y013_04800; Y013_05130; Y013_18850; Y013_02110; Y013_19160; Y013_01515; Y013_02105; Y013_16505
biological process	GO:0009069	serine family amino acid metabolic process	2	20	352	2155	0.869286	1	Y013_06485; Y013_11585; Y013_04495; Y013_02685; Y013_21080; Y013_06950; Y013_17360; Y013_09270; Y013_00390; Y013_06715; Y013_24200; Y013_15780; Y013_08065; Y013_04520; Y013_21800; Y013_19935; Y013_11590; Y013_21870; Y013_06035; Y013_20595
biological process	GO:0015074	DNA integration	1	11	352	2155	0.870965	1	Y013_25790; Y013_25830; Y013_08640; Y013_04615; Y013_04830; Y013_26090; Y013_25145; Y013_10920; Y013_22260; Y013_25835; Y013_23875; Y013_04875; Y013_08625; Y013_04855; Y013_04400; Y013_15040; Y013_12550; Y013_26350; Y013_03960; Y013_25150; Y013_01100; Y013_25605
biological process	GO:0006152	purine nucleoside catabolic process	11	85	352	2155	0.872062	1	Y013_04075; Y013_19185; Y013_23250; Y013_05105; Y013_09070; Y013_21470; Y013_24490; Y013_02655; Y013_10110; Y013_08840; Y013_23215; Y013_15725; Y013_05530; Y013_02710; Y013_24195; Y013_07385; Y013_18685; Y013_05100; Y013_12310; Y013_11705; Y013_10395; Y013_17920; Y013_07525; Y013_22785; Y013_00035; Y013_10815; Y013_17695; Y013_08610; Y013_13620; Y013_20030; Y013_14380; Y013_13925; Y013_20465; Y01…
biological process	GO:0009146	purine nucleoside triphosphate catabolic process	11	85	352	2155	0.872062	1	Y013_04075; Y013_19185; Y013_23250; Y013_05105; Y013_09070; Y013_21470; Y013_24490; Y013_02655; Y013_10110; Y013_08840; Y013_23215; Y013_15725; Y013_05530; Y013_02710; Y013_24195; Y013_07385; Y013_18685; Y013_05100; Y013_12310; Y013_11705; Y013_10395; Y013_17920; Y013_07525; Y013_22785; Y013_00035; Y013_10815; Y013_17695; Y013_08610; Y013_13620; Y013_20030; Y013_14380; Y013_13925; Y013_20465; Y01…
biological process	GO:0009203	ribonucleoside triphosphate catabolic process	11	85	352	2155	0.872062	1	Y013_04075; Y013_19185; Y013_23250; Y013_05105; Y013_09070; Y013_21470; Y013_24490; Y013_02655; Y013_10110; Y013_08840; Y013_23215; Y013_15725; Y013_05530; Y013_02710; Y013_24195; Y013_07385; Y013_18685; Y013_05100; Y013_12310; Y013_11705; Y013_10395; Y013_17920; Y013_07525; Y013_22785; Y013_00035; Y013_10815; Y013_17695; Y013_08610; Y013_13620; Y013_20030; Y013_14380; Y013_13925; Y013_20465; Y01…
biological process	GO:0009207	purine ribonucleoside triphosphate catabolic process	11	85	352	2155	0.872062	1	Y013_04075; Y013_19185; Y013_23250; Y013_05105; Y013_09070; Y013_21470; Y013_24490; Y013_02655; Y013_10110; Y013_08840; Y013_23215; Y013_15725; Y013_05530; Y013_02710; Y013_24195; Y013_07385; Y013_18685; Y013_05100; Y013_12310; Y013_11705; Y013_10395; Y013_17920; Y013_07525; Y013_22785; Y013_00035; Y013_10815; Y013_17695; Y013_08610; Y013_13620; Y013_20030; Y013_14380; Y013_13925; Y013_20465; Y01…
biological process	GO:0046130	purine ribonucleoside catabolic process	11	85	352	2155	0.872062	1	Y013_04075; Y013_19185; Y013_23250; Y013_05105; Y013_09070; Y013_21470; Y013_24490; Y013_02655; Y013_10110; Y013_08840; Y013_23215; Y013_15725; Y013_05530; Y013_02710; Y013_24195; Y013_07385; Y013_18685; Y013_05100; Y013_12310; Y013_11705; Y013_10395; Y013_17920; Y013_07525; Y013_22785; Y013_00035; Y013_10815; Y013_17695; Y013_08610; Y013_13620; Y013_20030; Y013_14380; Y013_13925; Y013_20465; Y01…
biological process	GO:0010467	gene expression	57	417	352	2155	0.878806	1	Y013_08260; Y013_16895; Y013_11715; Y013_21420; Y013_12945; Y013_13460; Y013_15885; Y013_25990; Y013_23130; Y013_16150; Y013_04305; Y013_16345; Y013_11050; Y013_04970; Y013_21405; Y013_15860; Y013_20145; Y013_00800; Y013_01025; Y013_20075; Y013_02535; Y013_04770; Y013_00400; Y013_25700; Y013_06425; Y013_25695; Y013_15905; Y013_18870; Y013_16485; Y013_08790; Y013_13140; Y013_13335; Y013_20890; Y01…
biological process	GO:0009164	nucleoside catabolic process	11	86	352	2155	0.879954	1	Y013_04075; Y013_19185; Y013_23250; Y013_05105; Y013_09070; Y013_21470; Y013_24490; Y013_02655; Y013_10110; Y013_08840; Y013_23215; Y013_15725; Y013_05530; Y013_02710; Y013_24195; Y013_07385; Y013_18685; Y013_05100; Y013_12310; Y013_11705; Y013_10395; Y013_17920; Y013_07525; Y013_22785; Y013_00035; Y013_10815; Y013_17695; Y013_08610; Y013_13620; Y013_20030; Y013_14380; Y013_13925; Y013_20465; Y01…
biological process	GO:0042454	ribonucleoside catabolic process	11	86	352	2155	0.879954	1	Y013_04075; Y013_19185; Y013_23250; Y013_05105; Y013_09070; Y013_21470; Y013_24490; Y013_02655; Y013_10110; Y013_08840; Y013_23215; Y013_15725; Y013_05530; Y013_02710; Y013_24195; Y013_07385; Y013_18685; Y013_05100; Y013_12310; Y013_11705; Y013_10395; Y013_17920; Y013_07525; Y013_22785; Y013_00035; Y013_10815; Y013_17695; Y013_08610; Y013_13620; Y013_20030; Y013_14380; Y013_13925; Y013_20465; Y01…
biological process	GO:1901658	glycosyl compound catabolic process	11	86	352	2155	0.879954	1	Y013_04075; Y013_19185; Y013_23250; Y013_05105; Y013_09070; Y013_21470; Y013_24490; Y013_02655; Y013_10110; Y013_08840; Y013_23215; Y013_15725; Y013_05530; Y013_02710; Y013_24195; Y013_07385; Y013_18685; Y013_05100; Y013_12310; Y013_11705; Y013_10395; Y013_17920; Y013_07525; Y013_22785; Y013_00035; Y013_10815; Y013_17695; Y013_08610; Y013_13620; Y013_20030; Y013_14380; Y013_13925; Y013_20465; Y01…
biological process	GO:0009143	nucleoside triphosphate catabolic process	11	86	352	2155	0.880499	1	Y013_04075; Y013_19185; Y013_23250; Y013_05105; Y013_09070; Y013_21470; Y013_24490; Y013_02655; Y013_10110; Y013_08840; Y013_23215; Y013_15725; Y013_05530; Y013_02710; Y013_24195; Y013_07385; Y013_18685; Y013_05100; Y013_12310; Y013_11705; Y013_10395; Y013_17920; Y013_07525; Y013_22785; Y013_00035; Y013_10815; Y013_17695; Y013_08610; Y013_13620; Y013_20030; Y013_14380; Y013_13925; Y013_20465; Y01…
biological process	GO:0006195	purine nucleotide catabolic process	11	86	352	2155	0.881227	1	Y013_04075; Y013_19185; Y013_23250; Y013_05105; Y013_09070; Y013_21470; Y013_24490; Y013_02655; Y013_10110; Y013_08840; Y013_23215; Y013_15725; Y013_05530; Y013_02710; Y013_24195; Y013_07385; Y013_18685; Y013_23495; Y013_05100; Y013_12310; Y013_11705; Y013_10395; Y013_17920; Y013_07525; Y013_22785; Y013_00035; Y013_10815; Y013_17695; Y013_08610; Y013_13620; Y013_20030; Y013_14380; Y013_13925; Y01…
biological process	GO:0009154	purine ribonucleotide catabolic process	11	86	352	2155	0.881227	1	Y013_04075; Y013_19185; Y013_23250; Y013_05105; Y013_09070; Y013_21470; Y013_24490; Y013_02655; Y013_10110; Y013_08840; Y013_23215; Y013_15725; Y013_05530; Y013_02710; Y013_24195; Y013_07385; Y013_18685; Y013_23495; Y013_05100; Y013_12310; Y013_11705; Y013_10395; Y013_17920; Y013_07525; Y013_22785; Y013_00035; Y013_10815; Y013_17695; Y013_08610; Y013_13620; Y013_20030; Y013_14380; Y013_13925; Y01…
biological process	GO:0009261	ribonucleotide catabolic process	11	86	352	2155	0.881227	1	Y013_04075; Y013_19185; Y013_23250; Y013_05105; Y013_09070; Y013_21470; Y013_24490; Y013_02655; Y013_10110; Y013_08840; Y013_23215; Y013_15725; Y013_05530; Y013_02710; Y013_24195; Y013_07385; Y013_18685; Y013_23495; Y013_05100; Y013_12310; Y013_11705; Y013_10395; Y013_17920; Y013_07525; Y013_22785; Y013_00035; Y013_10815; Y013_17695; Y013_08610; Y013_13620; Y013_20030; Y013_14380; Y013_13925; Y01…
biological process	GO:0008152	metabolic process	305	1909	352	2155	0.88486	1	Y013_15850; Y013_05065; Y013_05320; Y013_23055; Y013_25720; Y013_00645; Y013_06425; Y013_05455; Y013_05465; Y013_11795; Y013_15905; Y013_14800; Y013_08790; Y013_16045; Y013_13140; Y013_06515; Y013_13355; Y013_01420; Y013_01720; Y013_00840; Y013_20155; Y013_19225; Y013_03380; Y013_09815; Y013_00955; Y013_22065; Y013_15190; Y013_11920; Y013_03870; Y013_10355; Y013_06280; Y013_07080; Y013_01950; Y01…
biological process	GO:1901606	alpha-amino acid catabolic process	1	12	352	2155	0.887472	1	Y013_04495; Y013_25125; Y013_02090; Y013_04520; Y013_08475; Y013_19935; Y013_02390; Y013_15520; Y013_21345; Y013_04725; Y013_11400; Y013_06035; Y013_13090
biological process	GO:0006766	vitamin metabolic process	3	31	352	2155	0.889766	1	Y013_07400; Y013_02420; Y013_10490; Y013_10560; Y013_10135; Y013_10515; Y013_18730; Y013_18305; Y013_16725; Y013_14215; Y013_14650; Y013_20605; Y013_10535; Y013_10525; Y013_21510; Y013_02505; Y013_14375; Y013_06500; Y013_14625; Y013_01920; Y013_14255; Y013_14240; Y013_06105; Y013_14610; Y013_10500; Y013_24090; Y013_01340; Y013_01230; Y013_14635; Y013_18055; Y013_14645; Y013_20595; Y013_00115; Y01…
biological process	GO:0006767	water-soluble vitamin metabolic process	3	31	352	2155	0.889766	1	Y013_07400; Y013_02420; Y013_10490; Y013_10560; Y013_10135; Y013_10515; Y013_18730; Y013_18305; Y013_16725; Y013_14215; Y013_14650; Y013_20605; Y013_10535; Y013_10525; Y013_21510; Y013_02505; Y013_14375; Y013_06500; Y013_14625; Y013_01920; Y013_14255; Y013_14240; Y013_06105; Y013_14610; Y013_10500; Y013_24090; Y013_01340; Y013_01230; Y013_14635; Y013_18055; Y013_14645; Y013_20595; Y013_00115; Y01…
biological process	GO:0000902	cell morphogenesis	1	12	352	2155	0.897745	1	Y013_05755; Y013_05765; Y013_02965; Y013_09515; Y013_05780; Y013_05770; Y013_03000; Y013_06625; Y013_05750; Y013_24015; Y013_21595; Y013_24640
biological process	GO:0032989	cellular component morphogenesis	1	12	352	2155	0.897745	1	Y013_05755; Y013_05765; Y013_02965; Y013_09515; Y013_05780; Y013_05770; Y013_03000; Y013_06625; Y013_05750; Y013_24015; Y013_21595; Y013_24640
biological process	GO:0009166	nucleotide catabolic process	11	88	352	2155	0.898407	1	Y013_04075; Y013_19185; Y013_23250; Y013_05105; Y013_09070; Y013_21470; Y013_24490; Y013_02655; Y013_10110; Y013_08840; Y013_23215; Y013_15725; Y013_05530; Y013_02710; Y013_24195; Y013_07385; Y013_18685; Y013_23495; Y013_05100; Y013_12310; Y013_11705; Y013_10395; Y013_17920; Y013_07525; Y013_22785; Y013_00035; Y013_10815; Y013_17750; Y013_17695; Y013_08610; Y013_13620; Y013_20030; Y013_14380; Y01…
biological process	GO:0007049	cell cycle	2	21	352	2155	0.899233	1	Y013_05740; Y013_01440; Y013_04615; Y013_05745; Y013_05765; Y013_03000; Y013_24010; Y013_00585; Y013_00820; Y013_24835; Y013_16685; Y013_05755; Y013_05725; Y013_09515; Y013_05715; Y013_05780; Y013_00975; Y013_05770; Y013_07235; Y013_05750; Y013_26185; Y013_24640; Y013_01100
biological process	GO:0034655	nucleobase-containing compound catabolic process	12	96	352	2155	0.901004	1	Y013_04075; Y013_19185; Y013_23250; Y013_05105; Y013_09070; Y013_21470; Y013_24490; Y013_02655; Y013_10110; Y013_08840; Y013_23215; Y013_15725; Y013_05530; Y013_02710; Y013_24195; Y013_07385; Y013_18685; Y013_23495; Y013_05100; Y013_12310; Y013_11705; Y013_10395; Y013_17920; Y013_25700; Y013_07525; Y013_22785; Y013_00035; Y013_10815; Y013_17750; Y013_17695; Y013_08610; Y013_13620; Y013_20030; Y01…
biological process	GO:0043648	dicarboxylic acid metabolic process	3	30	352	2155	0.901627	1	Y013_20315; Y013_13840; Y013_11425; Y013_01425; Y013_01395; Y013_18340; Y013_01570; Y013_06815; Y013_14040; Y013_09915; Y013_14035; Y013_21900; Y013_15520; Y013_24205; Y013_00680; Y013_05465; Y013_02330; Y013_02335; Y013_22875; Y013_16855; Y013_18345; Y013_11400; Y013_24530; Y013_23065; Y013_09920; Y013_04240; Y013_02325; Y013_16850; Y013_24220; Y013_25125; Y013_02560; Y013_07520; Y013_22870; Y01…
biological process	GO:0016042	lipid catabolic process	1	13	352	2155	0.903613	1	Y013_09325; Y013_19025; Y013_19290; Y013_03385; Y013_19035; Y013_21725; Y013_19030; Y013_00460; Y013_00645; Y013_03620; Y013_16625; Y013_00285; Y013_06155; Y013_03880; Y013_19040
biological process	GO:0009605	response to external stimulus	1	13	352	2155	0.904184	1	Y013_20430; Y013_04950; Y013_01620; Y013_02520; Y013_04800; Y013_05130; Y013_19815; Y013_18850; Y013_02110; Y013_19160; Y013_01515; Y013_02105; Y013_16505
biological process	GO:1901292	nucleoside phosphate catabolic process	11	89	352	2155	0.90539	1	Y013_04075; Y013_19185; Y013_23250; Y013_05105; Y013_09070; Y013_21470; Y013_24490; Y013_02655; Y013_10110; Y013_08840; Y013_23215; Y013_15725; Y013_05530; Y013_02710; Y013_24195; Y013_07385; Y013_18685; Y013_23495; Y013_05100; Y013_12310; Y013_11705; Y013_10395; Y013_17920; Y013_07525; Y013_22785; Y013_00035; Y013_10815; Y013_17750; Y013_17695; Y013_08610; Y013_13620; Y013_20030; Y013_14380; Y01…
biological process	GO:0009070	serine family amino acid biosynthetic process	1	13	352	2155	0.908065	1	Y013_06485; Y013_11585; Y013_24200; Y013_21080; Y013_06950; Y013_17360; Y013_21800; Y013_11590; Y013_09270; Y013_00390; Y013_21870; Y013_06715; Y013_20595
biological process	GO:0044724	single-organism carbohydrate catabolic process	2	22	352	2155	0.909018	1	Y013_02620; Y013_01965; Y013_10600; Y013_02545; Y013_24380; Y013_05600; Y013_21695; Y013_06770; Y013_05305; Y013_07905; Y013_21115; Y013_00540; Y013_04450; Y013_02615; Y013_14720; Y013_09450; Y013_06940; Y013_05890; Y013_02550; Y013_06210; Y013_24450; Y013_12040; Y013_02605; Y013_02490
biological process	GO:0008610	lipid biosynthetic process	6	55	352	2155	0.914267	1	Y013_06225; Y013_19030; Y013_08080; Y013_18860; Y013_09110; Y013_21595; Y013_01935; Y013_19025; Y013_17050; Y013_19035; Y013_21465; Y013_03725; Y013_13450; Y013_05850; Y013_06055; Y013_17060; Y013_09150; Y013_14125; Y013_05450; Y013_17570; Y013_02055; Y013_10905; Y013_05845; Y013_17900; Y013_11460; Y013_10010; Y013_21930; Y013_01460; Y013_19040; Y013_16795; Y013_23390; Y013_17465; Y013_12645; Y01…
biological process	GO:0009653	anatomical structure morphogenesis	1	13	352	2155	0.914727	1	Y013_05755; Y013_05765; Y013_02965; Y013_09515; Y013_05780; Y013_05770; Y013_03000; Y013_21930; Y013_06625; Y013_05750; Y013_24015; Y013_21595; Y013_24640
biological process	GO:0048856	anatomical structure development	1	13	352	2155	0.914727	1	Y013_05755; Y013_05765; Y013_02965; Y013_09515; Y013_05780; Y013_05770; Y013_03000; Y013_21930; Y013_06625; Y013_05750; Y013_24015; Y013_21595; Y013_24640
biological process	GO:0048869	cellular developmental process	1	13	352	2155	0.914727	1	Y013_05755; Y013_05765; Y013_02965; Y013_09515; Y013_05780; Y013_05770; Y013_03000; Y013_21930; Y013_06625; Y013_05750; Y013_24015; Y013_21595; Y013_24640
biological process	GO:0034220	ion transmembrane transport	2	23	352	2155	0.917542	1	Y013_20030; Y013_24615; Y013_24625; Y013_01895; Y013_24610; Y013_03845; Y013_03475; Y013_24590; Y013_01900; Y013_17150; Y013_00655; Y013_24620; Y013_06310; Y013_22865; Y013_03460; Y013_17955; Y013_10045; Y013_01890; Y013_20015; Y013_15235; Y013_14165; Y013_24605; Y013_25850; Y013_11115; Y013_24595; Y013_24600; Y013_18490; Y013_00985
biological process	GO:0009273	peptidoglycan-based cell wall biogenesis	2	22	352	2155	0.919446	1	Y013_18415; Y013_05765; Y013_17485; Y013_01180; Y013_03000; Y013_05785; Y013_16045; Y013_24010; Y013_21595; Y013_11700; Y013_05755; Y013_06975; Y013_11850; Y013_02965; Y013_09515; Y013_05780; Y013_05770; Y013_06625; Y013_16000; Y013_05750; Y013_24640; Y013_16680
biological process	GO:0022613	ribonucleoprotein complex biogenesis	1	15	352	2155	0.921398	1	Y013_09080; Y013_04780; Y013_21450; Y013_01270; Y013_05795; Y013_01020; Y013_21385; Y013_01150; Y013_00935; Y013_16470; Y013_06450; Y013_00910; Y013_04585; Y013_06425; Y013_06415
biological process	GO:0042254	ribosome biogenesis	1	15	352	2155	0.921398	1	Y013_09080; Y013_04780; Y013_21450; Y013_01270; Y013_05795; Y013_01020; Y013_21385; Y013_01150; Y013_00935; Y013_16470; Y013_06450; Y013_00910; Y013_04585; Y013_06425; Y013_06415
biological process	GO:0009063	cellular amino acid catabolic process	1	14	352	2155	0.922992	1	Y013_02420; Y013_04495; Y013_25125; Y013_02090; Y013_13535; Y013_04520; Y013_08475; Y013_19935; Y013_02390; Y013_15520; Y013_21345; Y013_04725; Y013_11400; Y013_06035; Y013_13090
biological process	GO:0015672	monovalent inorganic cation transport	2	24	352	2155	0.925067	1	Y013_12845; Y013_01765; Y013_26120; Y013_24615; Y013_24625; Y013_23710; Y013_01895; Y013_24610; Y013_15865; Y013_24590; Y013_00655; Y013_24620; Y013_24350; Y013_16075; Y013_06310; Y013_21390; Y013_03460; Y013_07345; Y013_01890; Y013_14170; Y013_24605; Y013_24595; Y013_03600; Y013_10050; Y013_24600; Y013_18490; Y013_25410; Y013_00985
biological process	GO:0032502	developmental process	1	14	352	2155	0.928847	1	Y013_05755; Y013_05765; Y013_02965; Y013_09515; Y013_05780; Y013_02535; Y013_05770; Y013_03000; Y013_21930; Y013_06625; Y013_05750; Y013_24015; Y013_21595; Y013_24640
biological process	GO:0044767	single-organism developmental process	1	14	352	2155	0.928847	1	Y013_05755; Y013_05765; Y013_02965; Y013_09515; Y013_05780; Y013_02535; Y013_05770; Y013_03000; Y013_21930; Y013_06625; Y013_05750; Y013_24015; Y013_21595; Y013_24640
biological process	GO:0042546	cell wall biogenesis	2	23	352	2155	0.931652	1	Y013_18415; Y013_05765; Y013_17485; Y013_01180; Y013_03000; Y013_05785; Y013_16045; Y013_24010; Y013_21595; Y013_11700; Y013_05755; Y013_06975; Y013_17535; Y013_11850; Y013_02965; Y013_09515; Y013_05780; Y013_05770; Y013_06625; Y013_16000; Y013_05750; Y013_24640; Y013_16680
biological process	GO:0016052	carbohydrate catabolic process	2	24	352	2155	0.932451	1	Y013_02620; Y013_01965; Y013_10600; Y013_02545; Y013_24380; Y013_20295; Y013_05600; Y013_21695; Y013_06770; Y013_05305; Y013_07905; Y013_21115; Y013_00540; Y013_04450; Y013_02615; Y013_14720; Y013_09450; Y013_06940; Y013_09545; Y013_05890; Y013_02550; Y013_06210; Y013_24450; Y013_12040; Y013_02605; Y013_02490
biological process	GO:0044085	cellular component biogenesis	5	51	352	2155	0.93883	1	Y013_05740; Y013_00990; Y013_05765; Y013_17485; Y013_15910; Y013_01180; Y013_16470; Y013_04585; Y013_21595; Y013_06415; Y013_06005; Y013_04780; Y013_06975; Y013_17535; Y013_01270; Y013_05725; Y013_11850; Y013_02965; Y013_09515; Y013_05780; Y013_01150; Y013_05750; Y013_24640; Y013_09295; Y013_06425; Y013_09080; Y013_23930; Y013_18415; Y013_21385; Y013_03000; Y013_02675; Y013_16045; Y013_02690; Y01…
biological process	GO:1901068	guanosine-containing compound metabolic process	2	24	352	2155	0.94001	1	Y013_10810; Y013_05740; Y013_00805; Y013_08910; Y013_13885; Y013_08245; Y013_24490; Y013_00405; Y013_06550; Y013_01575; Y013_21525; Y013_01280; Y013_06415; Y013_14930; Y013_00785; Y013_08230; Y013_24195; Y013_12245; Y013_06345; Y013_14935; Y013_01000; Y013_07525; Y013_02140; Y013_03355; Y013_22785; Y013_10815; Y013_08915; Y013_06495; Y013_03305
biological process	GO:0009144	purine nucleoside triphosphate metabolic process	11	95	352	2155	0.940172	1	Y013_04075; Y013_19185; Y013_23250; Y013_05105; Y013_09070; Y013_21470; Y013_24490; Y013_24590; Y013_02655; Y013_24620; Y013_10110; Y013_08840; Y013_23215; Y013_15725; Y013_05530; Y013_02710; Y013_24195; Y013_07385; Y013_18685; Y013_24605; Y013_06345; Y013_05100; Y013_12310; Y013_11705; Y013_10395; Y013_17920; Y013_07525; Y013_22785; Y013_00035; Y013_10815; Y013_17695; Y013_08610; Y013_13620; Y01…
biological process	GO:0009205	purine ribonucleoside triphosphate metabolic process	11	95	352	2155	0.940172	1	Y013_04075; Y013_19185; Y013_23250; Y013_05105; Y013_09070; Y013_21470; Y013_24490; Y013_24590; Y013_02655; Y013_24620; Y013_10110; Y013_08840; Y013_23215; Y013_15725; Y013_05530; Y013_02710; Y013_24195; Y013_07385; Y013_18685; Y013_24605; Y013_06345; Y013_05100; Y013_12310; Y013_11705; Y013_10395; Y013_17920; Y013_07525; Y013_22785; Y013_00035; Y013_10815; Y013_17695; Y013_08610; Y013_13620; Y01…
biological process	GO:0006733	oxidoreduction coenzyme metabolic process	1	16	352	2155	0.942288	1	Y013_02620; Y013_00115; Y013_05465; Y013_10970; Y013_00540; Y013_04450; Y013_07070; Y013_04645; Y013_02615; Y013_15090; Y013_00120; Y013_06605; Y013_02550; Y013_24450; Y013_02605; Y013_05460; Y013_05455; Y013_02490
biological process	GO:0019362	pyridine nucleotide metabolic process	1	16	352	2155	0.942288	1	Y013_02620; Y013_00115; Y013_05465; Y013_10970; Y013_00540; Y013_04450; Y013_07070; Y013_04645; Y013_02615; Y013_15090; Y013_00120; Y013_06605; Y013_02550; Y013_24450; Y013_02605; Y013_05460; Y013_05455; Y013_02490
biological process	GO:0046496	nicotinamide nucleotide metabolic process	1	16	352	2155	0.942288	1	Y013_02620; Y013_00115; Y013_05465; Y013_10970; Y013_00540; Y013_04450; Y013_07070; Y013_04645; Y013_02615; Y013_15090; Y013_00120; Y013_06605; Y013_02550; Y013_24450; Y013_02605; Y013_05460; Y013_05455; Y013_02490
biological process	GO:0006790	sulfur compound metabolic process	4	43	352	2155	0.949193	1	Y013_06485; Y013_24535; Y013_09750; Y013_10135; Y013_11585; Y013_14215; Y013_20990; Y013_24490; Y013_00570; Y013_14175; Y013_12760; Y013_14550; Y013_01920; Y013_14255; Y013_14240; Y013_06845; Y013_24200; Y013_10430; Y013_04635; Y013_07915; Y013_06055; Y013_18865; Y013_08065; Y013_09480; Y013_11590; Y013_21800; Y013_06490; Y013_04025; Y013_18055; Y013_02425; Y013_06050; Y013_02685; Y013_00755; Y01…
biological process	GO:0006464	cellular protein modification process	3	37	352	2155	0.949783	1	Y013_17200; Y013_02145; Y013_10515; Y013_07755; Y013_19055; Y013_16670; Y013_05870; Y013_09355; Y013_24570; Y013_21380; Y013_01905; Y013_07835; Y013_07320; Y013_16910; Y013_04110; Y013_15020; Y013_14275; Y013_09660; Y013_06055; Y013_00815; Y013_16640; Y013_14635; Y013_16960; Y013_26125; Y013_08295; Y013_21350; Y013_02445; Y013_06180; Y013_06050; Y013_13300; Y013_10900; Y013_20645; Y013_16675; Y01…
biological process	GO:0036211	protein modification process	3	37	352	2155	0.949783	1	Y013_17200; Y013_02145; Y013_10515; Y013_07755; Y013_19055; Y013_16670; Y013_05870; Y013_09355; Y013_24570; Y013_21380; Y013_01905; Y013_07835; Y013_07320; Y013_16910; Y013_04110; Y013_15020; Y013_14275; Y013_09660; Y013_06055; Y013_00815; Y013_16640; Y013_14635; Y013_16960; Y013_26125; Y013_08295; Y013_21350; Y013_02445; Y013_06180; Y013_06050; Y013_13300; Y013_10900; Y013_20645; Y013_16675; Y01…
biological process	GO:0009199	ribonucleoside triphosphate metabolic process	11	97	352	2155	0.949817	1	Y013_04075; Y013_19185; Y013_23250; Y013_05105; Y013_09070; Y013_21470; Y013_24490; Y013_24590; Y013_02655; Y013_24620; Y013_10110; Y013_08840; Y013_23215; Y013_15725; Y013_05530; Y013_02710; Y013_24195; Y013_07385; Y013_18685; Y013_24605; Y013_06345; Y013_05100; Y013_12310; Y013_11705; Y013_10395; Y013_17920; Y013_07525; Y013_22785; Y013_00035; Y013_10815; Y013_17695; Y013_01125; Y013_08610; Y01…
biological process	GO:0046148	pigment biosynthetic process	1	16	352	2155	0.951729	1	Y013_07995; Y013_09360; Y013_02705; Y013_02760; Y013_09320; Y013_01945; Y013_19910; Y013_09355; Y013_01070; Y013_02630; Y013_17050; Y013_19645; Y013_19805; Y013_05850; Y013_01230; Y013_23165
biological process	GO:0034645	cellular macromolecule biosynthetic process	58	440	352	2155	0.952175	1	Y013_08260; Y013_16895; Y013_11715; Y013_21420; Y013_12945; Y013_13460; Y013_15885; Y013_25990; Y013_23130; Y013_16150; Y013_04305; Y013_16345; Y013_11050; Y013_04970; Y013_21405; Y013_15860; Y013_23055; Y013_14900; Y013_20145; Y013_00800; Y013_20075; Y013_02535; Y013_04770; Y013_00400; Y013_25700; Y013_25695; Y013_04215; Y013_15905; Y013_08790; Y013_13140; Y013_16045; Y013_13335; Y013_20890; Y01…
biological process	GO:0040007	growth	1	18	352	2155	0.952833	1	Y013_08450; Y013_00990; Y013_25695; Y013_04125; Y013_04615; Y013_21860; Y013_23080; Y013_12065; Y013_00600; Y013_08280; Y013_18565; Y013_08925; Y013_08470; Y013_02160; Y013_04790; Y013_21900; Y013_18850; Y013_19695; Y013_19805; Y013_25700
biological process	GO:0009126	purine nucleoside monophosphate metabolic process	1	17	352	2155	0.955197	1	Y013_07995; Y013_07725; Y013_21165; Y013_14455; Y013_19915; Y013_08245; Y013_19910; Y013_19870; Y013_08230; Y013_06000; Y013_19890; Y013_07730; Y013_19645; Y013_19805; Y013_09560; Y013_10335; Y013_23165; Y013_21170; Y013_08485
biological process	GO:0009127	purine nucleoside monophosphate biosynthetic process	1	17	352	2155	0.955197	1	Y013_07995; Y013_07725; Y013_21165; Y013_14455; Y013_19915; Y013_08245; Y013_19910; Y013_19870; Y013_08230; Y013_06000; Y013_19890; Y013_07730; Y013_19645; Y013_19805; Y013_09560; Y013_10335; Y013_23165; Y013_21170; Y013_08485
biological process	GO:0009167	purine ribonucleoside monophosphate metabolic process	1	17	352	2155	0.955197	1	Y013_07995; Y013_07725; Y013_21165; Y013_14455; Y013_19915; Y013_08245; Y013_19910; Y013_19870; Y013_08230; Y013_06000; Y013_19890; Y013_07730; Y013_19645; Y013_19805; Y013_09560; Y013_10335; Y013_23165; Y013_21170; Y013_08485
biological process	GO:0009168	purine ribonucleoside monophosphate biosynthetic process	1	17	352	2155	0.955197	1	Y013_07995; Y013_07725; Y013_21165; Y013_14455; Y013_19915; Y013_08245; Y013_19910; Y013_19870; Y013_08230; Y013_06000; Y013_19890; Y013_07730; Y013_19645; Y013_19805; Y013_09560; Y013_10335; Y013_23165; Y013_21170; Y013_08485
biological process	GO:0005975	carbohydrate metabolic process	10	89	352	2155	0.955898	1	Y013_01965; Y013_15380; Y013_02540; Y013_14560; Y013_01505; Y013_05600; Y013_06540; Y013_01595; Y013_05640; Y013_14765; Y013_21595; Y013_20640; Y013_11330; Y013_11615; Y013_15075; Y013_22160; Y013_09705; Y013_04450; Y013_03975; Y013_03725; Y013_02550; Y013_13425; Y013_06210; Y013_03990; Y013_18930; Y013_19845; Y013_20885; Y013_06885; Y013_03200; Y013_02620; Y013_07685; Y013_07625; Y013_10955; Y01…
biological process	GO:0009110	vitamin biosynthetic process	2	29	352	2155	0.956831	1	Y013_07400; Y013_10490; Y013_10560; Y013_10135; Y013_10515; Y013_18730; Y013_18305; Y013_16725; Y013_14215; Y013_14650; Y013_20605; Y013_10535; Y013_10525; Y013_21510; Y013_02505; Y013_14375; Y013_06500; Y013_14625; Y013_01920; Y013_14255; Y013_14240; Y013_06105; Y013_14610; Y013_10500; Y013_24090; Y013_01340; Y013_01230; Y013_14635; Y013_18055; Y013_14645; Y013_20595; Y013_03290; Y013_14620; Y01…
biological process	GO:0042364	water-soluble vitamin biosynthetic process	2	29	352	2155	0.956831	1	Y013_07400; Y013_10490; Y013_10560; Y013_10135; Y013_10515; Y013_18730; Y013_18305; Y013_16725; Y013_14215; Y013_14650; Y013_20605; Y013_10535; Y013_10525; Y013_21510; Y013_02505; Y013_14375; Y013_06500; Y013_14625; Y013_01920; Y013_14255; Y013_14240; Y013_06105; Y013_14610; Y013_10500; Y013_24090; Y013_01340; Y013_01230; Y013_14635; Y013_18055; Y013_14645; Y013_20595; Y013_03290; Y013_14620; Y01…
biological process	GO:0042440	pigment metabolic process	1	17	352	2155	0.959091	1	Y013_07995; Y013_09360; Y013_02705; Y013_02760; Y013_09320; Y013_01945; Y013_19910; Y013_09355; Y013_01070; Y013_02630; Y013_17050; Y013_19645; Y013_19805; Y013_02955; Y013_05850; Y013_01230; Y013_23165
biological process	GO:0006633	fatty acid biosynthetic process	1	18	352	2155	0.95932	1	Y013_06225; Y013_00225; Y013_06050; Y013_11495; Y013_23505; Y013_09110; Y013_09000; Y013_03565; Y013_17900; Y013_13450; Y013_02755; Y013_11460; Y013_23360; Y013_06055; Y013_17465; Y013_23390; Y013_00230; Y013_12645; Y013_15665
biological process	GO:0009059	macromolecule biosynthetic process	58	444	352	2155	0.959641	1	Y013_08260; Y013_12945; Y013_15885; Y013_16150; Y013_16345; Y013_21405; Y013_23055; Y013_20145; Y013_00800; Y013_20075; Y013_04770; Y013_25695; Y013_15905; Y013_08790; Y013_13140; Y013_16045; Y013_13335; Y013_08550; Y013_03235; Y013_01115; Y013_07140; Y013_01720; Y013_08730; Y013_00975; Y013_18065; Y013_20165; Y013_08360; Y013_03395; Y013_12055; Y013_00955; Y013_14420; Y013_21220; Y013_18925; Y01…
biological process	GO:0034637	cellular carbohydrate biosynthetic process	1	17	352	2155	0.95979	1	Y013_10955; Y013_07685; Y013_15025; Y013_20295; Y013_00100; Y013_17570; Y013_10950; Y013_02055; Y013_10905; Y013_19535; Y013_05640; Y013_21595; Y013_17575; Y013_15075; Y013_15070; Y013_09705; Y013_03725; Y013_00095; Y013_03990; Y013_20290; Y013_22930; Y013_18930; Y013_16020
biological process	GO:0008652	cellular amino acid biosynthetic process	13	114	352	2155	0.959852	1	Y013_06485; Y013_24535; Y013_05330; Y013_20990; Y013_05320; Y013_00390; Y013_14040; Y013_15880; Y013_06070; Y013_17845; Y013_05945; Y013_00810; Y013_04735; Y013_18330; Y013_20595; Y013_02425; Y013_05340; Y013_05325; Y013_17265; Y013_21080; Y013_06950; Y013_10055; Y013_14395; Y013_02335; Y013_25250; Y013_11400; Y013_14555; Y013_02325; Y013_12300; Y013_04730; Y013_09400; Y013_05875; Y013_20315; Y01…
biological process	GO:0071554	cell wall organization or biogenesis	2	27	352	2155	0.960362	1	Y013_18415; Y013_05765; Y013_01625; Y013_17485; Y013_01180; Y013_03935; Y013_03000; Y013_05785; Y013_16045; Y013_24010; Y013_21595; Y013_03285; Y013_05755; Y013_11700; Y013_06975; Y013_17535; Y013_11850; Y013_23495; Y013_02965; Y013_09515; Y013_05780; Y013_05770; Y013_06625; Y013_16000; Y013_05750; Y013_09470; Y013_16680; Y013_24640
biological process	GO:0000270	peptidoglycan metabolic process	1	17	352	2155	0.962053	1	Y013_18415; Y013_05765; Y013_03000; Y013_16045; Y013_21595; Y013_05755; Y013_25635; Y013_17395; Y013_02965; Y013_05780; Y013_09515; Y013_05770; Y013_06625; Y013_05750; Y013_16000; Y013_24640; Y013_16450
biological process	GO:0030203	glycosaminoglycan metabolic process	1	17	352	2155	0.962053	1	Y013_18415; Y013_05765; Y013_03000; Y013_16045; Y013_21595; Y013_05755; Y013_25635; Y013_17395; Y013_02965; Y013_05780; Y013_09515; Y013_05770; Y013_06625; Y013_05750; Y013_16000; Y013_24640; Y013_16450
biological process	GO:0006732	coenzyme metabolic process	7	73	352	2155	0.96317	1	Y013_10135; Y013_18730; Y013_24135; Y013_20605; Y013_02070; Y013_16880; Y013_18735; Y013_10165; Y013_22830; Y013_03420; Y013_21265; Y013_14255; Y013_14240; Y013_04450; Y013_03660; Y013_02090; Y013_02550; Y013_06055; Y013_21310; Y013_07085; Y013_05455; Y013_02620; Y013_02425; Y013_00115; Y013_06640; Y013_05465; Y013_21080; Y013_20305; Y013_21400; Y013_25250; Y013_04645; Y013_02615; Y013_15090; Y01…
biological process	GO:0009141	nucleoside triphosphate metabolic process	11	101	352	2155	0.963641	1	Y013_04075; Y013_19185; Y013_23250; Y013_09070; Y013_21470; Y013_08840; Y013_23215; Y013_15725; Y013_07385; Y013_06345; Y013_05100; Y013_11705; Y013_17920; Y013_07525; Y013_22785; Y013_00035; Y013_10815; Y013_08610; Y013_20030; Y013_20465; Y013_24625; Y013_07710; Y013_06515; Y013_06550; Y013_14230; Y013_15455; Y013_14930; Y013_05045; Y013_04435; Y013_13500; Y013_06495; Y013_14000; Y013_21735; Y01…
biological process	GO:0044272	sulfur compound biosynthetic process	3	38	352	2155	0.967447	1	Y013_06485; Y013_24535; Y013_09750; Y013_10135; Y013_11585; Y013_14215; Y013_20990; Y013_00570; Y013_14175; Y013_12760; Y013_14550; Y013_01920; Y013_14255; Y013_14240; Y013_06845; Y013_24200; Y013_10430; Y013_04635; Y013_07915; Y013_06055; Y013_18865; Y013_09480; Y013_08065; Y013_11590; Y013_21800; Y013_06490; Y013_04025; Y013_18055; Y013_02425; Y013_06050; Y013_00755; Y013_10095; Y013_10055; Y01…
biological process	GO:0006022	aminoglycan metabolic process	1	18	352	2155	0.968055	1	Y013_18415; Y013_05765; Y013_03000; Y013_16045; Y013_21595; Y013_03285; Y013_05755; Y013_25635; Y013_17395; Y013_02965; Y013_05780; Y013_09515; Y013_05770; Y013_06625; Y013_16000; Y013_05750; Y013_24640; Y013_16450
biological process	GO:0033554	cellular response to stress	7	73	352	2155	0.96976	1	Y013_18380; Y013_12145; Y013_21950; Y013_22730; Y013_03425; Y013_18840; Y013_04640; Y013_18825; Y013_24095; Y013_08195; Y013_02700; Y013_06080; Y013_00855; Y013_18210; Y013_07360; Y013_16960; Y013_16440; Y013_17560; Y013_12365; Y013_02110; Y013_05085; Y013_18810; Y013_20730; Y013_02285; Y013_18040; Y013_17800; Y013_06580; Y013_00975; Y013_16810; Y013_08045; Y013_20435; Y013_02105; Y013_20910; Y01…
biological process	GO:0006184	GTP catabolic process	1	18	352	2155	0.970111	1	Y013_10810; Y013_05740; Y013_00805; Y013_08910; Y013_13885; Y013_24490; Y013_00405; Y013_06550; Y013_01575; Y013_21525; Y013_01280; Y013_06415; Y013_14930; Y013_24195; Y013_14935; Y013_01000; Y013_07525; Y013_03355; Y013_22785; Y013_10815; Y013_08915; Y013_06495; Y013_03305
biological process	GO:1901069	guanosine-containing compound catabolic process	1	18	352	2155	0.970111	1	Y013_10810; Y013_05740; Y013_00805; Y013_08910; Y013_13885; Y013_24490; Y013_00405; Y013_06550; Y013_01575; Y013_21525; Y013_01280; Y013_06415; Y013_14930; Y013_24195; Y013_14935; Y013_01000; Y013_07525; Y013_03355; Y013_22785; Y013_10815; Y013_08915; Y013_06495; Y013_03305
biological process	GO:0042278	purine nucleoside metabolic process	12	112	352	2155	0.973491	1	Y013_04075; Y013_19185; Y013_23250; Y013_09070; Y013_21470; Y013_18735; Y013_08840; Y013_23215; Y013_15725; Y013_06000; Y013_07385; Y013_06345; Y013_05100; Y013_11705; Y013_17920; Y013_07525; Y013_22785; Y013_00035; Y013_10815; Y013_08610; Y013_02425; Y013_20030; Y013_20465; Y013_24625; Y013_07710; Y013_06515; Y013_06550; Y013_14230; Y013_14930; Y013_08230; Y013_05045; Y013_04435; Y013_13500; Y01…
biological process	GO:0046128	purine ribonucleoside metabolic process	12	112	352	2155	0.973491	1	Y013_04075; Y013_19185; Y013_23250; Y013_09070; Y013_21470; Y013_18735; Y013_08840; Y013_23215; Y013_15725; Y013_06000; Y013_07385; Y013_06345; Y013_05100; Y013_11705; Y013_17920; Y013_07525; Y013_22785; Y013_00035; Y013_10815; Y013_08610; Y013_02425; Y013_20030; Y013_20465; Y013_24625; Y013_07710; Y013_06515; Y013_06550; Y013_14230; Y013_14930; Y013_08230; Y013_05045; Y013_04435; Y013_13500; Y01…
biological process	GO:0090305	nucleic acid phosphodiester bond hydrolysis	1	21	352	2155	0.974748	1	Y013_22240; Y013_08185; Y013_01055; Y013_02520; Y013_16195; Y013_16485; Y013_21950; Y013_14205; Y013_22095; Y013_01065; Y013_21915; Y013_02285; Y013_00295; Y013_04950; Y013_04800; Y013_04505; Y013_08045; Y013_00935; Y013_23240; Y013_21920; Y013_00045; Y013_07360; Y013_06425; Y013_10085
biological process	GO:0006082	organic acid metabolic process	31	245	352	2155	0.975379	1	Y013_24535; Y013_05330; Y013_16895; Y013_19435; Y013_21420; Y013_20990; Y013_25990; Y013_05320; Y013_00390; Y013_06070; Y013_13210; Y013_04770; Y013_17845; Y013_05945; Y013_13080; Y013_18330; Y013_20595; Y013_02425; Y013_05325; Y013_05465; Y013_21080; Y013_14395; Y013_02335; Y013_25250; Y013_02040; Y013_11400; Y013_02280; Y013_08230; Y013_15265; Y013_17900; Y013_02560; Y013_04730; Y013_04480; Y01…
biological process	GO:0009066	aspartate family amino acid metabolic process	1	20	352	2155	0.975871	1	Y013_24535; Y013_09750; Y013_01425; Y013_01395; Y013_18345; Y013_22875; Y013_10435; Y013_25250; Y013_12760; Y013_18340; Y013_24530; Y013_01570; Y013_14550; Y013_05840; Y013_14555; Y013_08075; Y013_06845; Y013_24540; Y013_12300; Y013_10430; Y013_08065; Y013_24545; Y013_22870; Y013_04025; Y013_05995
biological process	GO:0009067	aspartate family amino acid biosynthetic process	1	20	352	2155	0.975871	1	Y013_24535; Y013_09750; Y013_01425; Y013_01395; Y013_18345; Y013_22875; Y013_10435; Y013_25250; Y013_12760; Y013_18340; Y013_24530; Y013_01570; Y013_14550; Y013_05840; Y013_14555; Y013_08075; Y013_06845; Y013_24540; Y013_12300; Y013_10430; Y013_08065; Y013_24545; Y013_22870; Y013_04025; Y013_05995
biological process	GO:0043650	dicarboxylic acid biosynthetic process	1	20	352	2155	0.976537	1	Y013_20315; Y013_13840; Y013_11425; Y013_05465; Y013_02330; Y013_01425; Y013_01395; Y013_02335; Y013_18345; Y013_16855; Y013_22875; Y013_11400; Y013_14040; Y013_09920; Y013_09915; Y013_16850; Y013_02325; Y013_25125; Y013_14035; Y013_15520; Y013_24205; Y013_00680; Y013_22870; Y013_07520; Y013_05875
biological process	GO:0046039	GTP metabolic process	1	20	352	2155	0.978846	1	Y013_10810; Y013_05740; Y013_00805; Y013_08910; Y013_13885; Y013_24490; Y013_00405; Y013_06550; Y013_01575; Y013_21525; Y013_01280; Y013_06415; Y013_14930; Y013_00785; Y013_24195; Y013_06345; Y013_14935; Y013_01000; Y013_07525; Y013_03355; Y013_22785; Y013_10815; Y013_08915; Y013_06495; Y013_03305
biological process	GO:0051188	cofactor biosynthetic process	7	78	352	2155	0.980177	1	Y013_10135; Y013_18730; Y013_09360; Y013_24135; Y013_02760; Y013_09320; Y013_20605; Y013_10510; Y013_01945; Y013_02070; Y013_16880; Y013_18735; Y013_10165; Y013_22830; Y013_14375; Y013_03420; Y013_09350; Y013_21265; Y013_14255; Y013_14240; Y013_03660; Y013_02090; Y013_06055; Y013_18865; Y013_21310; Y013_01230; Y013_07085; Y013_05455; Y013_02425; Y013_00115; Y013_01310; Y013_06640; Y013_05465; Y01…
biological process	GO:0006520	cellular amino acid metabolic process	20	173	352	2155	0.982741	1	Y013_06485; Y013_24535; Y013_05330; Y013_16895; Y013_21420; Y013_20990; Y013_05320; Y013_00390; Y013_06815; Y013_14040; Y013_02160; Y013_15880; Y013_06070; Y013_02090; Y013_13210; Y013_04770; Y013_18865; Y013_13435; Y013_17845; Y013_05945; Y013_00810; Y013_04735; Y013_21345; Y013_13080; Y013_18330; Y013_20595; Y013_02425; Y013_05340; Y013_05325; Y013_23615; Y013_17265; Y013_21080; Y013_10055; Y01…
biological process	GO:0072330	monocarboxylic acid biosynthetic process	1	23	352	2155	0.98306	1	Y013_06225; Y013_00845; Y013_00225; Y013_06050; Y013_11495; Y013_23505; Y013_09110; Y013_09000; Y013_03565; Y013_00835; Y013_05510; Y013_17900; Y013_05590; Y013_13450; Y013_11460; Y013_02755; Y013_06055; Y013_23360; Y013_17465; Y013_23390; Y013_00840; Y013_00230; Y013_12645; Y013_15665
biological process	GO:0072528	pyrimidine-containing compound biosynthetic process	1	23	352	2155	0.983141	1	Y013_10135; Y013_14215; Y013_07595; Y013_01920; Y013_00785; Y013_14255; Y013_14240; Y013_00835; Y013_04635; Y013_02395; Y013_18055; Y013_07965; Y013_01125; Y013_21075; Y013_00845; Y013_02400; Y013_02375; Y013_02925; Y013_01865; Y013_00755; Y013_04625; Y013_10095; Y013_10650; Y013_14770; Y013_15455; Y013_00870; Y013_10120; Y013_01420; Y013_12850; Y013_02370; Y013_11335; Y013_02390; Y013_00840
biological process	GO:0051301	cell division	1	22	352	2155	0.983496	1	Y013_05740; Y013_01440; Y013_04615; Y013_05745; Y013_05765; Y013_03000; Y013_00585; Y013_00820; Y013_24835; Y013_05755; Y013_07240; Y013_18685; Y013_05725; Y013_05800; Y013_09515; Y013_05715; Y013_05780; Y013_17915; Y013_05770; Y013_07235; Y013_05750; Y013_26185; Y013_24640; Y013_01100
biological process	GO:0043436	oxoacid metabolic process	30	244	352	2155	0.983602	1	Y013_24535; Y013_05330; Y013_16895; Y013_19435; Y013_21420; Y013_20990; Y013_25990; Y013_05320; Y013_00390; Y013_06070; Y013_13210; Y013_04770; Y013_17845; Y013_05945; Y013_13080; Y013_18330; Y013_20595; Y013_02425; Y013_05325; Y013_05465; Y013_21080; Y013_14395; Y013_02335; Y013_25250; Y013_02040; Y013_11400; Y013_02280; Y013_08230; Y013_15265; Y013_17900; Y013_02560; Y013_04730; Y013_04480; Y01…
biological process	GO:0044723	single-organism carbohydrate metabolic process	4	52	352	2155	0.98497	1	Y013_01965; Y013_02540; Y013_01505; Y013_05600; Y013_05640; Y013_21595; Y013_14765; Y013_11615; Y013_15075; Y013_09705; Y013_04450; Y013_03725; Y013_02550; Y013_06210; Y013_03990; Y013_18930; Y013_02620; Y013_07685; Y013_10955; Y013_02545; Y013_11245; Y013_00100; Y013_17570; Y013_21695; Y013_02055; Y013_10905; Y013_05305; Y013_03640; Y013_02615; Y013_14720; Y013_09450; Y013_20290; Y013_14480; Y01…
biological process	GO:0072521	purine-containing compound metabolic process	14	134	352	2155	0.985706	1	Y013_04075; Y013_19185; Y013_23250; Y013_21165; Y013_09070; Y013_21470; Y013_18735; Y013_08840; Y013_23215; Y013_15725; Y013_06000; Y013_07385; Y013_06345; Y013_05100; Y013_11705; Y013_17920; Y013_07525; Y013_22785; Y013_00035; Y013_10815; Y013_21170; Y013_08610; Y013_02425; Y013_20030; Y013_20465; Y013_24625; Y013_07710; Y013_06515; Y013_06550; Y013_14230; Y013_25250; Y013_14930; Y013_19870; Y01…
biological process	GO:0009150	purine ribonucleotide metabolic process	12	120	352	2155	0.988274	1	Y013_04075; Y013_19185; Y013_23250; Y013_21165; Y013_09070; Y013_21470; Y013_18735; Y013_08840; Y013_23215; Y013_15725; Y013_06000; Y013_07385; Y013_06345; Y013_05100; Y013_11705; Y013_17920; Y013_07525; Y013_22785; Y013_00035; Y013_10815; Y013_21170; Y013_08610; Y013_20030; Y013_20465; Y013_24625; Y013_07710; Y013_06515; Y013_06550; Y013_14230; Y013_14930; Y013_19870; Y013_08230; Y013_07730; Y01…
biological process	GO:0009156	ribonucleoside monophosphate biosynthetic process	1	25	352	2155	0.989738	1	Y013_07995; Y013_02375; Y013_02400; Y013_02925; Y013_07725; Y013_21165; Y013_14455; Y013_19915; Y013_08245; Y013_19910; Y013_10650; Y013_14770; Y013_19870; Y013_08230; Y013_06000; Y013_19890; Y013_07730; Y013_19645; Y013_19805; Y013_02370; Y013_09560; Y013_02390; Y013_10335; Y013_23165; Y013_08485; Y013_21590; Y013_21170; Y013_02395; Y013_07965
biological process	GO:0009161	ribonucleoside monophosphate metabolic process	1	25	352	2155	0.989738	1	Y013_07995; Y013_02375; Y013_02400; Y013_02925; Y013_07725; Y013_21165; Y013_14455; Y013_19915; Y013_08245; Y013_19910; Y013_10650; Y013_14770; Y013_19870; Y013_08230; Y013_06000; Y013_19890; Y013_07730; Y013_19645; Y013_19805; Y013_02370; Y013_09560; Y013_02390; Y013_10335; Y013_23165; Y013_08485; Y013_21590; Y013_21170; Y013_02395; Y013_07965
biological process	GO:0072527	pyrimidine-containing compound metabolic process	1	26	352	2155	0.989916	1	Y013_10135; Y013_14215; Y013_07595; Y013_01920; Y013_00785; Y013_14255; Y013_14240; Y013_00835; Y013_04635; Y013_08000; Y013_02395; Y013_18055; Y013_07965; Y013_01125; Y013_21075; Y013_00845; Y013_02400; Y013_02375; Y013_02925; Y013_01865; Y013_00755; Y013_04625; Y013_10095; Y013_08005; Y013_10650; Y013_14770; Y013_15455; Y013_00870; Y013_10120; Y013_01420; Y013_04590; Y013_12850; Y013_02370; Y01…
biological process	GO:0016053	organic acid biosynthetic process	14	138	352	2155	0.990537	1	Y013_06485; Y013_24535; Y013_05330; Y013_20990; Y013_05320; Y013_00390; Y013_14040; Y013_15880; Y013_06070; Y013_17845; Y013_05945; Y013_00810; Y013_04735; Y013_18330; Y013_20595; Y013_02425; Y013_05340; Y013_05325; Y013_05465; Y013_17265; Y013_21080; Y013_06950; Y013_10055; Y013_14395; Y013_02335; Y013_25250; Y013_11400; Y013_14555; Y013_02325; Y013_12300; Y013_17900; Y013_04730; Y013_09400; Y01…
biological process	GO:0046394	carboxylic acid biosynthetic process	14	138	352	2155	0.990537	1	Y013_06485; Y013_24535; Y013_05330; Y013_20990; Y013_05320; Y013_00390; Y013_14040; Y013_15880; Y013_06070; Y013_17845; Y013_05945; Y013_00810; Y013_04735; Y013_18330; Y013_20595; Y013_02425; Y013_05340; Y013_05325; Y013_05465; Y013_17265; Y013_21080; Y013_06950; Y013_10055; Y013_14395; Y013_02335; Y013_25250; Y013_11400; Y013_14555; Y013_02325; Y013_12300; Y013_17900; Y013_04730; Y013_09400; Y01…
biological process	GO:0009119	ribonucleoside metabolic process	12	123	352	2155	0.990753	1	Y013_04075; Y013_19185; Y013_23250; Y013_09070; Y013_21470; Y013_18735; Y013_08840; Y013_23215; Y013_15725; Y013_06000; Y013_07385; Y013_06345; Y013_05100; Y013_11705; Y013_17920; Y013_07525; Y013_22785; Y013_00035; Y013_10815; Y013_08610; Y013_02425; Y013_20030; Y013_20465; Y013_24625; Y013_07710; Y013_06515; Y013_06550; Y013_14230; Y013_14770; Y013_14930; Y013_08230; Y013_05045; Y013_04435; Y01…
biological process	GO:0006163	purine nucleotide metabolic process	12	123	352	2155	0.991084	1	Y013_04075; Y013_19185; Y013_23250; Y013_21165; Y013_09070; Y013_21470; Y013_18735; Y013_08840; Y013_23215; Y013_15725; Y013_06000; Y013_07385; Y013_06345; Y013_05100; Y013_11705; Y013_17920; Y013_07525; Y013_22785; Y013_00035; Y013_10815; Y013_21170; Y013_08610; Y013_20030; Y013_20465; Y013_24625; Y013_07710; Y013_06515; Y013_06550; Y013_14230; Y013_25250; Y013_14930; Y013_19870; Y013_08230; Y01…
biological process	GO:0016051	carbohydrate biosynthetic process	1	26	352	2155	0.992525	1	Y013_07735; Y013_15025; Y013_20295; Y013_10950; Y013_19535; Y013_05640; Y013_21595; Y013_15365; Y013_17575; Y013_11615; Y013_15075; Y013_09705; Y013_17555; Y013_03725; Y013_02550; Y013_00095; Y013_03990; Y013_22930; Y013_18930; Y013_12040; Y013_16020; Y013_07685; Y013_10955; Y013_17570; Y013_00100; Y013_21905; Y013_11245; Y013_02055; Y013_10905; Y013_21115; Y013_08325; Y013_15070; Y013_00905; Y01…
biological process	GO:0090407	organophosphate biosynthetic process	9	104	352	2155	0.992712	1	Y013_10135; Y013_21165; Y013_24135; Y013_20605; Y013_18860; Y013_24590; Y013_02070; Y013_16880; Y013_24620; Y013_18735; Y013_03420; Y013_21595; Y013_21265; Y013_14255; Y013_14240; Y013_06000; Y013_03670; Y013_21465; Y013_19890; Y013_03660; Y013_24605; Y013_02090; Y013_21310; Y013_00040; Y013_08485; Y013_24640; Y013_02395; Y013_21170; Y013_07085; Y013_17060; Y013_05455; Y013_07995; Y013_01125; Y01…
biological process	GO:0044283	small molecule biosynthetic process	17	165	352	2155	0.992924	1	Y013_06485; Y013_24535; Y013_05330; Y013_07400; Y013_10490; Y013_10135; Y013_09160; Y013_20605; Y013_20990; Y013_02505; Y013_05320; Y013_14375; Y013_00390; Y013_14625; Y013_14040; Y013_24090; Y013_15880; Y013_06070; Y013_17845; Y013_05945; Y013_00810; Y013_04735; Y013_18330; Y013_14645; Y013_20595; Y013_02425; Y013_05340; Y013_03290; Y013_05325; Y013_05465; Y013_17265; Y013_21080; Y013_10055; Y01…
biological process	GO:0009123	nucleoside monophosphate metabolic process	1	28	352	2155	0.993771	1	Y013_21165; Y013_08245; Y013_06000; Y013_19890; Y013_09560; Y013_10335; Y013_08485; Y013_21170; Y013_02395; Y013_07965; Y013_21075; Y013_07995; Y013_02400; Y013_02375; Y013_02925; Y013_01865; Y013_07725; Y013_14455; Y013_19915; Y013_10650; Y013_19910; Y013_14770; Y013_15455; Y013_19870; Y013_08230; Y013_01420; Y013_07730; Y013_19645; Y013_19805; Y013_02370; Y013_02390; Y013_11335; Y013_23165; Y01…
biological process	GO:0009124	nucleoside monophosphate biosynthetic process	1	28	352	2155	0.993771	1	Y013_21165; Y013_08245; Y013_06000; Y013_19890; Y013_09560; Y013_10335; Y013_08485; Y013_21170; Y013_02395; Y013_07965; Y013_21075; Y013_07995; Y013_02400; Y013_02375; Y013_02925; Y013_01865; Y013_07725; Y013_14455; Y013_19915; Y013_10650; Y013_19910; Y013_14770; Y013_15455; Y013_19870; Y013_08230; Y013_01420; Y013_07730; Y013_19645; Y013_19805; Y013_02370; Y013_02390; Y013_11335; Y013_23165; Y01…
biological process	GO:0019752	carboxylic acid metabolic process	27	238	352	2155	0.994732	1	Y013_24535; Y013_05330; Y013_16895; Y013_19435; Y013_21420; Y013_20990; Y013_25990; Y013_05320; Y013_00390; Y013_06070; Y013_13210; Y013_04770; Y013_17845; Y013_05945; Y013_13080; Y013_18330; Y013_20595; Y013_02425; Y013_05325; Y013_05465; Y013_21080; Y013_14395; Y013_02335; Y013_25250; Y013_02040; Y013_11400; Y013_02280; Y013_08230; Y013_15265; Y013_17900; Y013_02560; Y013_04730; Y013_04480; Y01…
biological process	GO:0009116	nucleoside metabolic process	12	129	352	2155	0.994929	1	Y013_04075; Y013_19185; Y013_23250; Y013_09070; Y013_21470; Y013_18735; Y013_08840; Y013_23215; Y013_15725; Y013_06000; Y013_07385; Y013_06345; Y013_05100; Y013_11705; Y013_17920; Y013_07525; Y013_22785; Y013_07060; Y013_00035; Y013_10815; Y013_08610; Y013_02425; Y013_20030; Y013_20465; Y013_24625; Y013_07710; Y013_06515; Y013_06550; Y013_14230; Y013_14770; Y013_14930; Y013_08230; Y013_05045; Y01…
biological process	GO:0044711	single-organism biosynthetic process	17	169	352	2155	0.995121	1	Y013_06485; Y013_24535; Y013_05330; Y013_07400; Y013_10490; Y013_10135; Y013_09160; Y013_20605; Y013_20990; Y013_02505; Y013_05320; Y013_14375; Y013_00390; Y013_14625; Y013_14040; Y013_24090; Y013_15880; Y013_06070; Y013_17845; Y013_05945; Y013_00810; Y013_04735; Y013_18330; Y013_14645; Y013_20595; Y013_02425; Y013_05340; Y013_01310; Y013_03290; Y013_05325; Y013_05465; Y013_17265; Y013_21080; Y01…
biological process	GO:0009259	ribonucleotide metabolic process	12	129	352	2155	0.995353	1	Y013_04075; Y013_19185; Y013_23250; Y013_21165; Y013_09070; Y013_21470; Y013_18735; Y013_08840; Y013_23215; Y013_15725; Y013_06000; Y013_07385; Y013_06345; Y013_05100; Y013_11705; Y013_17920; Y013_07525; Y013_22785; Y013_00035; Y013_10815; Y013_21170; Y013_08610; Y013_20030; Y013_20465; Y013_24625; Y013_07710; Y013_06515; Y013_06550; Y013_14230; Y013_14770; Y013_15455; Y013_14930; Y013_19870; Y01…
biological process	GO:0032259	methylation	4	65	352	2155	0.995424	1	Y013_04460; Y013_09750; Y013_02770; Y013_09160; Y013_21165; Y013_06850; Y013_22035; Y013_22920; Y013_10510; Y013_16470; Y013_16970; Y013_24570; Y013_17805; Y013_12385; Y013_14625; Y013_14550; Y013_10470; Y013_09350; Y013_16910; Y013_01025; Y013_09660; Y013_16710; Y013_01230; Y013_04025; Y013_01730; Y013_16275; Y013_02445; Y013_04775; Y013_18870; Y013_10485; Y013_20105; Y013_06450; Y013_00910; Y01…
biological process	GO:0019693	ribose phosphate metabolic process	12	130	352	2155	0.995814	1	Y013_04075; Y013_19185; Y013_23250; Y013_21165; Y013_09070; Y013_21470; Y013_18735; Y013_08840; Y013_23215; Y013_15725; Y013_06000; Y013_07385; Y013_06345; Y013_05100; Y013_11705; Y013_17920; Y013_07525; Y013_22785; Y013_00035; Y013_10815; Y013_21170; Y013_08610; Y013_20030; Y013_20465; Y013_24625; Y013_07710; Y013_06515; Y013_06550; Y013_14230; Y013_14770; Y013_15455; Y013_14930; Y013_19870; Y01…
biological process	GO:0019637	organophosphate metabolic process	23	216	352	2155	0.996015	1	Y013_23250; Y013_21165; Y013_24135; Y013_01845; Y013_08840; Y013_03420; Y013_23215; Y013_15725; Y013_21265; Y013_06000; Y013_03670; Y013_03660; Y013_06345; Y013_11705; Y013_17920; Y013_21170; Y013_05455; Y013_20465; Y013_05465; Y013_21080; Y013_06515; Y013_14230; Y013_25250; Y013_14930; Y013_12280; Y013_08230; Y013_04645; Y013_07730; Y013_05045; Y013_01420; Y013_04435; Y013_01460; Y013_02605; Y01…
biological process	GO:0006796	phosphate-containing compound metabolic process	36	311	352	2155	0.996774	1	Y013_11660; Y013_23250; Y013_21165; Y013_24135; Y013_01845; Y013_08840; Y013_01595; Y013_14375; Y013_03420; Y013_00390; Y013_23215; Y013_15725; Y013_05225; Y013_04270; Y013_21265; Y013_07835; Y013_24265; Y013_11615; Y013_06000; Y013_22160; Y013_18510; Y013_03670; Y013_03660; Y013_06345; Y013_22005; Y013_11705; Y013_17920; Y013_26125; Y013_21170; Y013_05455; Y013_00175; Y013_20465; Y013_05465; Y01…
biological process	GO:0006139	nucleobase-containing compound metabolic process	82	639	352	2155	0.996781	1	Y013_08260; Y013_23250; Y013_12145; Y013_21165; Y013_05065; Y013_16195; Y013_12945; Y013_22465; Y013_18840; Y013_15885; Y013_16970; Y013_08840; Y013_16150; Y013_16345; Y013_21405; Y013_15725; Y013_23055; Y013_20145; Y013_06000; Y013_25720; Y013_03670; Y013_20075; Y013_04770; Y013_15945; Y013_06425; Y013_05455; Y013_17560; Y013_25695; Y013_05465; Y013_18870; Y013_08790; Y013_21080; Y013_21995; Y01…
biological process	GO:0044262	cellular carbohydrate metabolic process	1	30	352	2155	0.996792	1	Y013_01965; Y013_15025; Y013_14560; Y013_20295; Y013_17225; Y013_10950; Y013_05600; Y013_19535; Y013_05640; Y013_21595; Y013_20640; Y013_07905; Y013_17575; Y013_15075; Y013_09705; Y013_06940; Y013_03725; Y013_00095; Y013_03990; Y013_07660; Y013_22930; Y013_18930; Y013_16020; Y013_03200; Y013_07685; Y013_10955; Y013_20600; Y013_00100; Y013_17570; Y013_21905; Y013_02055; Y013_10640; Y013_10905; Y01…
biological process	GO:1901657	glycosyl compound metabolic process	12	134	352	2155	0.997064	1	Y013_04075; Y013_19185; Y013_23250; Y013_09070; Y013_21470; Y013_18735; Y013_08840; Y013_23215; Y013_15725; Y013_06000; Y013_07385; Y013_06345; Y013_05100; Y013_18865; Y013_11705; Y013_17920; Y013_07525; Y013_22785; Y013_07060; Y013_00035; Y013_10815; Y013_08610; Y013_02425; Y013_20030; Y013_20465; Y013_24625; Y013_07710; Y013_06515; Y013_06550; Y013_14230; Y013_14770; Y013_14930; Y013_08230; Y01…
biological process	GO:0051186	cofactor metabolic process	7	96	352	2155	0.997612	1	Y013_10135; Y013_18730; Y013_09360; Y013_24135; Y013_02760; Y013_09320; Y013_20605; Y013_10510; Y013_01945; Y013_02070; Y013_16880; Y013_18735; Y013_10165; Y013_22830; Y013_14375; Y013_03420; Y013_09350; Y013_21265; Y013_14255; Y013_14240; Y013_04450; Y013_03660; Y013_02090; Y013_02550; Y013_06055; Y013_18865; Y013_21310; Y013_01230; Y013_07085; Y013_05455; Y013_02620; Y013_02425; Y013_00115; Y01…
biological process	GO:0006725	cellular aromatic compound metabolic process	96	736	352	2155	0.997714	1	Y013_05330; Y013_07400; Y013_08260; Y013_23250; Y013_12145; Y013_19030; Y013_21165; Y013_05065; Y013_16195; Y013_12945; Y013_22465; Y013_10510; Y013_18840; Y013_15885; Y013_16970; Y013_08840; Y013_16150; Y013_16345; Y013_05320; Y013_14375; Y013_21405; Y013_15725; Y013_23055; Y013_20145; Y013_06000; Y013_25720; Y013_03670; Y013_20075; Y013_04770; Y013_15945; Y013_06425; Y013_05455; Y013_05325; Y01…
biological process	GO:0006793	phosphorus metabolic process	36	316	352	2155	0.997863	1	Y013_11660; Y013_23250; Y013_21165; Y013_24135; Y013_01845; Y013_08840; Y013_01595; Y013_14375; Y013_03420; Y013_00390; Y013_23215; Y013_15725; Y013_05225; Y013_04270; Y013_21265; Y013_07835; Y013_24265; Y013_11615; Y013_06000; Y013_22160; Y013_18510; Y013_03670; Y013_03660; Y013_06345; Y013_22005; Y013_11705; Y013_17920; Y013_26125; Y013_21170; Y013_05455; Y013_00175; Y013_20465; Y013_05465; Y01…
biological process	GO:0006260	DNA replication	1	33	352	2155	0.998279	1	Y013_20910; Y013_18580; Y013_21130; Y013_15910; Y013_05700; Y013_06840; Y013_14420; Y013_06455; Y013_23055; Y013_14900; Y013_08130; Y013_05935; Y013_06985; Y013_16505; Y013_16555; Y013_06980; Y013_10780; Y013_16495; Y013_00825; Y013_06340; Y013_16500; Y013_05085; Y013_13125; Y013_16515; Y013_00820; Y013_06570; Y013_18835; Y013_01620; Y013_18075; Y013_05130; Y013_00975; Y013_10300; Y013_16285; Y01…
biological process	GO:0072522	purine-containing compound biosynthetic process	1	37	352	2155	0.998666	1	Y013_02420; Y013_21165; Y013_21860; Y013_08245; Y013_24590; Y013_24620; Y013_18735; Y013_00785; Y013_06000; Y013_19890; Y013_18680; Y013_24605; Y013_09560; Y013_10335; Y013_08485; Y013_21170; Y013_07995; Y013_02425; Y013_24615; Y013_24625; Y013_02135; Y013_07725; Y013_14455; Y013_24610; Y013_19915; Y013_00915; Y013_19910; Y013_19670; Y013_11665; Y013_25250; Y013_05005; Y013_19870; Y013_08230; Y01…
biological process	GO:0006281	DNA repair	3	61	352	2155	0.998725	1	Y013_20910; Y013_08185; Y013_12145; Y013_02520; Y013_04695; Y013_06395; Y013_00880; Y013_21950; Y013_15910; Y013_22730; Y013_05700; Y013_06840; Y013_03425; Y013_14205; Y013_22095; Y013_18840; Y013_13135; Y013_04640; Y013_18825; Y013_18460; Y013_13130; Y013_24095; Y013_02700; Y013_08130; Y013_04800; Y013_07875; Y013_18210; Y013_23240; Y013_07360; Y013_16960; Y013_16505; Y013_10085; Y013_00940; Y01…
biological process	GO:0006259	DNA metabolic process	8	109	352	2155	0.998968	1	Y013_12145; Y013_16195; Y013_22465; Y013_22730; Y013_18840; Y013_25145; Y013_23055; Y013_02700; Y013_14900; Y013_25720; Y013_08625; Y013_05935; Y013_15040; Y013_15945; Y013_17560; Y013_16180; Y013_04870; Y013_25530; Y013_01830; Y013_23965; Y013_18810; Y013_25170; Y013_18040; Y013_06580; Y013_04855; Y013_00975; Y013_10300; Y013_12140; Y013_23535; Y013_25470; Y013_12555; Y013_21130; Y013_02520; Y01…
biological process	GO:0006974	response to DNA damage stimulus	3	63	352	2155	0.999063	1	Y013_12145; Y013_21950; Y013_22730; Y013_03425; Y013_18840; Y013_04640; Y013_18825; Y013_24095; Y013_08195; Y013_02700; Y013_18210; Y013_07360; Y013_16960; Y013_17560; Y013_12365; Y013_02110; Y013_05085; Y013_18810; Y013_02285; Y013_18040; Y013_17800; Y013_06580; Y013_00975; Y013_08045; Y013_20435; Y013_02105; Y013_20910; Y013_02520; Y013_08185; Y013_00880; Y013_06395; Y013_04695; Y013_06840; Y01…
biological process	GO:0006753	nucleoside phosphate metabolic process	15	170	352	2155	0.999187	1	Y013_04075; Y013_19185; Y013_23250; Y013_21165; Y013_09070; Y013_21470; Y013_18735; Y013_08840; Y013_23215; Y013_15725; Y013_06000; Y013_07385; Y013_03670; Y013_04450; Y013_06345; Y013_05100; Y013_11705; Y013_00040; Y013_17920; Y013_07525; Y013_22785; Y013_17580; Y013_00035; Y013_24640; Y013_21170; Y013_10815; Y013_05455; Y013_08610; Y013_20030; Y013_20465; Y013_24625; Y013_05465; Y013_07710; Y01…
biological process	GO:0034641	cellular nitrogen compound metabolic process	92	728	352	2155	0.999255	1	Y013_05330; Y013_07400; Y013_08260; Y013_23250; Y013_12145; Y013_21165; Y013_05065; Y013_16195; Y013_12945; Y013_22465; Y013_10510; Y013_18840; Y013_15885; Y013_16970; Y013_08840; Y013_16150; Y013_16345; Y013_05320; Y013_14375; Y013_21405; Y013_15725; Y013_23055; Y013_20145; Y013_06000; Y013_25720; Y013_03670; Y013_20075; Y013_04770; Y013_15945; Y013_06425; Y013_05455; Y013_05325; Y013_17560; Y01…
biological process	GO:0046483	heterocycle metabolic process	92	729	352	2155	0.999323	1	Y013_05330; Y013_07400; Y013_08260; Y013_23250; Y013_12145; Y013_21165; Y013_05065; Y013_16195; Y013_12945; Y013_22465; Y013_10510; Y013_18840; Y013_15885; Y013_16970; Y013_08840; Y013_16150; Y013_16345; Y013_05320; Y013_14375; Y013_21405; Y013_15725; Y013_23055; Y013_21265; Y013_20145; Y013_06000; Y013_25720; Y013_03670; Y013_20075; Y013_04770; Y013_15945; Y013_06425; Y013_05455; Y013_05325; Y01…
biological process	GO:0044260	cellular macromolecule metabolic process	72	608	352	2155	0.999437	1	Y013_08260; Y013_02145; Y013_12145; Y013_05065; Y013_16195; Y013_12945; Y013_22465; Y013_18840; Y013_15885; Y013_16970; Y013_24570; Y013_16150; Y013_16345; Y013_21405; Y013_23055; Y013_21265; Y013_20145; Y013_25720; Y013_00800; Y013_20075; Y013_04770; Y013_15945; Y013_06425; Y013_17560; Y013_25695; Y013_15905; Y013_18870; Y013_08790; Y013_21995; Y013_13140; Y013_16045; Y013_16675; Y013_13335; Y01…
biological process	GO:0043412	macromolecule modification	3	69	352	2155	0.999481	1	Y013_17200; Y013_02145; Y013_07755; Y013_04040; Y013_19055; Y013_01545; Y013_06850; Y013_04595; Y013_05870; Y013_16470; Y013_24570; Y013_08290; Y013_17805; Y013_07835; Y013_17645; Y013_17985; Y013_16910; Y013_01025; Y013_15020; Y013_14275; Y013_09660; Y013_06055; Y013_00815; Y013_01315; Y013_16640; Y013_16960; Y013_26125; Y013_21350; Y013_02445; Y013_04775; Y013_13300; Y013_18870; Y013_08435; Y01…
biological process	GO:0006807	nitrogen compound metabolic process	112	859	352	2155	0.999516	1	Y013_23250; Y013_05065; Y013_16195; Y013_10510; Y013_18840; Y013_16970; Y013_05320; Y013_21405; Y013_15725; Y013_23055; Y013_06000; Y013_25720; Y013_04770; Y013_15945; Y013_06425; Y013_05455; Y013_17560; Y013_25695; Y013_05465; Y013_03350; Y013_08790; Y013_21995; Y013_16045; Y013_13140; Y013_06515; Y013_13335; Y013_05045; Y013_01420; Y013_01720; Y013_00840; Y013_12555; Y013_12055; Y013_00775; Y01…
biological process	GO:0055086	nucleobase-containing small molecule metabolic process	16	185	352	2155	0.999578	1	Y013_04075; Y013_19185; Y013_23250; Y013_21165; Y013_09070; Y013_21470; Y013_18735; Y013_08840; Y013_23215; Y013_15725; Y013_06000; Y013_07385; Y013_03670; Y013_04450; Y013_06345; Y013_05100; Y013_11705; Y013_00040; Y013_17920; Y013_07525; Y013_22785; Y013_07060; Y013_17580; Y013_00035; Y013_24640; Y013_21170; Y013_10815; Y013_05455; Y013_08610; Y013_02425; Y013_20030; Y013_20465; Y013_24625; Y01…
biological process	GO:0009117	nucleotide metabolic process	14	168	352	2155	0.999592	1	Y013_04075; Y013_19185; Y013_23250; Y013_21165; Y013_09070; Y013_21470; Y013_18735; Y013_08840; Y013_23215; Y013_15725; Y013_06000; Y013_07385; Y013_03670; Y013_04450; Y013_06345; Y013_05100; Y013_11705; Y013_00040; Y013_17920; Y013_07525; Y013_22785; Y013_17580; Y013_00035; Y013_24640; Y013_21170; Y013_10815; Y013_05455; Y013_08610; Y013_20030; Y013_20465; Y013_24625; Y013_05465; Y013_07710; Y01…
biological process	GO:0043170	macromolecule metabolic process	80	671	352	2155	0.999724	1	Y013_08260; Y013_02145; Y013_12145; Y013_05065; Y013_16195; Y013_12945; Y013_22465; Y013_18840; Y013_15885; Y013_16970; Y013_24570; Y013_08840; Y013_16150; Y013_16345; Y013_21405; Y013_23055; Y013_21265; Y013_20145; Y013_25720; Y013_00800; Y013_20075; Y013_04770; Y013_15945; Y013_06425; Y013_17560; Y013_25695; Y013_15905; Y013_18870; Y013_08790; Y013_21995; Y013_13140; Y013_16045; Y013_16675; Y01…
biological process	GO:1901360	organic cyclic compound metabolic process	93	751	352	2155	0.999777	1	Y013_05330; Y013_07400; Y013_08260; Y013_23250; Y013_12145; Y013_19030; Y013_21165; Y013_05065; Y013_16195; Y013_12945; Y013_22465; Y013_10510; Y013_18840; Y013_15885; Y013_16970; Y013_08840; Y013_16150; Y013_16345; Y013_05320; Y013_14375; Y013_21405; Y013_15725; Y013_23055; Y013_21265; Y013_20145; Y013_06000; Y013_25720; Y013_03670; Y013_20075; Y013_04770; Y013_15945; Y013_06425; Y013_05455; Y01…
biological process	GO:1901293	nucleoside phosphate biosynthetic process	2	65	352	2155	0.999897	1	Y013_21165; Y013_24590; Y013_24620; Y013_18735; Y013_21595; Y013_06000; Y013_03670; Y013_19890; Y013_24605; Y013_00040; Y013_08485; Y013_24640; Y013_02395; Y013_21170; Y013_05455; Y013_07995; Y013_01125; Y013_07625; Y013_00115; Y013_24625; Y013_05465; Y013_19915; Y013_21080; Y013_14770; Y013_25250; Y013_15455; Y013_19870; Y013_12280; Y013_08230; Y013_04645; Y013_07730; Y013_15090; Y013_01420; Y01…
biological process	GO:0044281	small molecule metabolic process	51	459	352	2155	0.999916	1	Y013_24535; Y013_05330; Y013_07400; Y013_23250; Y013_21165; Y013_08840; Y013_05320; Y013_14375; Y013_00390; Y013_15725; Y013_06000; Y013_03670; Y013_19995; Y013_13210; Y013_04770; Y013_05455; Y013_05325; Y013_05465; Y013_21080; Y013_06515; Y013_14395; Y013_14930; Y013_05045; Y013_01420; Y013_02560; Y013_04730; Y013_04480; Y013_00840; Y013_21125; Y013_12645; Y013_20315; Y013_00775; Y013_02410; Y01…
biological process	GO:1901135	carbohydrate derivative metabolic process	15	191	352	2155	0.999933	1	Y013_04075; Y013_19185; Y013_23250; Y013_21165; Y013_09070; Y013_21470; Y013_18735; Y013_08840; Y013_23215; Y013_15725; Y013_25635; Y013_06000; Y013_07385; Y013_21465; Y013_02965; Y013_06345; Y013_05100; Y013_18865; Y013_11705; Y013_17920; Y013_07525; Y013_22785; Y013_07060; Y013_17580; Y013_00035; Y013_24640; Y013_21170; Y013_10815; Y013_08610; Y013_02425; Y013_20030; Y013_18415; Y013_20465; Y01…
biological process	GO:1901564	organonitrogen compound metabolic process	43	410	352	2155	0.999961	1	Y013_24535; Y013_05330; Y013_07400; Y013_16895; Y013_23250; Y013_21420; Y013_21165; Y013_20990; Y013_10510; Y013_02505; Y013_08840; Y013_05320; Y013_14375; Y013_00390; Y013_17135; Y013_23215; Y013_15725; Y013_14625; Y013_21265; Y013_06000; Y013_24090; Y013_06070; Y013_06345; Y013_13210; Y013_04770; Y013_17845; Y013_11705; Y013_05945; Y013_17920; Y013_07060; Y013_13080; Y013_21170; Y013_18330; Y01…
biological process	GO:1901566	organonitrogen compound biosynthetic process	19	234	352	2155	0.999975	1	Y013_24535; Y013_05330; Y013_07400; Y013_21165; Y013_20990; Y013_10510; Y013_02505; Y013_05320; Y013_14375; Y013_00390; Y013_14625; Y013_21265; Y013_06000; Y013_24090; Y013_06070; Y013_17845; Y013_05945; Y013_21170; Y013_18330; Y013_20595; Y013_05455; Y013_02425; Y013_05325; Y013_05465; Y013_21080; Y013_16045; Y013_14395; Y013_02335; Y013_25250; Y013_11400; Y013_08230; Y013_04645; Y013_07730; Y01…
biological process	GO:0006412	translation	4	106	352	2155	0.999979	1	Y013_09120; Y013_16895; Y013_21420; Y013_08455; Y013_00790; Y013_01010; Y013_08565; Y013_06565; Y013_16490; Y013_21820; Y013_08575; Y013_06765; Y013_24195; Y013_04780; Y013_17985; Y013_00800; Y013_02160; Y013_08560; Y013_08440; Y013_04770; Y013_18865; Y013_13435; Y013_21230; Y013_00400; Y013_09085; Y013_22785; Y013_01045; Y013_08500; Y013_02445; Y013_04765; Y013_15905; Y013_08910; Y013_02985; Y01…
biological process	GO:0044249	cellular biosynthetic process	85	737	352	2155	0.999986	1	Y013_24535; Y013_05330; Y013_07400; Y013_08260; Y013_21165; Y013_12945; Y013_24135; Y013_10510; Y013_15885; Y013_16150; Y013_16345; Y013_05320; Y013_14375; Y013_03420; Y013_21405; Y013_00390; Y013_23055; Y013_21265; Y013_20145; Y013_06000; Y013_03670; Y013_00800; Y013_03660; Y013_20075; Y013_04770; Y013_05455; Y013_05325; Y013_25695; Y013_05465; Y013_15905; Y013_08790; Y013_21080; Y013_13140; Y01…
biological process	GO:0044237	cellular metabolic process	161	1216	352	2155	0.999987	1	Y013_23250; Y013_19030; Y013_05065; Y013_16195; Y013_14560; Y013_10510; Y013_18840; Y013_16970; Y013_24570; Y013_01595; Y013_05320; Y013_03420; Y013_21405; Y013_15725; Y013_23055; Y013_06000; Y013_25720; Y013_04770; Y013_15945; Y013_06425; Y013_05455; Y013_17560; Y013_25695; Y013_05465; Y013_15905; Y013_02545; Y013_08790; Y013_21995; Y013_16045; Y013_13140; Y013_06515; Y013_13335; Y013_05190; Y01…
biological process	GO:1901137	carbohydrate derivative biosynthetic process	2	77	352	2155	0.999989	1	Y013_21165; Y013_24590; Y013_24620; Y013_18735; Y013_21595; Y013_06000; Y013_19890; Y013_24605; Y013_02965; Y013_09515; Y013_03725; Y013_18865; Y013_08485; Y013_24640; Y013_02395; Y013_21170; Y013_01125; Y013_02425; Y013_07625; Y013_18415; Y013_24625; Y013_19915; Y013_02985; Y013_16045; Y013_17570; Y013_02055; Y013_10905; Y013_14770; Y013_15455; Y013_22795; Y013_19870; Y013_08230; Y013_07730; Y01…
biological process	GO:0009165	nucleotide biosynthetic process	1	63	352	2155	0.99999	1	Y013_21165; Y013_24590; Y013_24620; Y013_18735; Y013_21595; Y013_06000; Y013_03670; Y013_19890; Y013_24605; Y013_00040; Y013_08485; Y013_24640; Y013_02395; Y013_21170; Y013_05455; Y013_01125; Y013_07625; Y013_00115; Y013_24625; Y013_05465; Y013_19915; Y013_21080; Y013_14770; Y013_25250; Y013_15455; Y013_19870; Y013_12280; Y013_08230; Y013_04645; Y013_07730; Y013_15090; Y013_01420; Y013_02390; Y01…
biological process	GO:0044267	cellular protein metabolic process	8	156	352	2155	0.999993	1	Y013_04075; Y013_16895; Y013_02145; Y013_07755; Y013_21420; Y013_08565; Y013_24570; Y013_21265; Y013_07835; Y013_14900; Y013_00800; Y013_02160; Y013_14275; Y013_15020; Y013_08560; Y013_09660; Y013_04770; Y013_18865; Y013_13435; Y013_00400; Y013_22785; Y013_26125; Y013_08500; Y013_02445; Y013_15905; Y013_13300; Y013_16675; Y013_06550; Y013_05705; Y013_04100; Y013_08550; Y013_04085; Y013_02040; Y01…
biological process	GO:0019538	protein metabolic process	14	212	352	2155	0.999994	1	Y013_04075; Y013_06115; Y013_00590; Y013_16895; Y013_02145; Y013_07755; Y013_21420; Y013_08565; Y013_24570; Y013_08840; Y013_21265; Y013_07835; Y013_14900; Y013_00800; Y013_02160; Y013_14275; Y013_15020; Y013_08560; Y013_09660; Y013_11980; Y013_04770; Y013_00595; Y013_18865; Y013_13435; Y013_00400; Y013_22785; Y013_26125; Y013_06425; Y013_08500; Y013_02445; Y013_04215; Y013_13300; Y013_15905; Y01…
biological process	GO:1901576	organic substance biosynthetic process	84	744	352	2155	0.999996	1	Y013_24535; Y013_05330; Y013_07400; Y013_08260; Y013_19030; Y013_21165; Y013_12945; Y013_24135; Y013_10510; Y013_15885; Y013_16150; Y013_16345; Y013_05320; Y013_14375; Y013_03420; Y013_21405; Y013_00390; Y013_23055; Y013_21265; Y013_20145; Y013_06000; Y013_03670; Y013_00800; Y013_03660; Y013_20075; Y013_04770; Y013_05455; Y013_05325; Y013_25695; Y013_05465; Y013_15905; Y013_08790; Y013_21080; Y01…
biological process	GO:0009987	cellular process	183	1357	352	2155	0.999996	1	Y013_23250; Y013_19030; Y013_05065; Y013_16195; Y013_14560; Y013_10510; Y013_18840; Y013_16970; Y013_24570; Y013_01595; Y013_05320; Y013_03420; Y013_21405; Y013_15725; Y013_23055; Y013_06000; Y013_25720; Y013_04770; Y013_15945; Y013_06425; Y013_05455; Y013_07565; Y013_17560; Y013_25695; Y013_05465; Y013_17035; Y013_15905; Y013_02545; Y013_08790; Y013_21995; Y013_16045; Y013_13140; Y013_06515; Y01…
biological process	GO:0009058	biosynthetic process	85	780	352	2155	1	1	Y013_24535; Y013_05330; Y013_07400; Y013_08260; Y013_19030; Y013_11515; Y013_21165; Y013_12945; Y013_24135; Y013_10510; Y013_15885; Y013_16150; Y013_16345; Y013_05320; Y013_14375; Y013_03420; Y013_21405; Y013_00390; Y013_23055; Y013_21265; Y013_20145; Y013_06000; Y013_03670; Y013_00800; Y013_03660; Y013_17460; Y013_02835; Y013_20075; Y013_04770; Y013_05455; Y013_05325; Y013_25695; Y013_05465; Y01…
biological process	GO:0044238	primary metabolic process	134	1098	352	2155	1	1	Y013_23250; Y013_19030; Y013_05065; Y013_16195; Y013_14560; Y013_18840; Y013_16970; Y013_24570; Y013_01595; Y013_05320; Y013_21405; Y013_15725; Y013_23055; Y013_06000; Y013_25720; Y013_00645; Y013_04770; Y013_15945; Y013_06425; Y013_05455; Y013_17560; Y013_25695; Y013_05465; Y013_11795; Y013_15905; Y013_02545; Y013_08790; Y013_21995; Y013_13140; Y013_06515; Y013_13335; Y013_13355; Y013_07955; Y01…
biological process	GO:0071704	organic substance metabolic process	147	1198	352	2155	1	1	Y013_23250; Y013_19030; Y013_05065; Y013_16195; Y013_14560; Y013_10510; Y013_18840; Y013_16970; Y013_24570; Y013_01595; Y013_05320; Y013_03420; Y013_21405; Y013_15725; Y013_23055; Y013_06000; Y013_25720; Y013_00645; Y013_04770; Y013_15945; Y013_06425; Y013_05455; Y013_17560; Y013_25695; Y013_05465; Y013_11795; Y013_15905; Y013_02545; Y013_08790; Y013_21995; Y013_16045; Y013_13140; Y013_06515; Y01…
biological process	GO:0008150	biological_process	352	2155	352	2155	1	1	Y013_15850; Y013_05065; Y013_05320; Y013_23055; Y013_25720; Y013_00645; Y013_06425; Y013_07565; Y013_05455; Y013_05465; Y013_17035; Y013_11795; Y013_15905; Y013_14800; Y013_08790; Y013_16045; Y013_13140; Y013_06515; Y013_13355; Y013_07345; Y013_01420; Y013_01720; Y013_16480; Y013_00840; Y013_20155; Y013_19225; Y013_03380; Y013_09815; Y013_00955; Y013_22065; Y013_15190; Y013_11920; Y013_03870; Y01…
molecular function	GO:0016491	oxidoreductase activity	146	569	386	2391	8.59643e-12	3.6105e-09	Y013_24535; Y013_18380; Y013_15850; Y013_19370; Y013_24135; Y013_10510; Y013_13580; Y013_03420; Y013_21120; Y013_13945; Y013_18950; Y013_16785; Y013_12895; Y013_03660; Y013_19295; Y013_19995; Y013_08995; Y013_13210; Y013_13555; Y013_10760; Y013_15530; Y013_06545; Y013_05465; Y013_11795; Y013_14800; Y013_21080; Y013_11445; Y013_25905; Y013_05190; Y013_19440; Y013_03640; Y013_05000; Y013_13795; Y01…
molecular function	GO:0003954	NADH dehydrogenase activity	11	14	386	2391	4.38185e-07	9.20189e-05	Y013_05205; Y013_10035; Y013_05190; Y013_14145; Y013_05250; Y013_05225; Y013_05215; Y013_04405; Y013_10045; Y013_05245; Y013_14165; Y013_14155; Y013_05220; Y013_05230; Y013_05200; Y013_05240; Y013_05195; Y013_05235; Y013_05210; Y013_10025
molecular function	GO:0050136	NADH dehydrogenase (quinone) activity	10	13	386	2391	2.0601e-06	0.000288414	Y013_05205; Y013_10035; Y013_05190; Y013_14145; Y013_05250; Y013_05225; Y013_05215; Y013_10045; Y013_05245; Y013_14165; Y013_14155; Y013_05220; Y013_05230; Y013_05200; Y013_05240; Y013_05195; Y013_05235; Y013_05210; Y013_10025
molecular function	GO:0016655	oxidoreductase activity, acting on NAD(P)H, quinone or similar compound as acceptor	10	15	386	2391	1.6647e-05	0.00174794	Y013_05205; Y013_10035; Y013_17710; Y013_05190; Y013_14145; Y013_05250; Y013_05225; Y013_05215; Y013_10045; Y013_05245; Y013_22430; Y013_14165; Y013_14155; Y013_05220; Y013_05230; Y013_05200; Y013_07910; Y013_05240; Y013_05195; Y013_05235; Y013_05210; Y013_10025
molecular function	GO:0048038	quinone binding	7	9	386	2391	6.022e-05	0.00505848	Y013_05205; Y013_05245; Y013_11795; Y013_05220; Y013_05240; Y013_05235; Y013_05250; Y013_06755; Y013_05215
molecular function	GO:0016651	oxidoreductase activity, acting on NAD(P)H	11	23	386	2391	0.000437892	0.0306525	Y013_05205; Y013_10035; Y013_17710; Y013_04165; Y013_24350; Y013_01215; Y013_05225; Y013_04405; Y013_10045; Y013_05245; Y013_24200; Y013_14165; Y013_05220; Y013_05200; Y013_05235; Y013_24360; Y013_16440; Y013_23710; Y013_15480; Y013_14145; Y013_05190; Y013_05250; Y013_23720; Y013_05215; Y013_09850; Y013_13970; Y013_24355; Y013_22430; Y013_14155; Y013_05230; Y013_07910; Y013_11360; Y013_05240; Y01…
molecular function	GO:0043565	sequence-specific DNA binding	19	58	386	2391	0.00073465	0.0404169	Y013_03895; Y013_03215; Y013_08810; Y013_13570; Y013_00660; Y013_25990; Y013_23130; Y013_16345; Y013_04970; Y013_19170; Y013_03785; Y013_14950; Y013_13610; Y013_12535; Y013_03165; Y013_05970; Y013_12830; Y013_09585; Y013_13205; Y013_16495; Y013_20725; Y013_05430; Y013_09770; Y013_07715; Y013_20895; Y013_18165; Y013_15260; Y013_07845; Y013_05075; Y013_12545; Y013_24150; Y013_10830; Y013_24890; Y01…
molecular function	GO:0009055	electron carrier activity	18	52	386	2391	0.000769845	0.0404169	Y013_11035; Y013_13595; Y013_12010; Y013_00345; Y013_00725; Y013_19380; Y013_12435; Y013_07335; Y013_13580; Y013_13575; Y013_05225; Y013_22835; Y013_15155; Y013_26355; Y013_14900; Y013_13950; Y013_16445; Y013_13160; Y013_19995; Y013_16395; Y013_17680; Y013_08995; Y013_08025; Y013_22650; Y013_01360; Y013_12485; Y013_05080; Y013_05970; Y013_07540; Y013_22410; Y013_10780; Y013_05555; Y013_19255; Y01…
molecular function	GO:0008137	NADH dehydrogenase (ubiquinone) activity	5	7	386	2391	0.00166266	0.0775907	Y013_10035; Y013_05245; Y013_14155; Y013_05230; Y013_05200; Y013_14145; Y013_05240; Y013_05210; Y013_05250; Y013_10025; Y013_05225
molecular function	GO:0016812	hydrolase activity, acting on carbon-nitrogen (but not peptide) bonds, in cyclic amides	5	7	386	2391	0.00188493	0.079167	Y013_22555; Y013_02375; Y013_20630; Y013_22675; Y013_12415; Y013_12420; Y013_13505
molecular function	GO:0048037	cofactor binding	54	230	386	2391	0.0029049	0.102672	Y013_24535; Y013_16140; Y013_18630; Y013_19370; Y013_24135; Y013_10885; Y013_03420; Y013_18950; Y013_24440; Y013_05060; Y013_12895; Y013_03660; Y013_19310; Y013_16395; Y013_13555; Y013_00425; Y013_20595; Y013_24115; Y013_20335; Y013_05325; Y013_11795; Y013_21080; Y013_14395; Y013_08770; Y013_01615; Y013_03640; Y013_20045; Y013_04370; Y013_01420; Y013_04730; Y013_07910; Y013_19040; Y013_00840; Y01…
molecular function	GO:0016903	oxidoreductase activity, acting on the aldehyde or oxo group of donors	16	47	386	2391	0.00293347	0.102672	Y013_00385; Y013_00650; Y013_12500; Y013_18110; Y013_11835; Y013_12925; Y013_09360; Y013_15610; Y013_23100; Y013_12435; Y013_02540; Y013_07850; Y013_12440; Y013_21120; Y013_22610; Y013_13835; Y013_03130; Y013_12510; Y013_25120; Y013_12430; Y013_03120; Y013_11450; Y013_06210; Y013_12425; Y013_12630; Y013_15520; Y013_17010; Y013_11150; Y013_11830; Y013_22045; Y013_12625; Y013_11580; Y013_23890; Y01…
molecular function	GO:0003700	sequence-specific DNA binding transcription factor activity	33	134	386	2391	0.00324057	0.104695	Y013_08260; Y013_03215; Y013_08810; Y013_13460; Y013_15885; Y013_25990; Y013_23130; Y013_17715; Y013_16345; Y013_04970; Y013_21405; Y013_15205; Y013_13305; Y013_15860; Y013_15765; Y013_10805; Y013_03320; Y013_12830; Y013_13965; Y013_12920; Y013_07505; Y013_13205; Y013_13140; Y013_01835; Y013_20895; Y013_18165; Y013_20255; Y013_15260; Y013_11400; Y013_03235; Y013_12050; Y013_09810; Y013_16920; Y01…
molecular function	GO:0001071	nucleic acid binding transcription factor activity	33	136	386	2391	0.00414354	0.120604	Y013_08260; Y013_03215; Y013_08810; Y013_13460; Y013_15885; Y013_25990; Y013_23130; Y013_17715; Y013_16345; Y013_04970; Y013_21405; Y013_15205; Y013_13305; Y013_15860; Y013_15765; Y013_10805; Y013_03320; Y013_12830; Y013_13965; Y013_12920; Y013_07505; Y013_13205; Y013_13140; Y013_01835; Y013_20895; Y013_18165; Y013_20255; Y013_15260; Y013_11400; Y013_03235; Y013_12050; Y013_09810; Y013_16920; Y01…
molecular function	GO:0051536	iron-sulfur cluster binding	23	82	386	2391	0.00459444	0.120604	Y013_11035; Y013_12010; Y013_01545; Y013_13585; Y013_08270; Y013_08990; Y013_03805; Y013_13580; Y013_22830; Y013_17495; Y013_05225; Y013_13835; Y013_22835; Y013_11850; Y013_16395; Y013_08995; Y013_06055; Y013_01360; Y013_10385; Y013_12485; Y013_07410; Y013_07540; Y013_22410; Y013_08775; Y013_05465; Y013_19255; Y013_05965; Y013_09655; Y013_14505; Y013_08850; Y013_18810; Y013_07650; Y013_19475; Y01…
molecular function	GO:0051540	metal cluster binding	23	82	386	2391	0.00459444	0.120604	Y013_11035; Y013_12010; Y013_01545; Y013_13585; Y013_08270; Y013_08990; Y013_03805; Y013_13580; Y013_22830; Y013_17495; Y013_05225; Y013_13835; Y013_22835; Y013_11850; Y013_16395; Y013_08995; Y013_06055; Y013_01360; Y013_10385; Y013_12485; Y013_07410; Y013_07540; Y013_22410; Y013_08775; Y013_05465; Y013_19255; Y013_05965; Y013_09655; Y013_14505; Y013_08850; Y013_18810; Y013_07650; Y013_19475; Y01…
molecular function	GO:0016705	oxidoreductase activity, acting on paired donors, with incorporation or reduction of molecular oxygen	18	60	386	2391	0.00519465	0.128338	Y013_11035; Y013_19400; Y013_15850; Y013_12765; Y013_11365; Y013_13585; Y013_20160; Y013_23470; Y013_03805; Y013_16250; Y013_14310; Y013_10220; Y013_13575; Y013_13945; Y013_12475; Y013_26355; Y013_16785; Y013_20470; Y013_13160; Y013_19420; Y013_15485; Y013_12530; Y013_09825; Y013_13555; Y013_07620; Y013_10760; Y013_18635; Y013_11990; Y013_22570; Y013_07535; Y013_11445; Y013_25905; Y013_13935; Y01…
molecular function	GO:0004497	monooxygenase activity	15	47	386	2391	0.00589811	0.137623	Y013_11035; Y013_13025; Y013_15850; Y013_12765; Y013_20160; Y013_16250; Y013_14310; Y013_10220; Y013_13575; Y013_19025; Y013_16785; Y013_26355; Y013_20470; Y013_13160; Y013_19310; Y013_18800; Y013_12530; Y013_13555; Y013_07620; Y013_10760; Y013_06545; Y013_11990; Y013_11445; Y013_25905; Y013_07610; Y013_00300; Y013_20410; Y013_19440; Y013_19190; Y013_05000; Y013_13470; Y013_23510; Y013_10875; Y01…
molecular function	GO:0016709	oxidoreductase activity, acting on paired donors, with incorporation or reduction of molecular oxygen, NAD(P)H as one donor, and incorporation of one atom of oxygen	6	12	386	2391	0.00711185	0.154052	Y013_15850; Y013_12765; Y013_13560; Y013_19380; Y013_11445; Y013_23315; Y013_25905; Y013_00300; Y013_12910; Y013_13470; Y013_13160; Y013_23350; Y013_12530; Y013_13000; Y013_13555; Y013_17740; Y013_12950
molecular function	GO:0018492	carbon-monoxide dehydrogenase (acceptor) activity	5	9	386	2391	0.00733583	0.154052	Y013_00435; Y013_12430; Y013_15755; Y013_12435; Y013_15745; Y013_12425; Y013_12440; Y013_00430; Y013_15750
molecular function	GO:0051539	4 iron, 4 sulfur cluster binding	11	32	386	2391	0.00970021	0.194004	Y013_23605; Y013_12265; Y013_01545; Y013_06665; Y013_08270; Y013_22830; Y013_18460; Y013_06745; Y013_13835; Y013_22835; Y013_05245; Y013_11850; Y013_08995; Y013_06055; Y013_01150; Y013_07080; Y013_22410; Y013_08775; Y013_05465; Y013_05555; Y013_07415; Y013_24285; Y013_18810; Y013_07650; Y013_12120; Y013_05215; Y013_05510; Y013_02720; Y013_05230; Y013_12850; Y013_01170; Y013_06480; Y013_07325; Y01…
molecular function	GO:0050662	coenzyme binding	41	179	386	2391	0.0141748	0.27061	Y013_24535; Y013_16140; Y013_12175; Y013_09360; Y013_19370; Y013_24135; Y013_20605; Y013_16880; Y013_03420; Y013_18950; Y013_07275; Y013_24440; Y013_05060; Y013_19840; Y013_04450; Y013_12895; Y013_03660; Y013_19310; Y013_16395; Y013_13555; Y013_00425; Y013_11740; Y013_17580; Y013_07860; Y013_24115; Y013_16435; Y013_21080; Y013_08735; Y013_13005; Y013_07610; Y013_03820; Y013_08770; Y013_01615; Y01…
molecular function	GO:0016810	hydrolase activity, acting on carbon-nitrogen (but not peptide) bonds	13	43	386	2391	0.0164194	0.299832	Y013_12415; Y013_14650; Y013_05365; Y013_22675; Y013_02505; Y013_14195; Y013_22660; Y013_13505; Y013_25635; Y013_24090; Y013_17395; Y013_03365; Y013_12420; Y013_22555; Y013_00675; Y013_15815; Y013_19060; Y013_09560; Y013_19845; Y013_21345; Y013_21170; Y013_19925; Y013_07995; Y013_02375; Y013_00115; Y013_04215; Y013_08005; Y013_22560; Y013_06830; Y013_20630; Y013_10530; Y013_18690; Y013_03375; Y01…
molecular function	GO:0004601	peroxidase activity	6	15	386	2391	0.0214113	0.314709	Y013_18785; Y013_18380; Y013_00260; Y013_25430; Y013_11365; Y013_19690; Y013_03940; Y013_11200; Y013_16760; Y013_15320; Y013_04185; Y013_15820; Y013_06080; Y013_16610; Y013_15485; Y013_06200; Y013_16810; Y013_09485; Y013_09565; Y013_18375; Y013_19830
molecular function	GO:0016684	oxidoreductase activity, acting on peroxide as acceptor	6	15	386	2391	0.0214113	0.314709	Y013_18785; Y013_18380; Y013_00260; Y013_25430; Y013_11365; Y013_19690; Y013_03940; Y013_11200; Y013_16760; Y013_15320; Y013_04185; Y013_15820; Y013_06080; Y013_16610; Y013_15485; Y013_06200; Y013_16810; Y013_09485; Y013_09565; Y013_18375; Y013_19830
molecular function	GO:0008800	beta-lactamase activity	2	2	386	2391	0.0248548	0.314709	Y013_20630; Y013_13505
molecular function	GO:0018623	benzoate 1,2-dioxygenase activity	2	2	386	2391	0.0253229	0.314709	Y013_13585; Y013_13590
molecular function	GO:0000104	succinate dehydrogenase activity	4	8	386	2391	0.0254796	0.314709	Y013_05555; Y013_19295; Y013_08020; Y013_05560; Y013_08025; Y013_08015; Y013_08010; Y013_20155
molecular function	GO:0003861	3-isopropylmalate dehydratase activity	2	2	386	2391	0.0258097	0.314709	Y013_06660; Y013_06665
molecular function	GO:0018662	phenol 2-monooxygenase activity	2	2	386	2391	0.0259101	0.314709	Y013_13555; Y013_13560
molecular function	GO:0004367	glycerol-3-phosphate dehydrogenase [NAD+] activity	2	2	386	2391	0.0270036	0.314709	Y013_06635; Y013_13635
molecular function	GO:0047952	glycerol-3-phosphate dehydrogenase [NAD(P)+] activity	2	2	386	2391	0.0270036	0.314709	Y013_06635; Y013_13635
molecular function	GO:0004123	cystathionine gamma-lyase activity	2	2	386	2391	0.0286346	0.314709	Y013_21805; Y013_06630
molecular function	GO:0016846	carbon-sulfur lyase activity	2	2	386	2391	0.0286346	0.314709	Y013_21805; Y013_06630
molecular function	GO:0044540	L-cystine L-cysteine-lyase (deaminating)	2	2	386	2391	0.0286346	0.314709	Y013_21805; Y013_06630
molecular function	GO:0080146	L-cysteine desulfhydrase activity	2	2	386	2391	0.0286346	0.314709	Y013_21805; Y013_06630
molecular function	GO:0016805	dipeptidase activity	2	2	386	2391	0.0289278	0.314709	Y013_06830; Y013_04150
molecular function	GO:0047516	1,3-propanediol dehydrogenase activity	2	2	386	2391	0.0293074	0.314709	Y013_08820; Y013_08845
molecular function	GO:0008484	sulfuric ester hydrolase activity	2	2	386	2391	0.0308445	0.314709	Y013_03435; Y013_21440
molecular function	GO:0047423	N-methylhydantoinase (ATP-hydrolyzing) activity	2	2	386	2391	0.0309225	0.314709	Y013_12415; Y013_12420
molecular function	GO:0008198	ferrous iron binding	3	5	386	2391	0.0313098	0.314709	Y013_22370; Y013_13515; Y013_05345; Y013_12695; Y013_19035; Y013_19285
molecular function	GO:0015144	carbohydrate transmembrane transporter activity	3	5	386	2391	0.0322202	0.314709	Y013_12310; Y013_01585; Y013_20715; Y013_01605; Y013_01590
molecular function	GO:1901476	carbohydrate transporter activity	3	5	386	2391	0.0322202	0.314709	Y013_12310; Y013_01585; Y013_20715; Y013_01605; Y013_01590
molecular function	GO:0050660	flavin adenine dinucleotide binding	24	99	386	2391	0.0355775	0.335764	Y013_09325; Y013_11720; Y013_16140; Y013_12175; Y013_19465; Y013_18950; Y013_23795; Y013_07275; Y013_17495; Y013_24440; Y013_19840; Y013_19025; Y013_04405; Y013_13310; Y013_19000; Y013_17550; Y013_21410; Y013_12895; Y013_11905; Y013_09515; Y013_19280; Y013_13760; Y013_00425; Y013_11740; Y013_20300; Y013_18945; Y013_07860; Y013_16440; Y013_19115; Y013_17790; Y013_08735; Y013_13005; Y013_07610; Y01…
molecular function	GO:0016209	antioxidant activity	7	21	386	2391	0.0359747	0.335764	Y013_18785; Y013_18380; Y013_16440; Y013_00260; Y013_25430; Y013_09815; Y013_11365; Y013_19690; Y013_03940; Y013_09310; Y013_01215; Y013_10060; Y013_11200; Y013_16805; Y013_13935; Y013_16760; Y013_15320; Y013_04185; Y013_17140; Y013_17190; Y013_15820; Y013_06080; Y013_16610; Y013_15485; Y013_14180; Y013_16810; Y013_06200; Y013_09485; Y013_09565; Y013_18375; Y013_19830
molecular function	GO:0000156	phosphorelay response regulator activity	12	45	386	2391	0.0375688	0.33627	Y013_07405; Y013_03215; Y013_23995; Y013_08810; Y013_07745; Y013_19815; Y013_09440; Y013_20005; Y013_04305; Y013_16345; Y013_11050; Y013_04970; Y013_13985; Y013_19170; Y013_20430; Y013_06775; Y013_03785; Y013_20820; Y013_14950; Y013_13610; Y013_15170; Y013_09865; Y013_21035; Y013_03165; Y013_23345; Y013_00195; Y013_11960; Y013_12830; Y013_00185; Y013_12160; Y013_07590; Y013_08210; Y013_21575; Y01…
molecular function	GO:0004096	catalase activity	3	5	386	2391	0.0376302	0.33627	Y013_16810; Y013_18380; Y013_11200; Y013_15820; Y013_15320; Y013_06080; Y013_16760
molecular function	GO:0016836	hydro-lyase activity	12	44	386	2391	0.041089	0.359529	Y013_07405; Y013_23605; Y013_19125; Y013_12265; Y013_15615; Y013_15080; Y013_11425; Y013_06665; Y013_01425; Y013_23200; Y013_19005; Y013_05320; Y013_15190; Y013_19430; Y013_06745; Y013_09350; Y013_11070; Y013_19290; Y013_12565; Y013_20775; Y013_09915; Y013_24445; Y013_00835; Y013_14035; Y013_21900; Y013_13030; Y013_22770; Y013_22700; Y013_21800; Y013_18655; Y013_05415; Y013_17580; Y013_10960; Y01…
molecular function	GO:0005506	iron ion binding	13	50	386	2391	0.0457086	0.391788	Y013_11035; Y013_05285; Y013_12010; Y013_21000; Y013_01545; Y013_19380; Y013_13585; Y013_23470; Y013_12695; Y013_07615; Y013_03805; Y013_09765; Y013_14195; Y013_13575; Y013_15155; Y013_26355; Y013_05245; Y013_19035; Y013_24200; Y013_13160; Y013_00950; Y013_23495; Y013_16395; Y013_10680; Y013_09645; Y013_00115; Y013_13540; Y013_14800; Y013_06955; Y013_11990; Y013_22570; Y013_02690; Y013_13515; Y01…
molecular function	GO:0008762	UDP-N-acetylmuramate dehydrogenase activity	5	13	386	2391	0.0540752	0.454232	Y013_03125; Y013_19000; Y013_17550; Y013_04370; Y013_15755; Y013_09515; Y013_23170; Y013_05015; Y013_18195; Y013_12440; Y013_00425; Y013_07860; Y013_07030; Y013_17495
molecular function	GO:0051537	2 iron, 2 sulfur cluster binding	8	27	386	2391	0.057735	0.475465	Y013_11035; Y013_13595; Y013_00345; Y013_00725; Y013_12435; Y013_13585; Y013_03805; Y013_13580; Y013_09690; Y013_15155; Y013_13950; Y013_17375; Y013_22650; Y013_10385; Y013_12485; Y013_18105; Y013_07410; Y013_07540; Y013_19255; Y013_05555; Y013_19020; Y013_03790; Y013_05965; Y013_22355; Y013_19240; Y013_14505; Y013_09655; Y013_08850; Y013_13470; Y013_18120; Y013_05510; Y013_19805; Y013_15745; Y01…
molecular function	GO:0004029	aldehyde dehydrogenase (NAD) activity	3	6	386	2391	0.0697903	0.50498	Y013_03130; Y013_12510; Y013_18230; Y013_11580; Y013_25440; Y013_12795; Y013_12960; Y013_08725; Y013_23855
molecular function	GO:0004467	long-chain fatty acid-CoA ligase activity	3	6	386	2391	0.0710044	0.50498	Y013_12165; Y013_24255; Y013_16980; Y013_23190; Y013_19435; Y013_09465
molecular function	GO:0015645	fatty acid ligase activity	3	6	386	2391	0.0710044	0.50498	Y013_12165; Y013_24255; Y013_16980; Y013_23190; Y013_19435; Y013_09465
molecular function	GO:0016701	oxidoreductase activity, acting on single donors with incorporation of molecular oxygen	11	44	386	2391	0.0721909	0.50498	Y013_13595; Y013_13025; Y013_21000; Y013_13625; Y013_02990; Y013_00725; Y013_03910; Y013_18260; Y013_13585; Y013_12695; Y013_26140; Y013_03805; Y013_22735; Y013_11605; Y013_23990; Y013_12495; Y013_19035; Y013_00950; Y013_13200; Y013_23420; Y013_02195; Y013_00070; Y013_18105; Y013_06295; Y013_13220; Y013_13090; Y013_03210; Y013_13540; Y013_02485; Y013_06545; Y013_03800; Y013_03790; Y013_19240; Y01…
molecular function	GO:0016702	oxidoreductase activity, acting on single donors with incorporation of molecular oxygen, incorporation of two atoms of oxygen	11	44	386	2391	0.0721909	0.50498	Y013_13595; Y013_13025; Y013_21000; Y013_13625; Y013_02990; Y013_00725; Y013_03910; Y013_18260; Y013_13585; Y013_12695; Y013_26140; Y013_03805; Y013_22735; Y013_11605; Y013_23990; Y013_12495; Y013_19035; Y013_00950; Y013_13200; Y013_23420; Y013_02195; Y013_00070; Y013_18105; Y013_06295; Y013_13220; Y013_13090; Y013_03210; Y013_13540; Y013_02485; Y013_06545; Y013_03800; Y013_03790; Y013_19240; Y01…
molecular function	GO:0051213	dioxygenase activity	12	49	386	2391	0.0724998	0.50498	Y013_05285; Y013_13595; Y013_13025; Y013_21000; Y013_13625; Y013_02990; Y013_00725; Y013_03910; Y013_18260; Y013_13585; Y013_23470; Y013_12695; Y013_26140; Y013_03805; Y013_22735; Y013_11605; Y013_23990; Y013_12495; Y013_19035; Y013_00950; Y013_13200; Y013_02195; Y013_23420; Y013_00070; Y013_18105; Y013_06295; Y013_13220; Y013_13090; Y013_22605; Y013_03210; Y013_13540; Y013_02485; Y013_06545; Y01…
molecular function	GO:0004738	pyruvate dehydrogenase activity	2	3	386	2391	0.0760562	0.50498	Y013_06210; Y013_12630; Y013_12625; Y013_24380; Y013_24375
molecular function	GO:0004739	pyruvate dehydrogenase (acetyl-transferring) activity	2	3	386	2391	0.0760562	0.50498	Y013_06210; Y013_12630; Y013_12625; Y013_24380; Y013_24375
molecular function	GO:0003677	DNA binding	62	341	386	2391	0.0931817	0.50498	Y013_08260; Y013_16195; Y013_12945; Y013_13460; Y013_22465; Y013_18840; Y013_15885; Y013_25990; Y013_23130; Y013_16150; Y013_04305; Y013_16345; Y013_11050; Y013_04970; Y013_21405; Y013_15860; Y013_23055; Y013_25720; Y013_25640; Y013_24305; Y013_20075; Y013_02535; Y013_15945; Y013_16180; Y013_09585; Y013_08790; Y013_04870; Y013_20725; Y013_13140; Y013_13335; Y013_20890; Y013_23965; Y013_18810; Y01…
molecular function	GO:0016616	oxidoreductase activity, acting on the CH-OH group of donors, NAD or NADP as acceptor	18	81	386	2391	0.0992042	0.50498	Y013_24535; Y013_24405; Y013_01965; Y013_17305; Y013_16725; Y013_19100; Y013_08820; Y013_05425; Y013_03440; Y013_19005; Y013_08760; Y013_17495; Y013_05060; Y013_22145; Y013_14040; Y013_19000; Y013_17550; Y013_04450; Y013_25445; Y013_09515; Y013_26015; Y013_14570; Y013_00425; Y013_07860; Y013_13325; Y013_03200; Y013_07685; Y013_03290; Y013_15530; Y013_00630; Y013_13225; Y013_18185; Y013_17280; Y01…
molecular function	GO:0016614	oxidoreductase activity, acting on CH-OH group of donors	21	97	386	2391	0.103105	0.50498	Y013_24535; Y013_24405; Y013_01965; Y013_17305; Y013_16725; Y013_19100; Y013_08820; Y013_05425; Y013_03440; Y013_19005; Y013_08760; Y013_07900; Y013_17495; Y013_05060; Y013_19660; Y013_22145; Y013_14040; Y013_19000; Y013_17550; Y013_04450; Y013_25445; Y013_09515; Y013_26015; Y013_14570; Y013_00425; Y013_07860; Y013_13325; Y013_03200; Y013_07685; Y013_03290; Y013_15530; Y013_00630; Y013_11795; Y01…
molecular function	GO:0004871	signal transducer activity	16	72	386	2391	0.109396	0.50498	Y013_07405; Y013_20425; Y013_03215; Y013_08810; Y013_19815; Y013_09440; Y013_03830; Y013_04305; Y013_16345; Y013_11050; Y013_04970; Y013_19170; Y013_20430; Y013_03785; Y013_14950; Y013_13610; Y013_15170; Y013_19300; Y013_00040; Y013_07585; Y013_03165; Y013_13105; Y013_19820; Y013_00195; Y013_16520; Y013_12830; Y013_00185; Y013_00190; Y013_21040; Y013_18640; Y013_07715; Y013_18165; Y013_15165; Y01…
molecular function	GO:0060089	molecular transducer activity	16	72	386	2391	0.109396	0.50498	Y013_07405; Y013_20425; Y013_03215; Y013_08810; Y013_19815; Y013_09440; Y013_03830; Y013_04305; Y013_16345; Y013_11050; Y013_04970; Y013_19170; Y013_20430; Y013_03785; Y013_14950; Y013_13610; Y013_15170; Y013_19300; Y013_00040; Y013_07585; Y013_03165; Y013_13105; Y013_19820; Y013_00195; Y013_16520; Y013_12830; Y013_00185; Y013_00190; Y013_21040; Y013_18640; Y013_07715; Y013_18165; Y013_15165; Y01…
molecular function	GO:0016877	ligase activity, forming carbon-sulfur bonds	5	16	386	2391	0.129717	0.50498	Y013_20695; Y013_24255; Y013_23190; Y013_19435; Y013_18500; Y013_08695; Y013_12165; Y013_25910; Y013_16980; Y013_22425; Y013_18270; Y013_09240; Y013_21140; Y013_21145; Y013_07280; Y013_09465; Y013_03250; Y013_12400
molecular function	GO:0016708	oxidoreductase activity, acting on paired donors, with incorporation or reduction of molecular oxygen, NAD(P)H as one donor, and incorporation of two atoms of oxygen into one donor	2	4	386	2391	0.12998	0.50498	Y013_13585; Y013_21000; Y013_13590; Y013_03805
molecular function	GO:0015035	protein disulfide oxidoreductase activity	3	9	386	2391	0.132493	0.50498	Y013_18790; Y013_16445; Y013_15480; Y013_11850; Y013_19995; Y013_00085; Y013_06995; Y013_07335; Y013_00530; Y013_11360; Y013_05080
molecular function	GO:0004022	alcohol dehydrogenase (NAD) activity	2	4	386	2391	0.134594	0.50498	Y013_08845; Y013_13185; Y013_25445; Y013_12930; Y013_26015; Y013_06250
molecular function	GO:0004300	enoyl-CoA hydratase activity	4	13	386	2391	0.135467	0.50498	Y013_07945; Y013_19125; Y013_03575; Y013_18185; Y013_12980; Y013_15190; Y013_19430; Y013_24455; Y013_11070; Y013_23160; Y013_18265; Y013_20775; Y013_24445; Y013_11930; Y013_13030; Y013_18655; Y013_19205
molecular function	GO:0003995	acyl-CoA dehydrogenase activity	13	56	386	2391	0.138635	0.50498	Y013_09325; Y013_15535; Y013_11720; Y013_16140; Y013_12395; Y013_12175; Y013_07270; Y013_19110; Y013_13560; Y013_15570; Y013_19465; Y013_18950; Y013_23795; Y013_07275; Y013_24440; Y013_19025; Y013_13310; Y013_16035; Y013_11470; Y013_12895; Y013_11905; Y013_19330; Y013_19280; Y013_12530; Y013_13760; Y013_11740; Y013_20300; Y013_18945; Y013_12805; Y013_12940; Y013_11810; Y013_21105; Y013_19115; Y01…
molecular function	GO:0097351	toxin-antitoxin pair type II binding	1	1	386	2391	0.141699	0.50498	Y013_25695; Y013_16210
molecular function	GO:0051287	NAD binding	7	27	386	2391	0.141891	0.50498	Y013_12180; Y013_12500; Y013_15480; Y013_12525; Y013_15610; Y013_02540; Y013_09755; Y013_05425; Y013_23505; Y013_01395; Y013_18345; Y013_06715; Y013_03640; Y013_07145; Y013_05060; Y013_08055; Y013_23065; Y013_04745; Y013_06635; Y013_05230; Y013_24340; Y013_22380; Y013_11360; Y013_00815; Y013_24450; Y013_01230; Y013_06710; Y013_05235; Y013_13635; Y013_03200
molecular function	GO:0008124	4-alpha-hydroxytetrahydrobiopterin dehydratase activity	1	1	386	2391	0.142025	0.50498	Y013_22770
molecular function	GO:0047547	2-methylcitrate dehydratase activity	1	1	386	2391	0.142542	0.50498	Y013_03880; Y013_19290
molecular function	GO:0004769	steroid delta-isomerase activity	1	1	386	2391	0.142947	0.50498	Y013_16310
molecular function	GO:0016620	oxidoreductase activity, acting on the aldehyde or oxo group of donors, NAD or NADP as acceptor	8	31	386	2391	0.143462	0.50498	Y013_00385; Y013_00650; Y013_12500; Y013_18110; Y013_12925; Y013_09360; Y013_15610; Y013_02540; Y013_07850; Y013_21120; Y013_13835; Y013_03130; Y013_12510; Y013_25120; Y013_03120; Y013_15520; Y013_17010; Y013_22045; Y013_11580; Y013_18125; Y013_12775; Y013_08725; Y013_18345; Y013_11400; Y013_03640; Y013_06620; Y013_18230; Y013_04745; Y013_24210; Y013_25440; Y013_12795; Y013_12960; Y013_24435; Y01…
molecular function	GO:0004857	enzyme inhibitor activity	1	1	386	2391	0.144771	0.50498	Y013_16970
molecular function	GO:0008428	ribonuclease inhibitor activity	1	1	386	2391	0.144771	0.50498	Y013_16970
molecular function	GO:0015293	symporter activity	3	8	386	2391	0.146247	0.50498	Y013_26120; Y013_01605; Y013_19825; Y013_20180; Y013_03475; Y013_15865; Y013_16075; Y013_23750; Y013_21390
molecular function	GO:0015294	solute:cation symporter activity	3	8	386	2391	0.146247	0.50498	Y013_26120; Y013_01605; Y013_19825; Y013_20180; Y013_03475; Y013_15865; Y013_16075; Y013_21390
molecular function	GO:0008936	nicotinamidase activity	1	1	386	2391	0.148361	0.50498	Y013_00115
molecular function	GO:0016835	carbon-oxygen lyase activity	12	54	386	2391	0.149685	0.50498	Y013_07405; Y013_19125; Y013_15080; Y013_11425; Y013_23200; Y013_19005; Y013_05320; Y013_09350; Y013_11070; Y013_20775; Y013_24540; Y013_21900; Y013_13030; Y013_21800; Y013_17580; Y013_07150; Y013_19205; Y013_05325; Y013_09345; Y013_00630; Y013_17265; Y013_21695; Y013_18185; Y013_02335; Y013_12980; Y013_09270; Y013_24455; Y013_23160; Y013_11930; Y013_02325; Y013_03880; Y013_06925; Y013_18815; Y01…
molecular function	GO:0016627	oxidoreductase activity, acting on the CH-CH group of donors	18	84	386	2391	0.152132	0.50498	Y013_09325; Y013_11720; Y013_16140; Y013_13025; Y013_12175; Y013_10510; Y013_10735; Y013_01395; Y013_19465; Y013_18950; Y013_23795; Y013_07275; Y013_24440; Y013_09350; Y013_19025; Y013_13310; Y013_12895; Y013_19295; Y013_11905; Y013_13600; Y013_19280; Y013_12530; Y013_17845; Y013_13760; Y013_11740; Y013_01230; Y013_20300; Y013_18945; Y013_21105; Y013_19115; Y013_18125; Y013_17790; Y013_13005; Y01…
molecular function	GO:0046538	2,3-bisphosphoglycerate-dependent phosphoglycerate mutase activity	1	1	386	2391	0.153458	0.50498	Y013_09450
molecular function	GO:0020037	heme binding	7	27	386	2391	0.154817	0.50498	Y013_11035; Y013_18380; Y013_21000; Y013_19380; Y013_09765; Y013_13575; Y013_26355; Y013_15155; Y013_14900; Y013_06080; Y013_13160; Y013_10680; Y013_10780; Y013_14800; Y013_19690; Y013_06955; Y013_11990; Y013_13645; Y013_11445; Y013_07415; Y013_16760; Y013_03095; Y013_07775; Y013_15820; Y013_16610; Y013_04375; Y013_16810; Y013_24885; Y013_03180; Y013_06480; Y013_12005; Y013_23435; Y013_00500; Y01…
molecular function	GO:0047437	4-oxalocrotonate decarboxylase activity	1	1	386	2391	0.155305	0.50498	Y013_12560
molecular function	GO:0047116	1,6-dihydroxycyclohexa-2,4-diene-1-carboxylate dehydrogenase activity	1	1	386	2391	0.155706	0.50498	Y013_13600
molecular function	GO:0003859	3-hydroxybutyryl-CoA dehydratase activity	1	1	386	2391	0.15866	0.50498	Y013_19430; Y013_22450
molecular function	GO:0018774	2,6-dioxo-6-phenylhexa-3-enoate hydrolase activity	1	1	386	2391	0.158794	0.50498	Y013_19275
molecular function	GO:0004846	urate oxidase activity	1	1	386	2391	0.161158	0.50498	Y013_22670
molecular function	GO:0016663	oxidoreductase activity, acting on other nitrogenous compounds as donors, oxygen as acceptor	1	1	386	2391	0.161158	0.50498	Y013_22670
molecular function	GO:0018583	biphenyl-2,3-diol 1,2-dioxygenase activity	1	1	386	2391	0.161287	0.50498	Y013_19285
molecular function	GO:0003863	3-methyl-2-oxobutanoate dehydrogenase (2-methylpropanoyl-transferring) activity	1	1	386	2391	0.163755	0.50498	Y013_24375
molecular function	GO:0003939	L-iditol 2-dehydrogenase activity	1	1	386	2391	0.165118	0.50498	Y013_22145; Y013_12615
molecular function	GO:0016625	oxidoreductase activity, acting on the aldehyde or oxo group of donors, iron-sulfur protein as acceptor	1	1	386	2391	0.166858	0.50498	Y013_15270; Y013_11150; Y013_11830
molecular function	GO:0047553	2-oxoglutarate synthase activity	1	1	386	2391	0.166858	0.50498	Y013_11830
molecular function	GO:0009976	tocopherol cyclase activity	1	1	386	2391	0.167599	0.50498	Y013_09495
molecular function	GO:0004512	inositol-3-phosphate synthase activity	1	1	386	2391	0.167777	0.50498	Y013_16020
molecular function	GO:0008111	alpha-methylacyl-CoA racemase activity	1	1	386	2391	0.168785	0.50498	Y013_14440; Y013_12800; Y013_10320
molecular function	GO:0003962	cystathionine gamma-synthase activity	1	1	386	2391	0.169175	0.50498	Y013_21805
molecular function	GO:0004121	cystathionine beta-lyase activity	1	1	386	2391	0.169175	0.50498	Y013_21805
molecular function	GO:0004788	thiamine diphosphokinase activity	1	1	386	2391	0.169976	0.50498	Y013_04635
molecular function	GO:0004361	glutaryl-CoA dehydrogenase activity	1	1	386	2391	0.170046	0.50498	Y013_13310
molecular function	GO:0050538	N-carbamoyl-L-amino-acid hydrolase activity	1	1	386	2391	0.170949	0.50498	Y013_00675
molecular function	GO:0003867	4-aminobutyrate transaminase activity	1	1	386	2391	0.171187	0.50498	Y013_19050
molecular function	GO:0004328	formamidase activity	1	1	386	2391	0.171415	0.50498	Y013_22020
molecular function	GO:0036199	cholest-4-en-3-one 26-monooxygenase activity	1	1	386	2391	0.171415	0.50498	Y013_19380
molecular function	GO:0050056	linalool 8-monooxygenase activity	1	1	386	2391	0.171415	0.50498	Y013_19380
molecular function	GO:0004350	glutamate-5-semialdehyde dehydrogenase activity	1	1	386	2391	0.17195	0.50498	Y013_06620
molecular function	GO:0004399	histidinol dehydrogenase activity	1	1	386	2391	0.172571	0.50498	Y013_05425
molecular function	GO:0004794	L-threonine ammonia-lyase activity	1	1	386	2391	0.172616	0.50498	Y013_05650
molecular function	GO:0045484	L-lysine 6-transaminase activity	1	1	386	2391	0.172747	0.50498	Y013_07840
molecular function	GO:0004038	allantoinase activity	1	1	386	2391	0.172997	0.50498	Y013_22555
molecular function	GO:0050897	cobalt ion binding	1	1	386	2391	0.172997	0.50498	Y013_22555; Y013_10300; Y013_14420
molecular function	GO:0019787	small conjugating protein ligase activity	1	1	386	2391	0.173077	0.50498	Y013_04110
molecular function	GO:0018624	toluene dioxygenase activity	1	1	386	2391	0.17327	0.50498	Y013_13585
molecular function	GO:0018763	hydroxydechloroatrazine ethylaminohydrolase activity	1	1	386	2391	0.17327	0.50498	Y013_22660
molecular function	GO:0004351	glutamate decarboxylase activity	1	1	386	2391	0.173345	0.50498	Y013_06815
molecular function	GO:0004122	cystathionine beta-synthase activity	1	1	386	2391	0.173418	0.50498	Y013_21800
molecular function	GO:0016638	oxidoreductase activity, acting on the CH-NH2 group of donors	6	24	386	2391	0.173806	0.50498	Y013_18225; Y013_13840; Y013_04175; Y013_04495; Y013_23615; Y013_24135; Y013_20605; Y013_10130; Y013_16880; Y013_20305; Y013_11145; Y013_21510; Y013_16855; Y013_03420; Y013_17135; Y013_15265; Y013_10970; Y013_01890; Y013_16850; Y013_15090; Y013_14250; Y013_03660; Y013_13210; Y013_13730; Y013_00475; Y013_24205; Y013_00680; Y013_00410; Y013_05460; Y013_06675
molecular function	GO:0008926	mannitol-1-phosphate 5-dehydrogenase activity	1	1	386	2391	0.174322	0.50498	Y013_22150
molecular function	GO:0018601	4-nitrophenol 2-monooxygenase activity	1	1	386	2391	0.175006	0.50498	Y013_12530
molecular function	GO:0005326	neurotransmitter transporter activity	1	1	386	2391	0.17525	0.50498	Y013_20180
molecular function	GO:0005328	neurotransmitter:sodium symporter activity	1	1	386	2391	0.17525	0.50498	Y013_20180
molecular function	GO:0018667	cyclohexanone monooxygenase activity	1	1	386	2391	0.17544	0.50498	Y013_13000; Y013_25905; Y013_12950; Y013_12765
molecular function	GO:0005351	sugar:hydrogen symporter activity	1	1	386	2391	0.175539	0.50498	Y013_01605
molecular function	GO:0005402	cation:sugar symporter activity	1	1	386	2391	0.175539	0.50498	Y013_01605
molecular function	GO:0008965	phosphoenolpyruvate-protein phosphotransferase activity	1	1	386	2391	0.175539	0.50498	Y013_01605
molecular function	GO:0015295	solute:hydrogen symporter activity	1	1	386	2391	0.175539	0.50498	Y013_01605
molecular function	GO:0004324	ferredoxin-NADP+ reductase activity	1	1	386	2391	0.175574	0.50498	Y013_14410; Y013_10290; Y013_12120; Y013_22405
molecular function	GO:0016730	oxidoreductase activity, acting on iron-sulfur proteins as donors	1	1	386	2391	0.175574	0.50498	Y013_14410; Y013_10290; Y013_12120; Y013_22405
molecular function	GO:0016731	oxidoreductase activity, acting on iron-sulfur proteins as donors, NAD or NADP as acceptor	1	1	386	2391	0.175574	0.50498	Y013_14410; Y013_10290; Y013_12120; Y013_22405
molecular function	GO:0032182	small conjugating protein binding	1	1	386	2391	0.175841	0.50498	Y013_04075
molecular function	GO:0043273	CTPase activity	1	1	386	2391	0.175841	0.50498	Y013_04075
molecular function	GO:0017168	5-oxoprolinase (ATP-hydrolyzing) activity	1	1	386	2391	0.176028	0.50498	Y013_12415
molecular function	GO:0030729	acetoacetate-CoA ligase activity	1	1	386	2391	0.176031	0.50498	Y013_08695
molecular function	GO:0004039	allophanate hydrolase activity	1	1	386	2391	0.176032	0.50498	Y013_23460
molecular function	GO:0004847	urea carboxylase activity	1	1	386	2391	0.176032	0.50498	Y013_23460
molecular function	GO:0004065	arylsulfatase activity	1	1	386	2391	0.176037	0.50498	Y013_03435
molecular function	GO:0004366	glycerol-3-phosphate O-acyltransferase activity	1	1	386	2391	0.176037	0.50498	Y013_20195
molecular function	GO:0008893	guanosine-3',5'-bis(diphosphate) 3'-diphosphatase activity	1	1	386	2391	0.176037	0.50498	Y013_02140
molecular function	GO:0016794	diphosphoric monoester hydrolase activity	1	1	386	2391	0.176037	0.50498	Y013_02140
molecular function	GO:0033797	selenate reductase activity	1	1	386	2391	0.176037	0.50498	Y013_01360
molecular function	GO:0004375	glycine dehydrogenase (decarboxylating) activity	1	1	386	2391	0.176037	0.50498	Y013_04495
molecular function	GO:0008882	[glutamate-ammonia-ligase] adenylyltransferase activity	1	1	386	2391	0.176037	0.50498	Y013_06090
molecular function	GO:0016642	oxidoreductase activity, acting on the CH-NH2 group of donors, disulfide as acceptor	1	1	386	2391	0.176037	0.50498	Y013_04495
molecular function	GO:0015036	disulfide oxidoreductase activity	3	10	386	2391	0.176743	0.50498	Y013_18790; Y013_16445; Y013_15480; Y013_11850; Y013_19995; Y013_00085; Y013_06995; Y013_07335; Y013_00530; Y013_11360; Y013_01215; Y013_05080
molecular function	GO:0016778	diphosphotransferase activity	2	5	386	2391	0.186074	0.528048	Y013_12245; Y013_02140; Y013_21590; Y013_04635; Y013_18705
molecular function	GO:0016811	hydrolase activity, acting on carbon-nitrogen (but not peptide) bonds, in linear amides	5	19	386	2391	0.194338	0.547799	Y013_00115; Y013_14650; Y013_10530; Y013_14195; Y013_03375; Y013_22875; Y013_04085; Y013_22795; Y013_25635; Y013_17395; Y013_03365; Y013_13880; Y013_01710; Y013_10075; Y013_00675; Y013_22020; Y013_15815; Y013_19060; Y013_09560; Y013_03370; Y013_06400; Y013_23460; Y013_16450; Y013_19925
molecular function	GO:0008940	nitrate reductase activity	2	5	386	2391	0.205186	0.573871	Y013_01360; Y013_01365; Y013_17680; Y013_00380; Y013_01375
molecular function	GO:0016624	oxidoreductase activity, acting on the aldehyde or oxo group of donors, disulfide as acceptor	2	5	386	2391	0.20632	0.573871	Y013_11450; Y013_06210; Y013_12630; Y013_12625; Y013_23100; Y013_24380; Y013_24375
molecular function	GO:0005515	protein binding	7	32	386	2391	0.252061	0.696484	Y013_04075; Y013_10785; Y013_21860; Y013_09015; Y013_13885; Y013_14910; Y013_07015; Y013_04095; Y013_09975; Y013_06455; Y013_14900; Y013_19145; Y013_00180; Y013_11850; Y013_23495; Y013_01705; Y013_14905; Y013_18850; Y013_13105; Y013_03200; Y013_10780; Y013_09960; Y013_25695; Y013_10790; Y013_06780; Y013_14080; Y013_21040; Y013_12825; Y013_18345; Y013_21190; Y013_04100; Y013_00600; Y013_16210; Y01…
molecular function	GO:0046906	tetrapyrrole binding	7	31	386	2391	0.25859	0.709855	Y013_11035; Y013_18380; Y013_21000; Y013_19380; Y013_14420; Y013_02845; Y013_09765; Y013_13575; Y013_26355; Y013_15155; Y013_14900; Y013_06080; Y013_13160; Y013_13285; Y013_04025; Y013_10680; Y013_10780; Y013_14800; Y013_19690; Y013_06955; Y013_11990; Y013_13645; Y013_07415; Y013_11445; Y013_16760; Y013_03095; Y013_02850; Y013_07775; Y013_15820; Y013_16610; Y013_04375; Y013_24885; Y013_10300; Y01…
molecular function	GO:0004602	glutathione peroxidase activity	1	2	386	2391	0.265808	0.722434	Y013_04185; Y013_19830
molecular function	GO:0030234	enzyme regulator activity	1	2	386	2391	0.266612	0.722434	Y013_10785; Y013_16970; Y013_10905; Y013_00990; Y013_15025; Y013_14905
molecular function	GO:0010181	FMN binding	7	34	386	2391	0.269611	0.725875	Y013_02420; Y013_11760; Y013_17730; Y013_19370; Y013_12525; Y013_24135; Y013_20605; Y013_16880; Y013_20675; Y013_21510; Y013_03420; Y013_19840; Y013_24200; Y013_03660; Y013_19310; Y013_16395; Y013_09180; Y013_13555; Y013_24115; Y013_03150; Y013_04175; Y013_16435; Y013_17950; Y013_03765; Y013_20305; Y013_08770; Y013_14875; Y013_19265; Y013_05230; Y013_10755; Y013_13730; Y013_19040; Y013_08755; Y01…
molecular function	GO:0016661	oxidoreductase activity, acting on other nitrogenous compounds as donors	3	11	386	2391	0.282532	0.741	Y013_01960; Y013_17680; Y013_16395; Y013_01375; Y013_07415; Y013_22670; Y013_06480; Y013_01360; Y013_01365; Y013_00380; Y013_07410
molecular function	GO:0008684	2-oxopent-4-enoate hydratase activity	1	2	386	2391	0.288924	0.741	Y013_12565; Y013_15615
molecular function	GO:0033702	(+)-trans-carveol dehydrogenase activity	1	2	386	2391	0.289262	0.741	Y013_08760; Y013_18975
molecular function	GO:0003869	4-nitrophenylphosphatase activity	1	2	386	2391	0.291938	0.741	Y013_23495; Y013_03740
molecular function	GO:0033989	3alpha,7alpha,12alpha-trihydroxy-5beta-cholest-24-enoyl-CoA hydratase activity	1	2	386	2391	0.292314	0.741	Y013_00630; Y013_19005
molecular function	GO:0008774	acetaldehyde dehydrogenase (acetylating) activity	1	2	386	2391	0.295294	0.741	Y013_12500; Y013_15610
molecular function	GO:0046820	4-amino-4-deoxychorismate synthase activity	1	2	386	2391	0.297107	0.741	Y013_21400; Y013_16665
molecular function	GO:0008728	GTP diphosphokinase activity	1	2	386	2391	0.300668	0.741	Y013_12245; Y013_02140
molecular function	GO:0000034	adenine deaminase activity	1	2	386	2391	0.302003	0.741	Y013_07995; Y013_23165
molecular function	GO:0004000	adenosine deaminase activity	1	2	386	2391	0.302003	0.741	Y013_07995; Y013_23165
molecular function	GO:0004414	homoserine O-acetyltransferase activity	1	2	386	2391	0.307096	0.741	Y013_08065; Y013_12760
molecular function	GO:0004365	glyceraldehyde-3-phosphate dehydrogenase (NAD+) (phosphorylating) activity	1	2	386	2391	0.310693	0.741	Y013_03640; Y013_02540
molecular function	GO:0003992	N2-acetyl-L-ornithine:2-oxoglutarate 5-aminotransferase activity	1	2	386	2391	0.312185	0.741	Y013_19050; Y013_04730
molecular function	GO:0004353	glutamate dehydrogenase [NAD(P)+] activity	1	2	386	2391	0.312707	0.741	Y013_23615; Y013_13210
molecular function	GO:0009975	cyclase activity	1	2	386	2391	0.313018	0.741	Y013_11665; Y013_09495
molecular function	GO:0008519	ammonium transmembrane transporter activity	1	2	386	2391	0.315416	0.741	Y013_00655; Y013_00985
molecular function	GO:0015101	organic cation transmembrane transporter activity	1	2	386	2391	0.315416	0.741	Y013_00655; Y013_00985
molecular function	GO:0008802	betaine-aldehyde dehydrogenase activity	1	2	386	2391	0.31818	0.741	Y013_12510; Y013_12960; Y013_11580
molecular function	GO:0005310	dicarboxylic acid transmembrane transporter activity	1	2	386	2391	0.318754	0.741	Y013_03475; Y013_19825
molecular function	GO:0015296	anion:cation symporter activity	1	2	386	2391	0.318754	0.741	Y013_03475; Y013_19825
molecular function	GO:0017153	sodium:dicarboxylate symporter activity	1	2	386	2391	0.318754	0.741	Y013_03475; Y013_19825
molecular function	GO:0004499	N,N-dimethylaniline monooxygenase activity	1	2	386	2391	0.319557	0.741	Y013_17740; Y013_00300
molecular function	GO:0003840	gamma-glutamyltransferase activity	1	2	386	2391	0.320474	0.741	Y013_18100; Y013_08825
molecular function	GO:0004321	fatty-acyl-CoA synthase activity	1	2	386	2391	0.32074	0.741	Y013_00225; Y013_19435
molecular function	GO:0004160	dihydroxy-acid dehydratase activity	1	2	386	2391	0.320762	0.741	Y013_12265; Y013_06745
molecular function	GO:0008559	xenobiotic-transporting ATPase activity	1	2	386	2391	0.3211	0.741	Y013_19750; Y013_23215
molecular function	GO:0004252	serine-type endopeptidase activity	3	13	386	2391	0.342846	0.78686	Y013_00590; Y013_14965; Y013_22535; Y013_10840; Y013_21260; Y013_12270; Y013_19810; Y013_14960; Y013_01620; Y013_22950; Y013_05130; Y013_09900; Y013_10845; Y013_07305; Y013_20745; Y013_00595; Y013_14020; Y013_18475; Y013_22540
molecular function	GO:0015370	solute:sodium symporter activity	2	7	386	2391	0.346421	0.790743	Y013_03475; Y013_15865; Y013_26120; Y013_16075; Y013_19825; Y013_21390; Y013_20180
molecular function	GO:0030976	thiamine pyrophosphate binding	2	7	386	2391	0.349211	0.792802	Y013_01920; Y013_09175; Y013_22630; Y013_23100; Y013_24380; Y013_23095; Y013_06735; Y013_11830; Y013_04360; Y013_22625
molecular function	GO:0004803	transposase activity	2	8	386	2391	0.379442	0.856805	Y013_23930; Y013_12555; Y013_16180; Y013_23780; Y013_25155; Y013_25920; Y013_22465; Y013_25610; Y013_04870; Y013_25530; Y013_23965; Y013_24665; Y013_25170; Y013_25935; Y013_25720; Y013_16155; Y013_08625; Y013_25685; Y013_25065; Y013_25385; Y013_25140; Y013_25965; Y013_26350; Y013_15945; Y013_04825; Y013_25105; Y013_25470
molecular function	GO:0004619	phosphoglycerate mutase activity	1	3	386	2391	0.390113	0.861494	Y013_09315; Y013_09450; Y013_02970
molecular function	GO:0043169	cation binding	59	347	386	2391	0.391851	0.861494	Y013_07400; Y013_16895; Y013_18380; Y013_12010; Y013_08820; Y013_18840; Y013_02505; Y013_13580; Y013_00390; Y013_05060; Y013_05225; Y013_14900; Y013_11615; Y013_06080; Y013_24090; Y013_16395; Y013_06345; Y013_08995; Y013_04770; Y013_17070; Y013_12485; Y013_25410; Y013_06425; Y013_17085; Y013_07540; Y013_22410; Y013_02425; Y013_05465; Y013_18920; Y013_15285; Y013_14800; Y013_06955; Y013_03350; Y01…
molecular function	GO:0008726	alkanesulfonate monooxygenase activity	1	3	386	2391	0.401422	0.861494	Y013_18050; Y013_17210; Y013_16240
molecular function	GO:0016712	oxidoreductase activity, acting on paired donors, with incorporation or reduction of molecular oxygen, reduced flavin or flavoprotein as one donor, and incorporation of one atom of oxygen	1	3	386	2391	0.401422	0.861494	Y013_14880; Y013_18050; Y013_14340; Y013_10220; Y013_17210; Y013_16240; Y013_10760
molecular function	GO:0008270	zinc ion binding	12	66	386	2391	0.403556	0.861494	Y013_12610; Y013_09750; Y013_11600; Y013_05425; Y013_02505; Y013_14765; Y013_14550; Y013_22145; Y013_14900; Y013_18685; Y013_17985; Y013_25445; Y013_23525; Y013_26015; Y013_22555; Y013_18865; Y013_00815; Y013_04025; Y013_06425; Y013_07995; Y013_07625; Y013_15285; Y013_02985; Y013_13515; Y013_05705; Y013_09145; Y013_22795; Y013_02280; Y013_03955; Y013_22430; Y013_14720; Y013_06250; Y013_12850; Y01…
molecular function	GO:0046872	metal ion binding	57	337	386	2391	0.40802	0.861494	Y013_07400; Y013_16895; Y013_18380; Y013_12010; Y013_08820; Y013_18840; Y013_02505; Y013_13580; Y013_00390; Y013_05060; Y013_05225; Y013_14900; Y013_11615; Y013_06080; Y013_24090; Y013_16395; Y013_06345; Y013_08995; Y013_04770; Y013_17070; Y013_12485; Y013_25410; Y013_06425; Y013_17085; Y013_07540; Y013_22410; Y013_02425; Y013_05465; Y013_18920; Y013_15285; Y013_14800; Y013_06955; Y013_03350; Y01…
molecular function	GO:0016413	O-acetyltransferase activity	1	3	386	2391	0.409112	0.861494	Y013_08065; Y013_11585; Y013_12760
molecular function	GO:0016822	hydrolase activity, acting on acid carbon-carbon bonds	1	3	386	2391	0.409986	0.861494	Y013_19275; Y013_13080; Y013_06700
molecular function	GO:0016823	hydrolase activity, acting on acid carbon-carbon bonds, in ketonic substances	1	3	386	2391	0.409986	0.861494	Y013_19275; Y013_13080; Y013_06700
molecular function	GO:0051119	sugar transmembrane transporter activity	1	3	386	2391	0.412725	0.861494	Y013_12310; Y013_20715; Y013_01605
molecular function	GO:0030170	pyridoxal phosphate binding	7	36	386	2391	0.416434	0.861494	Y013_06630; Y013_05580; Y013_15385; Y013_04495; Y013_13055; Y013_18630; Y013_14650; Y013_09320; Y013_15005; Y013_10885; Y013_23200; Y013_17755; Y013_07840; Y013_06815; Y013_06855; Y013_17705; Y013_10325; Y013_14445; Y013_24540; Y013_19930; Y013_22840; Y013_12030; Y013_21870; Y013_20595; Y013_20335; Y013_01645; Y013_11265; Y013_21545; Y013_05325; Y013_02685; Y013_00105; Y013_21805; Y013_00405; Y01…
molecular function	GO:0016755	transferase activity, transferring amino-acyl groups	1	3	386	2391	0.418686	0.861494	Y013_18100; Y013_08825; Y013_07915
molecular function	GO:0003852	2-isopropylmalate synthase activity	1	3	386	2391	0.419406	0.861494	Y013_02000; Y013_13675; Y013_18330
molecular function	GO:0016841	ammonia-lyase activity	1	3	386	2391	0.421953	0.861494	Y013_05650; Y013_13290; Y013_13285
molecular function	GO:0008745	N-acetylmuramoyl-L-alanine amidase activity	1	3	386	2391	0.423183	0.861494	Y013_25635; Y013_17395; Y013_16450
molecular function	GO:0008121	ubiquinol-cytochrome-c reductase activity	1	3	386	2391	0.423666	0.861494	Y013_05960; Y013_05965; Y013_05970
molecular function	GO:0016679	oxidoreductase activity, acting on diphenols and related substances as donors	1	3	386	2391	0.423666	0.861494	Y013_05960; Y013_05965; Y013_05970
molecular function	GO:0016681	oxidoreductase activity, acting on diphenols and related substances as donors, cytochrome as acceptor	1	3	386	2391	0.423666	0.861494	Y013_05960; Y013_05965; Y013_05970
molecular function	GO:0016813	hydrolase activity, acting on carbon-nitrogen (but not peptide) bonds, in linear amidines	1	3	386	2391	0.42471	0.861494	Y013_00675; Y013_22560; Y013_21345
molecular function	GO:0008374	O-acyltransferase activity	3	14	386	2391	0.427119	0.861494	Y013_11585; Y013_17385; Y013_08080; Y013_05450; Y013_20195; Y013_12095; Y013_01935; Y013_12760; Y013_00555; Y013_09895; Y013_05885; Y013_08065; Y013_14015; Y013_16795; Y013_05170; Y013_20190
molecular function	GO:0016872	intramolecular lyase activity	1	3	386	2391	0.427874	0.861494	Y013_13535; Y013_13390; Y013_16020
molecular function	GO:0008756	o-succinylbenzoate-CoA ligase activity	1	3	386	2391	0.435179	0.861494	Y013_18270; Y013_03250; Y013_22425; Y013_09240; Y013_07280
molecular function	GO:0004356	glutamate-ammonia ligase activity	1	3	386	2391	0.435286	0.861494	Y013_06095; Y013_00695; Y013_06070; Y013_25890
molecular function	GO:0016211	ammonia ligase activity	1	3	386	2391	0.435286	0.861494	Y013_06095; Y013_00695; Y013_06070; Y013_25890
molecular function	GO:0042910	xenobiotic transporter activity	1	3	386	2391	0.437424	0.861494	Y013_19750; Y013_13615; Y013_23215
molecular function	GO:0015238	drug transmembrane transporter activity	1	3	386	2391	0.439383	0.861494	Y013_19750; Y013_01300; Y013_23215
molecular function	GO:0090484	drug transporter activity	1	3	386	2391	0.439383	0.861494	Y013_19750; Y013_01300; Y013_23215
molecular function	GO:0004485	methylcrotonoyl-CoA carboxylase activity	1	3	386	2391	0.439615	0.861494	Y013_07795; Y013_03565; Y013_15665
molecular function	GO:0004733	pyridoxamine-phosphate oxidase activity	2	10	386	2391	0.44226	0.861494	Y013_04175; Y013_03660; Y013_24135; Y013_20605; Y013_16880; Y013_13730; Y013_20305; Y013_21510; Y013_03420; Y013_06675
molecular function	GO:0016725	oxidoreductase activity, acting on CH or CH2 groups	2	9	386	2391	0.443054	0.861494	Y013_16615; Y013_21930; Y013_06995; Y013_20325; Y013_01170; Y013_06985; Y013_14420; Y013_10300; Y013_12455; Y013_01395; Y013_06980
molecular function	GO:0016639	oxidoreductase activity, acting on the CH-NH2 group of donors, NAD or NADP as acceptor	2	9	386	2391	0.471912	0.913378	Y013_15265; Y013_13840; Y013_01890; Y013_16850; Y013_23615; Y013_13210; Y013_11145; Y013_00475; Y013_16855; Y013_00680; Y013_00410
molecular function	GO:0050661	NADP binding	3	15	386	2391	0.479314	0.918877	Y013_24535; Y013_24360; Y013_09360; Y013_21080; Y013_02540; Y013_07415; Y013_01395; Y013_18345; Y013_00300; Y013_03640; Y013_06620; Y013_10970; Y013_04450; Y013_15090; Y013_02615; Y013_22405; Y013_01160; Y013_17740
molecular function	GO:0008260	3-oxoacid CoA-transferase activity	1	4	386	2391	0.482304	0.918877	Y013_15630; Y013_15635; Y013_13385; Y013_13380
molecular function	GO:0046914	transition metal ion binding	26	156	386	2391	0.482523	0.918877	Y013_12010; Y013_13585; Y013_23470; Y013_03805; Y013_02505; Y013_13575; Y013_05225; Y013_22145; Y013_14900; Y013_15605; Y013_11615; Y013_19035; Y013_13160; Y013_25445; Y013_16395; Y013_23525; Y013_18865; Y013_06425; Y013_17085; Y013_15285; Y013_14800; Y013_06955; Y013_03350; Y013_11445; Y013_05705; Y013_07610; Y013_15320; Y013_05215; Y013_02280; Y013_14720; Y013_16740; Y013_17900; Y013_19285; Y01…
molecular function	GO:0016863	intramolecular oxidoreductase activity, transposing C=C bonds	1	4	386	2391	0.483504	0.918877	Y013_13530; Y013_18185; Y013_17060; Y013_16310
molecular function	GO:0005488	binding	217	1339	386	2391	0.499245	0.923817	Y013_12010; Y013_23250; Y013_15850; Y013_16195; Y013_18840; Y013_24570; Y013_03420; Y013_21405; Y013_15725; Y013_18950; Y013_23055; Y013_25720; Y013_04770; Y013_10385; Y013_24690; Y013_15945; Y013_06425; Y013_07565; Y013_15530; Y013_25695; Y013_05465; Y013_11795; Y013_15905; Y013_14800; Y013_09585; Y013_03350; Y013_02545; Y013_08790; Y013_20725; Y013_21995; Y013_16045; Y013_13140; Y013_06515; Y01…
molecular function	GO:0008815	citrate (pro-3S)-lyase activity	1	4	386	2391	0.49933	0.923817	Y013_15645; Y013_01145; Y013_22985; Y013_11815
molecular function	GO:0016995	cholesterol oxidase activity	1	4	386	2391	0.50093	0.923817	Y013_18900; Y013_20150; Y013_08235; Y013_18360
molecular function	GO:0019239	deaminase activity	1	4	386	2391	0.501058	0.923817	Y013_07995; Y013_08005; Y013_02495; Y013_11335; Y013_23165; Y013_15455
molecular function	GO:0052745	inositol phosphate phosphatase activity	1	4	386	2391	0.502774	0.923817	Y013_01845; Y013_05375; Y013_07260; Y013_24495
molecular function	GO:0052834	inositol monophosphate phosphatase activity	1	4	386	2391	0.502774	0.923817	Y013_01845; Y013_05375; Y013_07260; Y013_24495
molecular function	GO:0015419	sulfate transmembrane-transporting ATPase activity	1	4	386	2391	0.503273	0.923817	Y013_06515; Y013_06525; Y013_09805; Y013_13925; Y013_06530; Y013_06520; Y013_22390
molecular function	GO:0004748	ribonucleoside-diphosphate reductase activity, thioredoxin disulfide as acceptor	1	4	386	2391	0.5059	0.923817	Y013_06995; Y013_10300; Y013_14420; Y013_06985; Y013_16615; Y013_06980
molecular function	GO:0016728	oxidoreductase activity, acting on CH or CH2 groups, disulfide as acceptor	1	4	386	2391	0.5059	0.923817	Y013_06995; Y013_10300; Y013_14420; Y013_06985; Y013_16615; Y013_06980
molecular function	GO:0005507	copper ion binding	2	10	386	2391	0.510576	0.92832	Y013_00435; Y013_05990; Y013_16740; Y013_08160; Y013_06955; Y013_04375; Y013_17120; Y013_23435; Y013_17125; Y013_17085
molecular function	GO:0003746	translation elongation factor activity	2	10	386	2391	0.515181	0.929717	Y013_01275; Y013_24195; Y013_08910; Y013_00405; Y013_06550; Y013_02355; Y013_08915; Y013_22785; Y013_01120; Y013_21820
molecular function	GO:0004466	long-chain-acyl-CoA dehydrogenase activity	1	4	386	2391	0.516718	0.929717	Y013_08955; Y013_13005; Y013_12395; Y013_17320; Y013_01615
molecular function	GO:0051082	unfolded protein binding	1	4	386	2391	0.517985	0.929717	Y013_10780; Y013_14900; Y013_09960; Y013_14095; Y013_10790; Y013_14080; Y013_14910; Y013_01370; Y013_08275; Y013_00600; Y013_09975; Y013_06455
molecular function	GO:0004175	endopeptidase activity	4	23	386	2391	0.522391	0.933636	Y013_00590; Y013_14965; Y013_22535; Y013_10840; Y013_21260; Y013_09145; Y013_08290; Y013_04100; Y013_12270; Y013_19810; Y013_04095; Y013_14960; Y013_18685; Y013_01620; Y013_22950; Y013_05130; Y013_09900; Y013_11980; Y013_10845; Y013_01380; Y013_00595; Y013_07305; Y013_20745; Y013_14020; Y013_01165; Y013_18475; Y013_04445; Y013_06425; Y013_22540
molecular function	GO:0016408	C-acyltransferase activity	3	16	386	2391	0.525305	0.933982	Y013_19210; Y013_17300; Y013_00225; Y013_19435; Y013_00075; Y013_19405; Y013_18180; Y013_24230; Y013_21490; Y013_15550; Y013_19150; Y013_13405; Y013_19375; Y013_00620; Y013_11485; Y013_02300
molecular function	GO:0004355	glutamate synthase (NADPH) activity	1	4	386	2391	0.535827	0.933982	Y013_13840; Y013_16850; Y013_16855; Y013_00680
molecular function	GO:0045181	glutamate synthase activity, NAD(P)H as acceptor	1	4	386	2391	0.535827	0.933982	Y013_13840; Y013_16850; Y013_16855; Y013_00680
molecular function	GO:0004658	propionyl-CoA carboxylase activity	1	4	386	2391	0.536711	0.933982	Y013_07760; Y013_03565; Y013_17465; Y013_06235
molecular function	GO:0015081	sodium ion transmembrane transporter activity	2	10	386	2391	0.536735	0.933982	Y013_26120; Y013_03460; Y013_19825; Y013_20180; Y013_03475; Y013_15865; Y013_16075; Y013_18490; Y013_06310; Y013_21390
molecular function	GO:0003989	acetyl-CoA carboxylase activity	1	4	386	2391	0.537827	0.933982	Y013_03565; Y013_17465; Y013_23390; Y013_15665
molecular function	GO:0004316	3-oxoacyl-[acyl-carrier-protein] reductase (NADPH) activity	2	11	386	2391	0.538152	0.933982	Y013_19360; Y013_15530; Y013_11490; Y013_13330; Y013_19480; Y013_14570; Y013_09625; Y013_10450; Y013_23505; Y013_02750; Y013_00610; Y013_25865; Y013_00605; Y013_25900; Y013_13325
molecular function	GO:0016641	oxidoreductase activity, acting on the CH-NH2 group of donors, oxygen as acceptor	2	12	386	2391	0.557589	0.951131	Y013_18225; Y013_04175; Y013_03660; Y013_24135; Y013_20605; Y013_16880; Y013_13730; Y013_20305; Y013_21510; Y013_03420; Y013_05460; Y013_06675
molecular function	GO:0008483	transaminase activity	4	23	386	2391	0.560644	0.951131	Y013_11265; Y013_01645; Y013_20335; Y013_21545; Y013_15385; Y013_02685; Y013_14650; Y013_09320; Y013_05420; Y013_15005; Y013_10885; Y013_04235; Y013_10530; Y013_21400; Y013_17755; Y013_19050; Y013_08325; Y013_07840; Y013_02510; Y013_18030; Y013_16665; Y013_05590; Y013_06030; Y013_04730; Y013_19655; Y013_22840; Y013_00840; Y013_06035; Y013_20595
molecular function	GO:0016769	transferase activity, transferring nitrogenous groups	4	23	386	2391	0.560644	0.951131	Y013_11265; Y013_01645; Y013_20335; Y013_21545; Y013_15385; Y013_02685; Y013_14650; Y013_09320; Y013_05420; Y013_15005; Y013_10885; Y013_04235; Y013_10530; Y013_21400; Y013_17755; Y013_19050; Y013_08325; Y013_07840; Y013_02510; Y013_18030; Y013_16665; Y013_05590; Y013_06030; Y013_04730; Y013_19655; Y013_22840; Y013_00840; Y013_06035; Y013_20595
molecular function	GO:0005215	transporter activity	26	160	386	2391	0.567426	0.951131	Y013_22130; Y013_14330; Y013_16750; Y013_21470; Y013_18985; Y013_12350; Y013_18885; Y013_23215; Y013_01095; Y013_22520; Y013_22865; Y013_16055; Y013_10215; Y013_14165; Y013_15795; Y013_20020; Y013_11755; Y013_24050; Y013_17920; Y013_25410; Y013_14700; Y013_00035; Y013_00020; Y013_09875; Y013_23050; Y013_13995; Y013_26120; Y013_15785; Y013_20030; Y013_20465; Y013_23025; Y013_12320; Y013_24625; Y01…
molecular function	GO:0003755	peptidyl-prolyl cis-trans isomerase activity	1	5	386	2391	0.567873	0.951131	Y013_20645; Y013_00585; Y013_02145; Y013_19055; Y013_16640
molecular function	GO:0016859	cis-trans isomerase activity	1	5	386	2391	0.567873	0.951131	Y013_20645; Y013_00585; Y013_02145; Y013_19055; Y013_16640
molecular function	GO:0008236	serine-type peptidase activity	3	18	386	2391	0.568047	0.951131	Y013_00590; Y013_14965; Y013_06445; Y013_22535; Y013_10840; Y013_00760; Y013_21260; Y013_12270; Y013_19810; Y013_14960; Y013_18665; Y013_01620; Y013_22950; Y013_05130; Y013_09900; Y013_24325; Y013_10845; Y013_07305; Y013_20745; Y013_00595; Y013_14020; Y013_01050; Y013_18475; Y013_22540
molecular function	GO:0017171	serine hydrolase activity	3	18	386	2391	0.568047	0.951131	Y013_00590; Y013_14965; Y013_06445; Y013_22535; Y013_10840; Y013_00760; Y013_21260; Y013_12270; Y013_19810; Y013_14960; Y013_18665; Y013_01620; Y013_22950; Y013_05130; Y013_09900; Y013_24325; Y013_10845; Y013_07305; Y013_20745; Y013_00595; Y013_14020; Y013_01050; Y013_18475; Y013_22540
molecular function	GO:0047569	3-oxoadipate CoA-transferase activity	1	5	386	2391	0.568414	0.951131	Y013_15635; Y013_11870; Y013_13385; Y013_11875; Y013_13380
molecular function	GO:0015291	secondary active transmembrane transporter activity	3	17	386	2391	0.577378	0.952406	Y013_26120; Y013_20030; Y013_09225; Y013_20805; Y013_19825; Y013_20180; Y013_03475; Y013_15865; Y013_16075; Y013_23750; Y013_06310; Y013_21390; Y013_03460; Y013_14170; Y013_01605; Y013_10050; Y013_20020; Y013_01300; Y013_18490; Y013_18425
molecular function	GO:0030151	molybdenum ion binding	2	11	386	2391	0.578523	0.952406	Y013_00385; Y013_13835; Y013_01960; Y013_00435; Y013_13055; Y013_17680; Y013_16395; Y013_19930; Y013_01360; Y013_00380; Y013_05225
molecular function	GO:0008177	succinate dehydrogenase (ubiquinone) activity	1	5	386	2391	0.578844	0.952406	Y013_08025; Y013_08010; Y013_08015; Y013_08020; Y013_05560
molecular function	GO:0016775	phosphotransferase activity, nitrogenous group as acceptor	4	23	386	2391	0.578859	0.952406	Y013_20425; Y013_20815; Y013_06780; Y013_00190; Y013_21040; Y013_04300; Y013_03830; Y013_12825; Y013_02460; Y013_15165; Y013_11045; Y013_09870; Y013_07740; Y013_08815; Y013_13990; Y013_11955; Y013_17660; Y013_01605; Y013_11010; Y013_07490; Y013_18160; Y013_15130; Y013_09445; Y013_13390; Y013_21250; Y013_15685; Y013_07585; Y013_19820; Y013_13105
molecular function	GO:0016667	oxidoreductase activity, acting on a sulfur group of donors	3	19	386	2391	0.583477	0.952406	Y013_06485; Y013_17200; Y013_18790; Y013_16440; Y013_15480; Y013_00085; Y013_04165; Y013_07335; Y013_01215; Y013_09850; Y013_13970; Y013_16445; Y013_24200; Y013_11850; Y013_19995; Y013_06995; Y013_01975; Y013_00530; Y013_07910; Y013_11360; Y013_06480; Y013_05080; Y013_05185; Y013_12640
molecular function	GO:0008509	anion transmembrane transporter activity	4	24	386	2391	0.586395	0.952406	Y013_22390; Y013_19825; Y013_03475; Y013_01900; Y013_06525; Y013_21390; Y013_22865; Y013_11115; Y013_09805; Y013_00035; Y013_00985; Y013_18425; Y013_20810; Y013_00020; Y013_20030; Y013_26120; Y013_13925; Y013_06520; Y013_16385; Y013_16380; Y013_10240; Y013_03845; Y013_06515; Y013_15865; Y013_00655; Y013_17150; Y013_16075; Y013_12355; Y013_06530; Y013_15235; Y013_05275; Y013_25850; Y013_14360
molecular function	GO:0016706	oxidoreductase activity, acting on paired donors, with incorporation or reduction of molecular oxygen, 2-oxoglutarate as one donor, and incorporation of one atom each of oxygen into both donors	1	5	386	2391	0.587859	0.952406	Y013_22605; Y013_05285; Y013_23470; Y013_19725; Y013_22570
molecular function	GO:0016829	lyase activity	21	133	386	2391	0.58893	0.952406	Y013_05330; Y013_07400; Y013_19125; Y013_13625; Y013_18630; Y013_02760; Y013_02505; Y013_19005; Y013_05320; Y013_05060; Y013_11070; Y013_06815; Y013_15605; Y013_11615; Y013_20775; Y013_03670; Y013_24090; Y013_21900; Y013_00040; Y013_17580; Y013_21500; Y013_05340; Y013_05325; Y013_17265; Y013_21695; Y013_14395; Y013_02335; Y013_12980; Y013_22985; Y013_24455; Y013_12280; Y013_23160; Y013_02325; Y01…
molecular function	GO:0015116	sulfate transmembrane transporter activity	1	5	386	2391	0.590179	0.952406	Y013_13925; Y013_06530; Y013_06520; Y013_22390; Y013_06515; Y013_06525; Y013_09805; Y013_20810
molecular function	GO:0016878	acid-thiol ligase activity	2	11	386	2391	0.592341	0.952406	Y013_20695; Y013_18270; Y013_09240; Y013_21145; Y013_18500; Y013_21140; Y013_09465; Y013_07280; Y013_08695; Y013_25910; Y013_03250; Y013_22425; Y013_12400
molecular function	GO:0003910	DNA ligase (ATP) activity	1	5	386	2391	0.602984	0.952406	Y013_03425; Y013_00825; Y013_20910; Y013_00820; Y013_12145
molecular function	GO:0004129	cytochrome-c oxidase activity	1	5	386	2391	0.60319	0.952406	Y013_05955; Y013_05990; Y013_23435; Y013_06955; Y013_04375
molecular function	GO:0015002	heme-copper terminal oxidase activity	1	5	386	2391	0.60319	0.952406	Y013_05955; Y013_05990; Y013_23435; Y013_06955; Y013_04375
molecular function	GO:0016675	oxidoreductase activity, acting on a heme group of donors	1	5	386	2391	0.60319	0.952406	Y013_05955; Y013_05990; Y013_23435; Y013_06955; Y013_04375
molecular function	GO:0016676	oxidoreductase activity, acting on a heme group of donors, oxygen as acceptor	1	5	386	2391	0.60319	0.952406	Y013_05955; Y013_05990; Y013_23435; Y013_06955; Y013_04375
molecular function	GO:0030246	carbohydrate binding	1	5	386	2391	0.609807	0.959248	Y013_05755; Y013_03985; Y013_01505; Y013_08325; Y013_14480; Y013_10360; Y013_22140
molecular function	GO:0016901	oxidoreductase activity, acting on the CH-OH group of donors, quinone or similar compound as acceptor	1	5	386	2391	0.612366	0.959678	Y013_11795; Y013_03145; Y013_01225; Y013_06755; Y013_07900
molecular function	GO:0015930	glutamate synthase activity	1	5	386	2391	0.617684	0.964413	Y013_13840; Y013_16850; Y013_16855; Y013_24205; Y013_00680
molecular function	GO:0008703	5-amino-6-(5-phosphoribosylamino)uracil reductase activity	1	6	386	2391	0.626914	0.9752	Y013_20670; Y013_13225; Y013_02495; Y013_03290; Y013_17280; Y013_16725; Y013_09615
molecular function	GO:1901681	sulfur compound binding	3	18	386	2391	0.630171	0.976649	Y013_18415; Y013_09175; Y013_16670; Y013_22630; Y013_23100; Y013_24380; Y013_01180; Y013_23095; Y013_05785; Y013_16045; Y013_05870; Y013_24010; Y013_04360; Y013_11700; Y013_01920; Y013_09580; Y013_16000; Y013_06735; Y013_16680; Y013_11830; Y013_22625
molecular function	GO:0016635	oxidoreductase activity, acting on the CH-CH group of donors, quinone or related compound as acceptor	1	6	386	2391	0.649261	1	Y013_08025; Y013_08010; Y013_08015; Y013_02925; Y013_08020; Y013_05560
molecular function	GO:0016833	oxo-acid-lyase activity	2	13	386	2391	0.651506	1	Y013_15645; Y013_05340; Y013_15605; Y013_19940; Y013_16665; Y013_11815; Y013_01145; Y013_04235; Y013_12505; Y013_22985; Y013_09760; Y013_09205; Y013_23280
molecular function	GO:1901682	sulfur compound transmembrane transporter activity	1	6	386	2391	0.65799	1	Y013_13925; Y013_06530; Y013_06520; Y013_05275; Y013_22390; Y013_06515; Y013_06525; Y013_09805; Y013_20810
molecular function	GO:0052689	carboxylic ester hydrolase activity	4	27	386	2391	0.660751	1	Y013_06945; Y013_24300; Y013_17530; Y013_21725; Y013_16625; Y013_21090; Y013_13750; Y013_06155; Y013_21535; Y013_07510; Y013_16330; Y013_05705; Y013_06100; Y013_11050; Y013_18645; Y013_15810; Y013_00770; Y013_24290; Y013_25895; Y013_00645; Y013_00460; Y013_03620; Y013_13395; Y013_13510; Y013_00285; Y013_13520; Y013_15170; Y013_03065; Y013_01250; Y013_21245; Y013_02605
molecular function	GO:0002161	aminoacyl-tRNA editing activity	1	6	386	2391	0.663138	1	Y013_07510; Y013_00770; Y013_16330; Y013_05705; Y013_01250; Y013_18645
molecular function	GO:0016840	carbon-nitrogen lyase activity	1	6	386	2391	0.669125	1	Y013_05650; Y013_01425; Y013_19670; Y013_13290; Y013_04710; Y013_13285
molecular function	GO:0003909	DNA ligase activity	1	6	386	2391	0.673023	1	Y013_03425; Y013_00825; Y013_20910; Y013_00820; Y013_12145; Y013_06840
molecular function	GO:0016886	ligase activity, forming phosphoric ester bonds	1	6	386	2391	0.673023	1	Y013_03425; Y013_00825; Y013_20910; Y013_00820; Y013_12145; Y013_06840
molecular function	GO:0016880	acid-ammonia (or amide) ligase activity	1	6	386	2391	0.674429	1	Y013_18865; Y013_02985; Y013_06095; Y013_00695; Y013_07070; Y013_06070; Y013_25890
molecular function	GO:0005342	organic acid transmembrane transporter activity	2	13	386	2391	0.675809	1	Y013_26120; Y013_19825; Y013_03845; Y013_10240; Y013_03475; Y013_15865; Y013_17150; Y013_01900; Y013_16075; Y013_21390; Y013_22865; Y013_15235; Y013_05275; Y013_11115; Y013_25850; Y013_14360; Y013_00035; Y013_00020
molecular function	GO:0008514	organic anion transmembrane transporter activity	2	13	386	2391	0.675809	1	Y013_26120; Y013_19825; Y013_03845; Y013_10240; Y013_03475; Y013_15865; Y013_17150; Y013_01900; Y013_16075; Y013_12355; Y013_21390; Y013_22865; Y013_15235; Y013_05275; Y013_11115; Y013_25850; Y013_14360; Y013_00035; Y013_00020
molecular function	GO:0046943	carboxylic acid transmembrane transporter activity	2	13	386	2391	0.675809	1	Y013_26120; Y013_19825; Y013_03845; Y013_10240; Y013_03475; Y013_15865; Y013_17150; Y013_01900; Y013_16075; Y013_21390; Y013_22865; Y013_15235; Y013_05275; Y013_11115; Y013_25850; Y013_14360; Y013_00035; Y013_00020
molecular function	GO:0005343	organic acid:sodium symporter activity	1	6	386	2391	0.678091	1	Y013_03475; Y013_15865; Y013_26120; Y013_16075; Y013_19825; Y013_21390
molecular function	GO:0008199	ferric iron binding	1	7	386	2391	0.683139	1	Y013_13540; Y013_15595; Y013_17235; Y013_00950; Y013_23495; Y013_09645; Y013_00945
molecular function	GO:0004075	biotin carboxylase activity	1	6	386	2391	0.687461	1	Y013_07795; Y013_03570; Y013_25715; Y013_15660; Y013_23390; Y013_00905; Y013_17070
molecular function	GO:0000155	phosphorelay sensor kinase activity	3	20	386	2391	0.695017	1	Y013_20425; Y013_20815; Y013_06780; Y013_00190; Y013_21040; Y013_04300; Y013_03830; Y013_12825; Y013_02460; Y013_15165; Y013_11045; Y013_09870; Y013_07740; Y013_08815; Y013_13990; Y013_11955; Y013_17660; Y013_11010; Y013_18160; Y013_15130; Y013_09445; Y013_13390; Y013_21250; Y013_15685; Y013_07585; Y013_13105
molecular function	GO:0004872	receptor activity	3	20	386	2391	0.695017	1	Y013_20425; Y013_20815; Y013_06780; Y013_00190; Y013_21040; Y013_04300; Y013_03830; Y013_12825; Y013_02460; Y013_15165; Y013_11045; Y013_09870; Y013_07740; Y013_08815; Y013_13990; Y013_11955; Y013_17660; Y013_11010; Y013_18160; Y013_15130; Y013_09445; Y013_13390; Y013_21250; Y013_15685; Y013_07585; Y013_13105
molecular function	GO:0038023	signaling receptor activity	3	20	386	2391	0.695017	1	Y013_20425; Y013_20815; Y013_06780; Y013_00190; Y013_21040; Y013_04300; Y013_03830; Y013_12825; Y013_02460; Y013_15165; Y013_11045; Y013_09870; Y013_07740; Y013_08815; Y013_13990; Y013_11955; Y013_17660; Y013_11010; Y013_18160; Y013_15130; Y013_09445; Y013_13390; Y013_21250; Y013_15685; Y013_07585; Y013_13105
molecular function	GO:0070011	peptidase activity, acting on L-amino acid peptides	7	48	386	2391	0.695127	1	Y013_06115; Y013_00590; Y013_14965; Y013_19880; Y013_06445; Y013_22535; Y013_00520; Y013_06040; Y013_08290; Y013_01200; Y013_04095; Y013_15330; Y013_14220; Y013_02915; Y013_18665; Y013_18685; Y013_22950; Y013_11980; Y013_10845; Y013_22015; Y013_00595; Y013_18620; Y013_14020; Y013_01165; Y013_01050; Y013_04445; Y013_22540; Y013_06425; Y013_24955; Y013_18415; Y013_04150; Y013_11210; Y013_07435; Y01…
molecular function	GO:0043225	anion transmembrane-transporting ATPase activity	1	7	386	2391	0.704954	1	Y013_20030; Y013_13925; Y013_06530; Y013_06520; Y013_22390; Y013_16385; Y013_06515; Y013_06525; Y013_09805; Y013_12355; Y013_18425
molecular function	GO:0043958	acryloyl-CoA reductase activity	1	7	386	2391	0.710545	1	Y013_19470; Y013_16035; Y013_12395; Y013_19135; Y013_00700; Y013_00705; Y013_07275
molecular function	GO:0003988	acetyl-CoA C-acyltransferase activity	2	14	386	2391	0.710785	1	Y013_19210; Y013_19150; Y013_17300; Y013_00075; Y013_19405; Y013_19375; Y013_13405; Y013_18180; Y013_24230; Y013_00620; Y013_11485; Y013_21490; Y013_02300; Y013_15550
molecular function	GO:0016703	oxidoreductase activity, acting on single donors with incorporation of molecular oxygen, incorporation of one atom of oxygen (internal monooxygenases or internal mixed function oxidases)	1	7	386	2391	0.712901	1	Y013_03210; Y013_13025; Y013_19450; Y013_06545; Y013_17315; Y013_18260; Y013_19440; Y013_19190
molecular function	GO:0018580	nitronate monooxygenase activity	1	7	386	2391	0.712901	1	Y013_03210; Y013_13025; Y013_19450; Y013_06545; Y013_17315; Y013_18260; Y013_19440; Y013_19190
molecular function	GO:0016868	intramolecular transferase activity, phosphotransferases	1	7	386	2391	0.716532	1	Y013_09315; Y013_07220; Y013_08350; Y013_09450; Y013_07635; Y013_07955; Y013_02970
molecular function	GO:0016899	oxidoreductase activity, acting on the CH-OH group of donors, oxygen as acceptor	1	7	386	2391	0.717307	1	Y013_17550; Y013_08770; Y013_18900; Y013_20150; Y013_08235; Y013_18360; Y013_23170
molecular function	GO:0042602	riboflavin reductase (NADPH) activity	1	8	386	2391	0.725863	1	Y013_14875; Y013_24115; Y013_19310; Y013_12525; Y013_03765; Y013_10755; Y013_09180; Y013_19040; Y013_13555; Y013_20675
molecular function	GO:0008081	phosphoric diester hydrolase activity	1	7	386	2391	0.726477	1	Y013_17225; Y013_20780; Y013_16400; Y013_00995; Y013_23995; Y013_23495; Y013_06345
molecular function	GO:0019842	vitamin binding	2	14	386	2391	0.726491	1	Y013_09175; Y013_22630; Y013_23100; Y013_24380; Y013_23095; Y013_14420; Y013_02845; Y013_08685; Y013_19770; Y013_04360; Y013_02850; Y013_01920; Y013_17460; Y013_10300; Y013_06735; Y013_13285; Y013_04025; Y013_11830; Y013_22625
molecular function	GO:0004144	diacylglycerol O-acyltransferase activity	1	7	386	2391	0.735931	1	Y013_09895; Y013_08080; Y013_05450; Y013_14015; Y013_16795; Y013_12095; Y013_05170; Y013_01935; Y013_00555
molecular function	GO:0016421	CoA carboxylase activity	1	7	386	2391	0.740934	1	Y013_07795; Y013_07760; Y013_03565; Y013_17465; Y013_23390; Y013_06235; Y013_15665
molecular function	GO:0015077	monovalent inorganic cation transmembrane transporter activity	4	30	386	2391	0.757863	1	Y013_20805; Y013_19825; Y013_03475; Y013_24590; Y013_24620; Y013_24350; Y013_21390; Y013_24605; Y013_10050; Y013_18490; Y013_25410; Y013_05970; Y013_26120; Y013_24615; Y013_05955; Y013_24625; Y013_23710; Y013_24610; Y013_01895; Y013_05965; Y013_06955; Y013_20180; Y013_15865; Y013_16075; Y013_06310; Y013_03460; Y013_01890; Y013_05990; Y013_14170; Y013_24595; Y013_04375; Y013_24600; Y013_23435; Y01…
molecular function	GO:0004673	protein histidine kinase activity	3	22	386	2391	0.758051	1	Y013_20425; Y013_20815; Y013_06780; Y013_00190; Y013_21040; Y013_04300; Y013_03830; Y013_12825; Y013_02460; Y013_15165; Y013_11045; Y013_09870; Y013_07740; Y013_08815; Y013_13990; Y013_11955; Y013_17660; Y013_11010; Y013_07490; Y013_18160; Y013_15130; Y013_09445; Y013_13390; Y013_21250; Y013_15685; Y013_07585; Y013_19820; Y013_13105
molecular function	GO:0004553	hydrolase activity, hydrolyzing O-glycosyl compounds	2	15	386	2391	0.759794	1	Y013_00490; Y013_23530; Y013_15380; Y013_11505; Y013_20295; Y013_00100; Y013_05600; Y013_15370; Y013_06540; Y013_05640; Y013_03285; Y013_14220; Y013_11250; Y013_06940; Y013_10100; Y013_00095; Y013_13425; Y013_03040; Y013_20885; Y013_18930; Y013_11260; Y013_07000
molecular function	GO:0016831	carboxy-lyase activity	2	16	386	2391	0.762175	1	Y013_05330; Y013_02400; Y013_02420; Y013_18730; Y013_14125; Y013_02380; Y013_23100; Y013_01945; Y013_10535; Y013_19095; Y013_12560; Y013_24530; Y013_10005; Y013_05060; Y013_06815; Y013_11615; Y013_07730; Y013_21885; Y013_02560; Y013_14655
molecular function	GO:0016298	lipase activity	1	8	386	2391	0.764578	1	Y013_21725; Y013_00460; Y013_00645; Y013_03620; Y013_16625; Y013_13510; Y013_00285; Y013_06155; Y013_20780
molecular function	GO:0004222	metalloendopeptidase activity	1	8	386	2391	0.767079	1	Y013_18685; Y013_11980; Y013_01380; Y013_01165; Y013_09145; Y013_04445; Y013_08290; Y013_06425
molecular function	GO:0046912	transferase activity, transferring acyl groups, acyl groups converted into alkyl on transfer	1	8	386	2391	0.768381	1	Y013_20600; Y013_21145; Y013_10440; Y013_14560; Y013_02000; Y013_13675; Y013_04480; Y013_20640; Y013_18330; Y013_23280
molecular function	GO:0015171	amino acid transmembrane transporter activity	1	8	386	2391	0.776913	1	Y013_15235; Y013_05275; Y013_25850; Y013_11115; Y013_03845; Y013_10240; Y013_17150; Y013_01900; Y013_16075; Y013_14360; Y013_00035; Y013_22865; Y013_21390
molecular function	GO:0022890	inorganic cation transmembrane transporter activity	5	38	386	2391	0.779458	1	Y013_20805; Y013_19825; Y013_03475; Y013_24590; Y013_24620; Y013_24350; Y013_18885; Y013_21390; Y013_24605; Y013_12310; Y013_10050; Y013_18490; Y013_25410; Y013_00985; Y013_05970; Y013_23050; Y013_26120; Y013_24615; Y013_05955; Y013_24625; Y013_23710; Y013_24610; Y013_01895; Y013_05965; Y013_06955; Y013_20180; Y013_15865; Y013_00655; Y013_16075; Y013_06310; Y013_17955; Y013_03460; Y013_01890; Y01…
molecular function	GO:0004672	protein kinase activity	4	30	386	2391	0.781279	1	Y013_20425; Y013_16670; Y013_15025; Y013_05870; Y013_04300; Y013_03830; Y013_02460; Y013_07740; Y013_07320; Y013_14275; Y013_22005; Y013_07585; Y013_13105; Y013_19820; Y013_00175; Y013_20815; Y013_13300; Y013_06780; Y013_00190; Y013_16675; Y013_21040; Y013_10905; Y013_12825; Y013_15165; Y013_08205; Y013_11045; Y013_10155; Y013_09870; Y013_13990; Y013_08815; Y013_11955; Y013_17660; Y013_11010; Y01…
molecular function	GO:0016885	ligase activity, forming carbon-carbon bonds	1	8	386	2391	0.786682	1	Y013_07795; Y013_03565; Y013_00905; Y013_06235; Y013_07760; Y013_23390; Y013_17465; Y013_15665
molecular function	GO:0003857	3-hydroxyacyl-CoA dehydrogenase activity	1	9	386	2391	0.79062	1	Y013_12180; Y013_00630; Y013_17305; Y013_15545; Y013_09755; Y013_18185; Y013_19005; Y013_17165; Y013_07145
molecular function	GO:0015103	inorganic anion transmembrane transporter activity	1	9	386	2391	0.794658	1	Y013_20030; Y013_13925; Y013_06530; Y013_06520; Y013_22390; Y013_16385; Y013_16380; Y013_06515; Y013_06525; Y013_09805; Y013_18425; Y013_20810
molecular function	GO:0042578	phosphoric ester hydrolase activity	4	33	386	2391	0.794729	1	Y013_23995; Y013_18405; Y013_01305; Y013_03740; Y013_01970; Y013_17225; Y013_01845; Y013_07835; Y013_24265; Y013_18510; Y013_23495; Y013_06345; Y013_20780; Y013_05375; Y013_07260; Y013_18930; Y013_26125; Y013_20190; Y013_21350; Y013_06180; Y013_02995; Y013_06950; Y013_21905; Y013_13800; Y013_00995; Y013_26135; Y013_24495; Y013_23000; Y013_16400; Y013_04045; Y013_15870; Y013_09375; Y013_06175; Y01…
molecular function	GO:0008135	translation factor activity, nucleic acid binding	2	17	386	2391	0.80058	1	Y013_01275; Y013_00790; Y013_07255; Y013_08910; Y013_00405; Y013_06550; Y013_02355; Y013_21525; Y013_01280; Y013_21820; Y013_24195; Y013_08470; Y013_24560; Y013_04790; Y013_08915; Y013_22785; Y013_01120
molecular function	GO:0043167	ion binding	124	790	386	2391	0.804599	1	Y013_22265; Y013_24535; Y013_07400; Y013_11660; Y013_18380; Y013_12010; Y013_23250; Y013_12145; Y013_19370; Y013_24135; Y013_18840; Y013_08840; Y013_13580; Y013_03420; Y013_00390; Y013_15725; Y013_18950; Y013_04270; Y013_06430; Y013_12895; Y013_03660; Y013_17460; Y013_08995; Y013_04770; Y013_17070; Y013_13555; Y013_24690; Y013_06425; Y013_07565; Y013_05325; Y013_05465; Y013_18920; Y013_14800; Y01…
molecular function	GO:0008238	exopeptidase activity	2	17	386	2391	0.812252	1	Y013_06115; Y013_24955; Y013_18415; Y013_19880; Y013_04150; Y013_11210; Y013_00520; Y013_06040; Y013_06830; Y013_01200; Y013_19810; Y013_15330; Y013_14220; Y013_18665; Y013_03955; Y013_22015; Y013_10100; Y013_18620; Y013_26050; Y013_16000; Y013_08480; Y013_02350; Y013_19650
molecular function	GO:0016776	phosphotransferase activity, phosphate group as acceptor	1	10	386	2391	0.815921	1	Y013_01125; Y013_00785; Y013_09605; Y013_02410; Y013_14215; Y013_00755; Y013_10095; Y013_06645; Y013_07595; Y013_06505; Y013_08485; Y013_00870
molecular function	GO:0008324	cation transmembrane transporter activity	6	47	386	2391	0.817243	1	Y013_10040; Y013_20805; Y013_19825; Y013_16750; Y013_03475; Y013_24590; Y013_24620; Y013_24350; Y013_18885; Y013_21390; Y013_24605; Y013_20785; Y013_17945; Y013_12310; Y013_10050; Y013_18490; Y013_25410; Y013_14700; Y013_25480; Y013_00985; Y013_18425; Y013_05970; Y013_23050; Y013_01765; Y013_26120; Y013_24615; Y013_05955; Y013_24625; Y013_23710; Y013_01895; Y013_24610; Y013_06955; Y013_05965; Y01…
molecular function	GO:0016405	CoA-ligase activity	1	9	386	2391	0.818834	1	Y013_20695; Y013_18270; Y013_09240; Y013_21145; Y013_18500; Y013_21140; Y013_09465; Y013_07280; Y013_25910; Y013_03250; Y013_22425
molecular function	GO:0015078	hydrogen ion transmembrane transporter activity	2	18	386	2391	0.819525	1	Y013_24615; Y013_24625; Y013_05955; Y013_23710; Y013_24610; Y013_06955; Y013_20805; Y013_05965; Y013_24590; Y013_24620; Y013_24350; Y013_05990; Y013_14170; Y013_24605; Y013_04375; Y013_24595; Y013_10050; Y013_24600; Y013_23435; Y013_05960; Y013_05970
molecular function	GO:0016814	hydrolase activity, acting on carbon-nitrogen (but not peptide) bonds, in cyclic amidines	1	10	386	2391	0.821145	1	Y013_07995; Y013_02495; Y013_08075; Y013_24090; Y013_08005; Y013_05365; Y013_11335; Y013_02505; Y013_18690; Y013_23165; Y013_21170; Y013_25250; Y013_15455
molecular function	GO:0008410	CoA-transferase activity	1	10	386	2391	0.821895	1	Y013_19200; Y013_11855; Y013_15630; Y013_15635; Y013_11870; Y013_13380; Y013_25535; Y013_22440; Y013_11875; Y013_13385; Y013_00860; Y013_19195
molecular function	GO:0022891	substrate-specific transmembrane transporter activity	10	76	386	2391	0.822448	1	Y013_10040; Y013_20805; Y013_19825; Y013_16750; Y013_24590; Y013_24620; Y013_24350; Y013_18885; Y013_22865; Y013_10045; Y013_14165; Y013_24605; Y013_12310; Y013_24050; Y013_25410; Y013_14700; Y013_00035; Y013_25480; Y013_21355; Y013_05970; Y013_20810; Y013_00020; Y013_23050; Y013_26120; Y013_20030; Y013_13925; Y013_24625; Y013_23710; Y013_06955; Y013_16385; Y013_05965; Y013_03845; Y013_01080; Y01…
molecular function	GO:0016746	transferase activity, transferring acyl groups	16	118	386	2391	0.831299	1	Y013_19435; Y013_00075; Y013_19405; Y013_19030; Y013_08080; Y013_06045; Y013_14560; Y013_24675; Y013_17440; Y013_24320; Y013_20640; Y013_19150; Y013_21145; Y013_17460; Y013_23145; Y013_00750; Y013_18330; Y013_09550; Y013_13325; Y013_15530; Y013_04215; Y013_02055; Y013_21490; Y013_11530; Y013_13405; Y013_00620; Y013_07550; Y013_04480; Y013_05815; Y013_04705; Y013_11495; Y013_10450; Y013_23505; Y01…
molecular function	GO:0070566	adenylyltransferase activity	1	10	386	2391	0.83896	1	Y013_16400; Y013_01340; Y013_19755; Y013_06605; Y013_24490; Y013_06090; Y013_00915; Y013_06490; Y013_22930; Y013_06495
molecular function	GO:0016628	oxidoreductase activity, acting on the CH-CH group of donors, NAD or NADP as acceptor	2	19	386	2391	0.839808	1	Y013_13025; Y013_12395; Y013_00225; Y013_24470; Y013_18260; Y013_10510; Y013_01395; Y013_07275; Y013_09350; Y013_19355; Y013_19470; Y013_16035; Y013_19135; Y013_00705; Y013_19760; Y013_13600; Y013_02755; Y013_17845; Y013_01230; Y013_09155; Y013_00700; Y013_14630
molecular function	GO:0046983	protein dimerization activity	2	19	386	2391	0.841508	1	Y013_10785; Y013_06780; Y013_21860; Y013_13885; Y013_21040; Y013_12825; Y013_18345; Y013_00600; Y013_08445; Y013_09870; Y013_04745; Y013_00540; Y013_19145; Y013_08815; Y013_13990; Y013_11955; Y013_23495; Y013_01705; Y013_14905; Y013_18160; Y013_03355; Y013_01320; Y013_03200; Y013_13105
molecular function	GO:0015075	ion transmembrane transporter activity	8	63	386	2391	0.842073	1	Y013_10040; Y013_20805; Y013_19825; Y013_16750; Y013_24590; Y013_24620; Y013_24350; Y013_18885; Y013_22865; Y013_10045; Y013_14165; Y013_24605; Y013_12310; Y013_25410; Y013_14700; Y013_00035; Y013_25480; Y013_21355; Y013_05970; Y013_20810; Y013_00020; Y013_23050; Y013_26120; Y013_20030; Y013_13925; Y013_24625; Y013_23710; Y013_06955; Y013_16385; Y013_05965; Y013_03845; Y013_01080; Y013_06515; Y01…
molecular function	GO:0022804	active transmembrane transporter activity	7	56	386	2391	0.842333	1	Y013_10560; Y013_20805; Y013_19825; Y013_16750; Y013_08615; Y013_21470; Y013_24590; Y013_18985; Y013_24620; Y013_23750; Y013_23215; Y013_24605; Y013_12310; Y013_20020; Y013_17920; Y013_25410; Y013_00035; Y013_25480; Y013_09875; Y013_13995; Y013_26120; Y013_20030; Y013_13925; Y013_24625; Y013_09225; Y013_01325; Y013_16385; Y013_06515; Y013_19955; Y013_06310; Y013_23485; Y013_08620; Y013_17955; Y01…
molecular function	GO:0016830	carbon-carbon lyase activity	4	35	386	2391	0.84448	1	Y013_15645; Y013_05330; Y013_02420; Y013_18730; Y013_23100; Y013_11815; Y013_01145; Y013_10535; Y013_01945; Y013_18700; Y013_02505; Y013_05060; Y013_10005; Y013_06815; Y013_14240; Y013_15605; Y013_11615; Y013_24090; Y013_03975; Y013_21885; Y013_09545; Y013_16960; Y013_05340; Y013_02400; Y013_14125; Y013_10600; Y013_02380; Y013_19095; Y013_04235; Y013_12560; Y013_22985; Y013_09760; Y013_09205; Y01…
molecular function	GO:0016411	acylglycerol O-acyltransferase activity	1	10	386	2391	0.844872	1	Y013_09895; Y013_05885; Y013_17385; Y013_08080; Y013_05450; Y013_14015; Y013_16795; Y013_12095; Y013_05170; Y013_20190; Y013_01935; Y013_00555
molecular function	GO:0008233	peptidase activity	8	64	386	2391	0.847127	1	Y013_20285; Y013_06115; Y013_00590; Y013_14965; Y013_06445; Y013_08395; Y013_08290; Y013_08840; Y013_01200; Y013_14220; Y013_18685; Y013_22950; Y013_11980; Y013_22015; Y013_00595; Y013_01050; Y013_06425; Y013_24955; Y013_20995; Y013_18415; Y013_04150; Y013_00125; Y013_09145; Y013_13355; Y013_04100; Y013_02250; Y013_04085; Y013_14960; Y013_02795; Y013_03955; Y013_16800; Y013_09900; Y013_16000; Y01…
molecular function	GO:0016860	intramolecular oxidoreductase activity	1	11	386	2391	0.848891	1	Y013_21115; Y013_07625; Y013_00540; Y013_15880; Y013_05380; Y013_02550; Y013_13530; Y013_18185; Y013_12040; Y013_17060; Y013_16310
molecular function	GO:0046873	metal ion transmembrane transporter activity	2	19	386	2391	0.851183	1	Y013_26120; Y013_01895; Y013_19825; Y013_20180; Y013_03475; Y013_15865; Y013_16075; Y013_21775; Y013_18885; Y013_06310; Y013_21390; Y013_17955; Y013_03460; Y013_01890; Y013_12315; Y013_04435; Y013_12310; Y013_18490; Y013_25410; Y013_23050
molecular function	GO:0004312	fatty acid synthase activity	2	20	386	2391	0.854652	1	Y013_13025; Y013_15530; Y013_00225; Y013_11490; Y013_11495; Y013_18260; Y013_10450; Y013_23505; Y013_00610; Y013_09110; Y013_00605; Y013_09000; Y013_25900; Y013_19360; Y013_13330; Y013_19480; Y013_02755; Y013_11460; Y013_23360; Y013_14570; Y013_09625; Y013_02750; Y013_25865; Y013_06230; Y013_13325
molecular function	GO:0008144	drug binding	1	10	386	2391	0.856018	1	Y013_11700; Y013_18415; Y013_16670; Y013_01180; Y013_16045; Y013_05870; Y013_05785; Y013_16000; Y013_24010; Y013_16680
molecular function	GO:0008658	penicillin binding	1	10	386	2391	0.856018	1	Y013_11700; Y013_18415; Y013_16670; Y013_01180; Y013_16045; Y013_05870; Y013_05785; Y013_16000; Y013_24010; Y013_16680
molecular function	GO:0022892	substrate-specific transporter activity	10	79	386	2391	0.859232	1	Y013_10040; Y013_20805; Y013_19825; Y013_16750; Y013_24590; Y013_24620; Y013_24350; Y013_18885; Y013_22865; Y013_10045; Y013_14165; Y013_24605; Y013_12310; Y013_24050; Y013_25410; Y013_14700; Y013_00035; Y013_25480; Y013_21355; Y013_05970; Y013_20810; Y013_00020; Y013_23050; Y013_26120; Y013_20030; Y013_13925; Y013_24625; Y013_23710; Y013_14800; Y013_06955; Y013_16385; Y013_05965; Y013_03845; Y01…
molecular function	GO:0016853	isomerase activity	10	82	386	2391	0.869202	1	Y013_02145; Y013_19125; Y013_04040; Y013_19055; Y013_11515; Y013_02150; Y013_09320; Y013_17410; Y013_13530; Y013_09315; Y013_04595; Y013_14440; Y013_02845; Y013_01570; Y013_10500; Y013_15880; Y013_05370; Y013_02970; Y013_02550; Y013_20245; Y013_01315; Y013_00070; Y013_21515; Y013_16640; Y013_17060; Y013_07625; Y013_14620; Y013_07635; Y013_06700; Y013_17265; Y013_08435; Y013_21995; Y013_17570; Y01…
molecular function	GO:0003985	acetyl-CoA C-acetyltransferase activity	1	11	386	2391	0.872923	1	Y013_19210; Y013_19150; Y013_00075; Y013_19405; Y013_19375; Y013_13405; Y013_18180; Y013_24230; Y013_00620; Y013_11485; Y013_21490
molecular function	GO:0016453	C-acetyltransferase activity	1	11	386	2391	0.872923	1	Y013_19210; Y013_19150; Y013_00075; Y013_19405; Y013_19375; Y013_13405; Y013_18180; Y013_24230; Y013_00620; Y013_11485; Y013_21490
molecular function	GO:0033293	monocarboxylic acid binding	1	11	386	2391	0.879159	1	Y013_11700; Y013_18415; Y013_16670; Y013_01180; Y013_16045; Y013_05870; Y013_05785; Y013_16000; Y013_24010; Y013_16680; Y013_00020
molecular function	GO:0003676	nucleic acid binding	67	479	386	2391	0.886325	1	Y013_08260; Y013_16195; Y013_12945; Y013_22465; Y013_18840; Y013_23650; Y013_15885; Y013_24570; Y013_16150; Y013_16345; Y013_21405; Y013_23055; Y013_06430; Y013_25720; Y013_25640; Y013_20075; Y013_04770; Y013_15945; Y013_15905; Y013_09585; Y013_18870; Y013_08790; Y013_20725; Y013_21995; Y013_13140; Y013_13335; Y013_23965; Y013_03235; Y013_07140; Y013_01670; Y013_06580; Y013_04855; Y013_01720; Y01…
molecular function	GO:0008237	metallopeptidase activity	2	21	386	2391	0.888296	1	Y013_19880; Y013_07435; Y013_00520; Y013_09145; Y013_06040; Y013_08290; Y013_01200; Y013_22875; Y013_02250; Y013_02915; Y013_18685; Y013_03955; Y013_11980; Y013_22015; Y013_01380; Y013_18620; Y013_01165; Y013_04445; Y013_08480; Y013_06425; Y013_02350
molecular function	GO:0016646	oxidoreductase activity, acting on the CH-NH group of donors, NAD or NADP as acceptor	1	14	386	2391	0.906016	1	Y013_24115; Y013_12525; Y013_03765; Y013_21080; Y013_20675; Y013_25250; Y013_11400; Y013_14875; Y013_05840; Y013_08075; Y013_25120; Y013_19310; Y013_10755; Y013_09400; Y013_19040; Y013_13555; Y013_09180; Y013_15520
molecular function	GO:1901363	heterocyclic compound binding	161	1067	386	2391	0.906891	1	Y013_23250; Y013_15850; Y013_16195; Y013_18840; Y013_24570; Y013_03420; Y013_21405; Y013_15725; Y013_18950; Y013_23055; Y013_25720; Y013_04770; Y013_24690; Y013_15945; Y013_07565; Y013_15530; Y013_15905; Y013_14800; Y013_09585; Y013_02545; Y013_08790; Y013_20725; Y013_21995; Y013_16045; Y013_13140; Y013_06515; Y013_13335; Y013_11445; Y013_24100; Y013_03640; Y013_01670; Y013_07345; Y013_08630; Y01…
molecular function	GO:0016301	kinase activity	13	105	386	2391	0.909383	1	Y013_20425; Y013_11660; Y013_14215; Y013_18450; Y013_05870; Y013_24490; Y013_03830; Y013_18735; Y013_01595; Y013_23750; Y013_14375; Y013_00390; Y013_18340; Y013_04270; Y013_11615; Y013_06000; Y013_22160; Y013_09605; Y013_02855; Y013_21465; Y013_24060; Y013_14275; Y013_02965; Y013_07720; Y013_22005; Y013_19300; Y013_00810; Y013_19640; Y013_04735; Y013_08485; Y013_07585; Y013_01045; Y013_13105; Y01…
molecular function	GO:0016854	racemase and epimerase activity	1	14	386	2391	0.913495	1	Y013_01700; Y013_10320; Y013_18625; Y013_17570; Y013_14440; Y013_10950; Y013_18185; Y013_08860; Y013_01570; Y013_09385; Y013_19075; Y013_15070; Y013_19070; Y013_20245; Y013_12800; Y013_00070; Y013_08315; Y013_02490
molecular function	GO:0097159	organic cyclic compound binding	161	1070	386	2391	0.914926	1	Y013_23250; Y013_15850; Y013_16195; Y013_18840; Y013_24570; Y013_03420; Y013_21405; Y013_15725; Y013_18950; Y013_23055; Y013_25720; Y013_04770; Y013_24690; Y013_15945; Y013_07565; Y013_15530; Y013_15905; Y013_14800; Y013_09585; Y013_02545; Y013_08790; Y013_20725; Y013_21995; Y013_16045; Y013_13140; Y013_06515; Y013_13335; Y013_11445; Y013_24100; Y013_03640; Y013_01670; Y013_07345; Y013_08630; Y01…
molecular function	GO:0004519	endonuclease activity	2	25	386	2391	0.917512	1	Y013_22740; Y013_16205; Y013_00215; Y013_17560; Y013_01055; Y013_02520; Y013_16485; Y013_14205; Y013_18810; Y013_18460; Y013_04285; Y013_00785; Y013_00505; Y013_17800; Y013_17645; Y013_02100; Y013_04950; Y013_06160; Y013_04800; Y013_00220; Y013_00935; Y013_23985; Y013_13275; Y013_23240; Y013_00045; Y013_21425; Y013_25700; Y013_12360; Y013_15895; Y013_06425; Y013_10085
molecular function	GO:0022857	transmembrane transporter activity	13	107	386	2391	0.919534	1	Y013_16750; Y013_21470; Y013_18985; Y013_18885; Y013_23215; Y013_22520; Y013_22865; Y013_14165; Y013_20020; Y013_24050; Y013_17920; Y013_25410; Y013_14700; Y013_00035; Y013_00020; Y013_09875; Y013_23050; Y013_13995; Y013_26120; Y013_20030; Y013_24625; Y013_09225; Y013_06955; Y013_06515; Y013_17250; Y013_21775; Y013_08620; Y013_16255; Y013_17955; Y013_10580; Y013_14170; Y013_01590; Y013_04435; Y01…
molecular function	GO:0033218	amide binding	1	13	386	2391	0.919712	1	Y013_11700; Y013_18415; Y013_16670; Y013_17460; Y013_01180; Y013_16045; Y013_05870; Y013_05785; Y013_16000; Y013_24010; Y013_08685; Y013_16680; Y013_19770
molecular function	GO:0016645	oxidoreductase activity, acting on the CH-NH group of donors	1	15	386	2391	0.921682	1	Y013_24115; Y013_12525; Y013_03765; Y013_21080; Y013_20675; Y013_25250; Y013_11400; Y013_14875; Y013_05840; Y013_08075; Y013_25120; Y013_25125; Y013_19310; Y013_19420; Y013_10755; Y013_09180; Y013_09400; Y013_19040; Y013_13555; Y013_15520
molecular function	GO:0016747	transferase activity, transferring acyl groups other than amino-acyl groups	10	88	386	2391	0.924342	1	Y013_13025; Y013_19435; Y013_00075; Y013_19405; Y013_08080; Y013_23100; Y013_24230; Y013_17195; Y013_24675; Y013_09110; Y013_10165; Y013_24320; Y013_21595; Y013_01935; Y013_12760; Y013_19150; Y013_17460; Y013_21315; Y013_23145; Y013_10080; Y013_06895; Y013_00750; Y013_14570; Y013_17435; Y013_09550; Y013_13325; Y013_00845; Y013_15530; Y013_17300; Y013_04215; Y013_17385; Y013_05450; Y013_01455; Y01…
molecular function	GO:0016791	phosphatase activity	2	26	386	2391	0.930288	1	Y013_21350; Y013_06180; Y013_02995; Y013_18405; Y013_01305; Y013_03740; Y013_21905; Y013_01970; Y013_06950; Y013_01845; Y013_13800; Y013_24495; Y013_26135; Y013_07835; Y013_24265; Y013_18510; Y013_04045; Y013_23000; Y013_23495; Y013_15870; Y013_05375; Y013_09375; Y013_06175; Y013_07260; Y013_18930; Y013_26125; Y013_20190
molecular function	GO:0030145	manganese ion binding	1	15	386	2391	0.935134	1	Y013_00115; Y013_15605; Y013_11615; Y013_09175; Y013_01055; Y013_21140; Y013_23495; Y013_19645; Y013_06625; Y013_13535; Y013_06040; Y013_12505; Y013_02395; Y013_18470; Y013_01295
molecular function	GO:0016881	acid-amino acid ligase activity	1	15	386	2391	0.94088	1	Y013_02420; Y013_00775; Y013_05765; Y013_18725; Y013_03000; Y013_20990; Y013_10055; Y013_00570; Y013_05775; Y013_14175; Y013_04110; Y013_05780; Y013_19805; Y013_06625; Y013_05750; Y013_21550; Y013_07660
molecular function	GO:0016782	transferase activity, transferring sulfur-containing groups	1	17	386	2391	0.950034	1	Y013_19200; Y013_15630; Y013_15635; Y013_11870; Y013_02685; Y013_13380; Y013_07780; Y013_25535; Y013_06850; Y013_11875; Y013_13385; Y013_10120; Y013_14240; Y013_11855; Y013_17705; Y013_05510; Y013_06055; Y013_22440; Y013_19985; Y013_00860; Y013_12645; Y013_19195
molecular function	GO:0003887	DNA-directed DNA polymerase activity	1	16	386	2391	0.951124	1	Y013_18580; Y013_05700; Y013_16500; Y013_05085; Y013_13125; Y013_06570; Y013_23055; Y013_02275; Y013_24095; Y013_18835; Y013_08130; Y013_18075; Y013_05935; Y013_16285; Y013_23535; Y013_05665
molecular function	GO:0034061	DNA polymerase activity	1	16	386	2391	0.951124	1	Y013_18580; Y013_05700; Y013_16500; Y013_05085; Y013_13125; Y013_06570; Y013_23055; Y013_02275; Y013_24095; Y013_18835; Y013_08130; Y013_18075; Y013_05935; Y013_16285; Y013_23535; Y013_05665
molecular function	GO:0003824	catalytic activity	296	1886	386	2391	0.953274	1	Y013_15850; Y013_05065; Y013_05320; Y013_23055; Y013_25720; Y013_16405; Y013_00645; Y013_06425; Y013_05455; Y013_05465; Y013_11795; Y013_14800; Y013_16045; Y013_06515; Y013_13355; Y013_01420; Y013_01720; Y013_00840; Y013_20155; Y013_19225; Y013_03380; Y013_07680; Y013_09815; Y013_04170; Y013_22065; Y013_15190; Y013_11920; Y013_03870; Y013_10355; Y013_07080; Y013_01950; Y013_00280; Y013_03210; Y01…
molecular function	GO:0016798	hydrolase activity, acting on glycosyl bonds	2	28	386	2391	0.957796	1	Y013_04695; Y013_24160; Y013_15380; Y013_00880; Y013_22730; Y013_20295; Y013_05600; Y013_06540; Y013_05640; Y013_09695; Y013_13130; Y013_14220; Y013_11250; Y013_07875; Y013_06940; Y013_13425; Y013_00095; Y013_18930; Y013_20885; Y013_07060; Y013_13695; Y013_00940; Y013_00490; Y013_23530; Y013_11505; Y013_00100; Y013_15370; Y013_03285; Y013_22910; Y013_10100; Y013_03040; Y013_00545; Y013_07000; Y01…
molecular function	GO:0000166	nucleotide binding	89	619	386	2391	0.962651	1	Y013_22265; Y013_24535; Y013_11660; Y013_23250; Y013_15850; Y013_12145; Y013_19370; Y013_24135; Y013_18840; Y013_08840; Y013_14375; Y013_03420; Y013_00390; Y013_15725; Y013_18950; Y013_04270; Y013_06430; Y013_12895; Y013_03660; Y013_08995; Y013_13210; Y013_04770; Y013_17070; Y013_13555; Y013_24690; Y013_07565; Y013_15530; Y013_02545; Y013_21080; Y013_06515; Y013_03570; Y013_16675; Y013_24100; Y01…
molecular function	GO:1901265	nucleoside phosphate binding	89	619	386	2391	0.962651	1	Y013_22265; Y013_24535; Y013_11660; Y013_23250; Y013_15850; Y013_12145; Y013_19370; Y013_24135; Y013_18840; Y013_08840; Y013_14375; Y013_03420; Y013_00390; Y013_15725; Y013_18950; Y013_04270; Y013_06430; Y013_12895; Y013_03660; Y013_08995; Y013_13210; Y013_04770; Y013_17070; Y013_13555; Y013_24690; Y013_07565; Y013_15530; Y013_02545; Y013_21080; Y013_06515; Y013_03570; Y013_16675; Y013_24100; Y01…
molecular function	GO:0003924	GTPase activity	1	18	386	2391	0.966997	1	Y013_10810; Y013_05740; Y013_00805; Y013_08910; Y013_13885; Y013_24490; Y013_00405; Y013_06550; Y013_01575; Y013_21525; Y013_01280; Y013_06415; Y013_14930; Y013_24195; Y013_14935; Y013_01000; Y013_07525; Y013_03355; Y013_22785; Y013_10815; Y013_08915; Y013_06495; Y013_03305
molecular function	GO:0016407	acetyltransferase activity	3	41	386	2391	0.968345	1	Y013_19210; Y013_05500; Y013_11585; Y013_00075; Y013_19405; Y013_24230; Y013_19365; Y013_24675; Y013_15925; Y013_00535; Y013_10165; Y013_21595; Y013_24320; Y013_04740; Y013_12760; Y013_10225; Y013_19150; Y013_07470; Y013_01995; Y013_21315; Y013_23145; Y013_10080; Y013_00750; Y013_06895; Y013_08065; Y013_14200; Y013_09550; Y013_08295; Y013_00845; Y013_21975; Y013_01715; Y013_18180; Y013_01175; Y01…
molecular function	GO:0016879	ligase activity, forming carbon-nitrogen bonds	5	55	386	2391	0.968479	1	Y013_07755; Y013_20990; Y013_00570; Y013_14175; Y013_17840; Y013_08600; Y013_09820; Y013_06765; Y013_19890; Y013_06070; Y013_17070; Y013_06055; Y013_18865; Y013_19060; Y013_02395; Y013_25890; Y013_19915; Y013_02985; Y013_10055; Y013_03570; Y013_25715; Y013_03775; Y013_19870; Y013_08230; Y013_02390; Y013_23390; Y013_06400; Y013_12645; Y013_02420; Y013_07795; Y013_00775; Y013_06795; Y013_13940; Y01…
molecular function	GO:0016874	ligase activity	16	136	386	2391	0.969672	1	Y013_16895; Y013_10490; Y013_07755; Y013_19435; Y013_12145; Y013_21420; Y013_20990; Y013_01195; Y013_19130; Y013_10720; Y013_08600; Y013_12885; Y013_18270; Y013_09240; Y013_02160; Y013_21145; Y013_06070; Y013_04770; Y013_17070; Y013_18865; Y013_13435; Y013_22890; Y013_13060; Y013_24255; Y013_17455; Y013_07430; Y013_10055; Y013_03570; Y013_05705; Y013_04085; Y013_02040; Y013_08705; Y013_19870; Y01…
molecular function	GO:0036094	small molecule binding	91	636	386	2391	0.9698	1	Y013_22265; Y013_24535; Y013_11660; Y013_23250; Y013_15850; Y013_12145; Y013_19370; Y013_24135; Y013_18840; Y013_08840; Y013_14375; Y013_03420; Y013_00390; Y013_15725; Y013_18950; Y013_04270; Y013_06430; Y013_12895; Y013_03660; Y013_17460; Y013_08995; Y013_13210; Y013_04770; Y013_17070; Y013_13555; Y013_24690; Y013_07565; Y013_15530; Y013_02545; Y013_21080; Y013_06515; Y013_03570; Y013_16675; Y01…
molecular function	GO:0042625	ATPase activity, coupled to transmembrane movement of ions	1	20	386	2391	0.971695	1	Y013_20030; Y013_24615; Y013_13925; Y013_24625; Y013_06520; Y013_24610; Y013_22390; Y013_16385; Y013_16750; Y013_06515; Y013_24590; Y013_10995; Y013_06525; Y013_24620; Y013_12355; Y013_17955; Y013_06530; Y013_24605; Y013_20785; Y013_12315; Y013_15115; Y013_04435; Y013_12310; Y013_09805; Y013_25410; Y013_25480; Y013_18425
molecular function	GO:0016773	phosphotransferase activity, alcohol group as acceptor	5	58	386	2391	0.976906	1	Y013_20425; Y013_05870; Y013_24490; Y013_03830; Y013_18735; Y013_01595; Y013_14375; Y013_02980; Y013_06000; Y013_22160; Y013_21465; Y013_14275; Y013_22005; Y013_07585; Y013_13105; Y013_19820; Y013_00175; Y013_13300; Y013_00190; Y013_21040; Y013_16675; Y013_01840; Y013_07480; Y013_10905; Y013_05305; Y013_15165; Y013_09675; Y013_11045; Y013_09870; Y013_11955; Y013_04645; Y013_00895; Y013_17660; Y01…
molecular function	GO:0016884	carbon-nitrogen ligase activity, with glutamine as amido-N-donor	1	21	386	2391	0.978228	1	Y013_13940; Y013_06795; Y013_19865; Y013_18305; Y013_06800; Y013_17840; Y013_03775; Y013_12460; Y013_08600; Y013_09820; Y013_06765; Y013_19870; Y013_08230; Y013_07465; Y013_07070; Y013_19890; Y013_18410; Y013_19060; Y013_02390; Y013_06400; Y013_06900; Y013_02395; Y013_05995
molecular function	GO:0016788	hydrolase activity, acting on ester bonds	13	131	386	2391	0.986558	1	Y013_16195; Y013_01845; Y013_11050; Y013_08660; Y013_07835; Y013_24265; Y013_18510; Y013_00460; Y013_00645; Y013_17460; Y013_02835; Y013_06345; Y013_05935; Y013_18930; Y013_25700; Y013_26125; Y013_06425; Y013_24300; Y013_17560; Y013_02995; Y013_16485; Y013_06950; Y013_25660; Y013_05705; Y013_04145; Y013_18810; Y013_00770; Y013_16400; Y013_22090; Y013_00860; Y013_02605; Y013_23535; Y013_02520; Y01…
molecular function	GO:0016765	transferase activity, transferring alkyl or aryl (other than methyl) groups	1	24	386	2391	0.986731	1	Y013_20315; Y013_02425; Y013_24635; Y013_22895; Y013_10135; Y013_21855; Y013_05465; Y013_21805; Y013_23140; Y013_09355; Y013_10525; Y013_17425; Y013_22830; Y013_18695; Y013_06390; Y013_01565; Y013_14255; Y013_05860; Y013_02630; Y013_05845; Y013_12300; Y013_02500; Y013_17055; Y013_07520; Y013_24640; Y013_09150; Y013_14645; Y013_05875
molecular function	GO:0008080	N-acetyltransferase activity	1	26	386	2391	0.986793	1	Y013_05500; Y013_00845; Y013_21975; Y013_01715; Y013_19365; Y013_01175; Y013_24675; Y013_15925; Y013_01455; Y013_00535; Y013_21595; Y013_24320; Y013_04740; Y013_08750; Y013_10225; Y013_07470; Y013_01995; Y013_23005; Y013_20010; Y013_21315; Y013_20240; Y013_23145; Y013_14345; Y013_06895; Y013_00750; Y013_10080; Y013_14200; Y013_15600; Y013_05815; Y013_09550; Y013_08295
molecular function	GO:0016758	transferase activity, transferring hexosyl groups	1	23	386	2391	0.987365	1	Y013_24260; Y013_13655; Y013_00105; Y013_02060; Y013_01505; Y013_22765; Y013_05785; Y013_16045; Y013_00100; Y013_05855; Y013_19535; Y013_01980; Y013_21380; Y013_22925; Y013_05755; Y013_10360; Y013_00095; Y013_08000; Y013_14480; Y013_09480; Y013_15920; Y013_16000; Y013_23340; Y013_16680; Y013_04220
molecular function	GO:0042626	ATPase activity, coupled to transmembrane movement of substances	2	36	386	2391	0.987494	1	Y013_10560; Y013_22390; Y013_16750; Y013_08615; Y013_10535; Y013_21470; Y013_24590; Y013_18985; Y013_06525; Y013_24620; Y013_02940; Y013_23215; Y013_16070; Y013_07240; Y013_24605; Y013_20785; Y013_12310; Y013_09805; Y013_17920; Y013_25410; Y013_00035; Y013_25480; Y013_18425; Y013_09875; Y013_13995; Y013_20030; Y013_13925; Y013_24615; Y013_24625; Y013_06520; Y013_24610; Y013_16385; Y013_01325; Y01…
molecular function	GO:0043492	ATPase activity, coupled to movement of substances	2	36	386	2391	0.987494	1	Y013_10560; Y013_22390; Y013_16750; Y013_08615; Y013_10535; Y013_21470; Y013_24590; Y013_18985; Y013_06525; Y013_24620; Y013_02940; Y013_23215; Y013_16070; Y013_07240; Y013_24605; Y013_20785; Y013_12310; Y013_09805; Y013_17920; Y013_25410; Y013_00035; Y013_25480; Y013_18425; Y013_09875; Y013_13995; Y013_20030; Y013_13925; Y013_24615; Y013_24625; Y013_06520; Y013_24610; Y013_16385; Y013_01325; Y01…
molecular function	GO:0016866	intramolecular transferase activity	1	25	386	2391	0.988502	1	Y013_05680; Y013_07220; Y013_04040; Y013_14620; Y013_07725; Y013_11515; Y013_07635; Y013_09320; Y013_08435; Y013_17410; Y013_20295; Y013_21995; Y013_09315; Y013_04595; Y013_20225; Y013_02845; Y013_07955; Y013_02850; Y013_02510; Y013_08350; Y013_10500; Y013_09450; Y013_02970; Y013_19765; Y013_04000; Y013_01315; Y013_21125
molecular function	GO:0016410	N-acyltransferase activity	1	28	386	2391	0.990923	1	Y013_05500; Y013_19365; Y013_24675; Y013_15925; Y013_00535; Y013_21595; Y013_24320; Y013_04740; Y013_10225; Y013_07470; Y013_01995; Y013_21315; Y013_23145; Y013_00750; Y013_06895; Y013_10080; Y013_14200; Y013_09550; Y013_08295; Y013_00845; Y013_21975; Y013_01715; Y013_04215; Y013_01175; Y013_01455; Y013_08750; Y013_23005; Y013_20010; Y013_14345; Y013_20240; Y013_22870; Y013_15600; Y013_05815
molecular function	GO:0015399	primary active transmembrane transporter activity	2	39	386	2391	0.991923	1	Y013_10560; Y013_22390; Y013_16750; Y013_08615; Y013_10535; Y013_21470; Y013_24590; Y013_18985; Y013_06525; Y013_24620; Y013_02940; Y013_23215; Y013_16070; Y013_07240; Y013_02125; Y013_24605; Y013_20785; Y013_12310; Y013_09805; Y013_17920; Y013_25410; Y013_00035; Y013_25480; Y013_18425; Y013_09875; Y013_13995; Y013_09100; Y013_20030; Y013_13925; Y013_24615; Y013_24625; Y013_06520; Y013_24610; Y01…
molecular function	GO:0015405	P-P-bond-hydrolysis-driven transmembrane transporter activity	2	39	386	2391	0.991923	1	Y013_10560; Y013_22390; Y013_16750; Y013_08615; Y013_10535; Y013_21470; Y013_24590; Y013_18985; Y013_06525; Y013_24620; Y013_02940; Y013_23215; Y013_16070; Y013_07240; Y013_02125; Y013_24605; Y013_20785; Y013_12310; Y013_09805; Y013_17920; Y013_25410; Y013_00035; Y013_25480; Y013_18425; Y013_09875; Y013_13995; Y013_09100; Y013_20030; Y013_13925; Y013_24615; Y013_24625; Y013_06520; Y013_24610; Y01…
molecular function	GO:0031406	carboxylic acid binding	1	26	386	2391	0.992097	1	Y013_24535; Y013_10170; Y013_18415; Y013_16670; Y013_17265; Y013_01180; Y013_16045; Y013_05870; Y013_05785; Y013_24010; Y013_00995; Y013_08685; Y013_06730; Y013_04725; Y013_06715; Y013_18340; Y013_06805; Y013_19770; Y013_11700; Y013_12045; Y013_17460; Y013_02370; Y013_14290; Y013_16000; Y013_04720; Y013_09560; Y013_16680; Y013_00020
molecular function	GO:0016820	hydrolase activity, acting on acid anhydrides, catalyzing transmembrane movement of substances	2	40	386	2391	0.993277	1	Y013_10560; Y013_22390; Y013_16750; Y013_08615; Y013_10535; Y013_21470; Y013_24590; Y013_18985; Y013_06525; Y013_24620; Y013_02940; Y013_23215; Y013_16070; Y013_16390; Y013_07240; Y013_24605; Y013_20785; Y013_12310; Y013_16375; Y013_09805; Y013_17920; Y013_25410; Y013_00035; Y013_25480; Y013_18425; Y013_09875; Y013_13995; Y013_20030; Y013_13925; Y013_24615; Y013_24625; Y013_06520; Y013_24610; Y01…
molecular function	GO:0005525	GTP binding	1	29	386	2391	0.995381	1	Y013_05740; Y013_13885; Y013_24490; Y013_01575; Y013_02505; Y013_21525; Y013_04585; Y013_01280; Y013_06415; Y013_11615; Y013_24195; Y013_24090; Y013_21965; Y013_07080; Y013_14935; Y013_07660; Y013_10335; Y013_07525; Y013_22785; Y013_10815; Y013_07965; Y013_02525; Y013_10810; Y013_06640; Y013_00805; Y013_14455; Y013_08910; Y013_00405; Y013_06550; Y013_18690; Y013_03310; Y013_14930; Y013_01000; Y01…
molecular function	GO:0019001	guanyl nucleotide binding	1	29	386	2391	0.995381	1	Y013_05740; Y013_13885; Y013_24490; Y013_01575; Y013_02505; Y013_21525; Y013_04585; Y013_01280; Y013_06415; Y013_11615; Y013_24195; Y013_24090; Y013_21965; Y013_07080; Y013_14935; Y013_07660; Y013_10335; Y013_07525; Y013_22785; Y013_10815; Y013_07965; Y013_02525; Y013_10810; Y013_06640; Y013_00805; Y013_14455; Y013_08910; Y013_00405; Y013_06550; Y013_18690; Y013_03310; Y013_14930; Y013_01000; Y01…
molecular function	GO:0032561	guanyl ribonucleotide binding	1	29	386	2391	0.995381	1	Y013_05740; Y013_13885; Y013_24490; Y013_01575; Y013_02505; Y013_21525; Y013_04585; Y013_01280; Y013_06415; Y013_11615; Y013_24195; Y013_24090; Y013_21965; Y013_07080; Y013_14935; Y013_07660; Y013_10335; Y013_07525; Y013_22785; Y013_10815; Y013_07965; Y013_02525; Y013_10810; Y013_06640; Y013_00805; Y013_14455; Y013_08910; Y013_00405; Y013_06550; Y013_18690; Y013_03310; Y013_14930; Y013_01000; Y01…
molecular function	GO:0016772	transferase activity, transferring phosphorus-containing groups	17	171	386	2391	0.99602	1	Y013_11660; Y013_09015; Y013_03830; Y013_18735; Y013_01595; Y013_14375; Y013_00390; Y013_02980; Y013_04270; Y013_23055; Y013_24265; Y013_11615; Y013_15075; Y013_06000; Y013_22160; Y013_02855; Y013_21465; Y013_24060; Y013_14275; Y013_02965; Y013_05935; Y013_22005; Y013_06490; Y013_00810; Y013_04735; Y013_02265; Y013_00175; Y013_01310; Y013_06640; Y013_13300; Y013_07430; Y013_02545; Y013_00190; Y01…
molecular function	GO:0043168	anion binding	68	521	386	2391	0.996127	1	Y013_22265; Y013_24535; Y013_11660; Y013_23250; Y013_12145; Y013_19370; Y013_24135; Y013_18840; Y013_08840; Y013_03420; Y013_00390; Y013_15725; Y013_18950; Y013_04270; Y013_06430; Y013_12895; Y013_03660; Y013_17460; Y013_04770; Y013_17070; Y013_13555; Y013_24690; Y013_07565; Y013_05325; Y013_02545; Y013_06515; Y013_16045; Y013_03570; Y013_16675; Y013_14395; Y013_14930; Y013_01670; Y013_08630; Y01…
molecular function	GO:0004518	nuclease activity	3	56	386	2391	0.996595	1	Y013_18580; Y013_16195; Y013_00790; Y013_21950; Y013_01065; Y013_06125; Y013_12155; Y013_17645; Y013_05935; Y013_25700; Y013_07360; Y013_06425; Y013_17560; Y013_16485; Y013_16500; Y013_25660; Y013_05085; Y013_04145; Y013_13125; Y013_18810; Y013_02285; Y013_17800; Y013_22090; Y013_01350; Y013_08045; Y013_21920; Y013_12360; Y013_23535; Y013_15895; Y013_02520; Y013_01055; Y013_08185; Y013_14205; Y01…
molecular function	GO:0008168	methyltransferase activity	4	68	386	2391	0.996816	1	Y013_04460; Y013_09750; Y013_02770; Y013_09160; Y013_21165; Y013_06850; Y013_22035; Y013_22920; Y013_10510; Y013_16470; Y013_16970; Y013_24570; Y013_17805; Y013_12385; Y013_14625; Y013_14550; Y013_10470; Y013_09350; Y013_16910; Y013_01025; Y013_09660; Y013_16710; Y013_01230; Y013_04025; Y013_01730; Y013_16275; Y013_02445; Y013_04775; Y013_18870; Y013_10485; Y013_07135; Y013_20105; Y013_06450; Y01…
molecular function	GO:0016887	ATPase activity	10	118	386	2391	0.997034	1	Y013_04075; Y013_19185; Y013_23250; Y013_07455; Y013_09070; Y013_16750; Y013_21470; Y013_18985; Y013_01635; Y013_08840; Y013_23215; Y013_15725; Y013_07385; Y013_05100; Y013_23105; Y013_11705; Y013_17920; Y013_25410; Y013_00035; Y013_09875; Y013_13995; Y013_08610; Y013_20030; Y013_20465; Y013_24625; Y013_07710; Y013_00110; Y013_06515; Y013_14230; Y013_13355; Y013_08620; Y013_17955; Y013_01670; Y01…
molecular function	GO:0016741	transferase activity, transferring one-carbon groups	4	73	386	2391	0.998427	1	Y013_04460; Y013_09750; Y013_02770; Y013_09160; Y013_21165; Y013_06850; Y013_22035; Y013_22920; Y013_10510; Y013_16470; Y013_16970; Y013_24570; Y013_04725; Y013_17805; Y013_12385; Y013_14625; Y013_14550; Y013_10470; Y013_09350; Y013_16910; Y013_01025; Y013_09660; Y013_16710; Y013_01230; Y013_21170; Y013_04025; Y013_01730; Y013_16275; Y013_02445; Y013_04775; Y013_18870; Y013_10485; Y013_07135; Y01…
molecular function	GO:0016779	nucleotidyltransferase activity	2	51	386	2391	0.999053	1	Y013_07675; Y013_20910; Y013_18580; Y013_09015; Y013_05700; Y013_24490; Y013_06090; Y013_21305; Y013_14375; Y013_14765; Y013_21595; Y013_02415; Y013_24095; Y013_02275; Y013_23055; Y013_17575; Y013_09010; Y013_24265; Y013_15075; Y013_24055; Y013_01340; Y013_08130; Y013_19755; Y013_05935; Y013_06605; Y013_22940; Y013_06490; Y013_11940; Y013_22930; Y013_18855; Y013_10955; Y013_06640; Y013_10645; Y01…
molecular function	GO:0005198	structural molecule activity	2	61	386	2391	0.999263	1	Y013_08360; Y013_09120; Y013_08455; Y013_16100; Y013_01010; Y013_05035; Y013_08565; Y013_01345; Y013_06565; Y013_15915; Y013_21220; Y013_08505; Y013_16490; Y013_08520; Y013_06005; Y013_08575; Y013_04780; Y013_08925; Y013_00800; Y013_08560; Y013_08440; Y013_08555; Y013_00890; Y013_21230; Y013_09085; Y013_08530; Y013_16130; Y013_01045; Y013_08500; Y013_08465; Y013_09090; Y013_08450; Y013_08515; Y01…
molecular function	GO:0016787	hydrolase activity	62	539	386	2391	0.999834	1	Y013_22265; Y013_23250; Y013_19030; Y013_16195; Y013_18840; Y013_04805; Y013_08840; Y013_14375; Y013_15725; Y013_18510; Y013_03670; Y013_00460; Y013_16405; Y013_00645; Y013_17460; Y013_02835; Y013_24170; Y013_06425; Y013_06885; Y013_17560; Y013_06515; Y013_24100; Y013_13355; Y013_04085; Y013_14930; Y013_01670; Y013_08630; Y013_05045; Y013_16690; Y013_00860; Y013_04030; Y013_07330; Y013_23205; Y01…
molecular function	GO:0003735	structural constituent of ribosome	1	56	386	2391	0.999858	1	Y013_08360; Y013_09120; Y013_08455; Y013_01010; Y013_05035; Y013_08565; Y013_01345; Y013_06565; Y013_15915; Y013_21220; Y013_08505; Y013_16490; Y013_08520; Y013_08575; Y013_04780; Y013_08925; Y013_00800; Y013_08560; Y013_08440; Y013_08555; Y013_00890; Y013_21230; Y013_09085; Y013_08530; Y013_01045; Y013_08500; Y013_08465; Y013_09090; Y013_08450; Y013_08515; Y013_09080; Y013_15905; Y013_08510; Y01…
molecular function	GO:0042623	ATPase activity, coupled	2	65	386	2391	0.999919	1	Y013_13025; Y013_10560; Y013_13045; Y013_07455; Y013_16750; Y013_08615; Y013_21470; Y013_24590; Y013_18985; Y013_24620; Y013_01635; Y013_23215; Y013_24605; Y013_00855; Y013_12310; Y013_17920; Y013_07360; Y013_25410; Y013_00035; Y013_25480; Y013_09875; Y013_13995; Y013_20030; Y013_13925; Y013_24625; Y013_01325; Y013_16385; Y013_06515; Y013_00110; Y013_19955; Y013_07870; Y013_13355; Y013_23485; Y01…
molecular function	GO:0016757	transferase activity, transferring glycosyl groups	1	51	386	2391	0.999924	1	Y013_07680; Y013_24260; Y013_17485; Y013_06020; Y013_01505; Y013_22765; Y013_07010; Y013_05855; Y013_19535; Y013_17425; Y013_04050; Y013_01980; Y013_02365; Y013_21380; Y013_05915; Y013_07950; Y013_17690; Y013_10360; Y013_06975; Y013_17535; Y013_09705; Y013_18680; Y013_05370; Y013_00095; Y013_08000; Y013_15920; Y013_09480; Y013_05945; Y013_23340; Y013_20100; Y013_05455; Y013_06890; Y013_07965; Y01…
molecular function	GO:0017111	nucleoside-triphosphatase activity	12	166	386	2391	0.99994	1	Y013_04075; Y013_22265; Y013_19185; Y013_23250; Y013_07455; Y013_09070; Y013_16750; Y013_21470; Y013_14135; Y013_18840; Y013_18985; Y013_01635; Y013_08840; Y013_24720; Y013_04585; Y013_23215; Y013_15725; Y013_23870; Y013_07385; Y013_02855; Y013_05100; Y013_23105; Y013_11705; Y013_17920; Y013_10015; Y013_07525; Y013_25410; Y013_22785; Y013_00035; Y013_10815; Y013_09875; Y013_13995; Y013_08610; Y01…
molecular function	GO:0016462	pyrophosphatase activity	12	173	386	2391	0.999974	1	Y013_04075; Y013_22265; Y013_19185; Y013_23250; Y013_07455; Y013_09070; Y013_16750; Y013_21470; Y013_14135; Y013_18840; Y013_18985; Y013_01635; Y013_08840; Y013_24720; Y013_04585; Y013_23215; Y013_15725; Y013_23870; Y013_22310; Y013_07385; Y013_02855; Y013_02965; Y013_05100; Y013_23105; Y013_11705; Y013_17920; Y013_10015; Y013_07525; Y013_25410; Y013_22785; Y013_00035; Y013_10815; Y013_09875; Y01…
molecular function	GO:0032553	ribonucleotide binding	34	350	386	2391	0.999976	1	Y013_22265; Y013_11660; Y013_16895; Y013_23250; Y013_12145; Y013_21420; Y013_19370; Y013_24135; Y013_18840; Y013_02505; Y013_08840; Y013_03420; Y013_00390; Y013_23215; Y013_15725; Y013_04270; Y013_06430; Y013_14900; Y013_11615; Y013_24090; Y013_03660; Y013_19310; Y013_16395; Y013_04770; Y013_17070; Y013_00595; Y013_11705; Y013_13555; Y013_24690; Y013_17920; Y013_25410; Y013_07565; Y013_24115; Y01…
molecular function	GO:0016818	hydrolase activity, acting on acid anhydrides, in phosphorus-containing anhydrides	12	175	386	2391	0.999979	1	Y013_04075; Y013_22265; Y013_19185; Y013_23250; Y013_07455; Y013_09070; Y013_16750; Y013_21470; Y013_14135; Y013_18840; Y013_18985; Y013_01635; Y013_08840; Y013_24720; Y013_04585; Y013_23215; Y013_15725; Y013_23870; Y013_22310; Y013_07385; Y013_02855; Y013_02965; Y013_05100; Y013_23105; Y013_11705; Y013_17920; Y013_10015; Y013_07525; Y013_25410; Y013_22785; Y013_00035; Y013_10815; Y013_09875; Y01…
molecular function	GO:0016817	hydrolase activity, acting on acid anhydrides	12	176	386	2391	0.999981	1	Y013_04075; Y013_22265; Y013_19185; Y013_23250; Y013_07455; Y013_09070; Y013_16750; Y013_21470; Y013_14135; Y013_18840; Y013_18985; Y013_01635; Y013_08840; Y013_24720; Y013_04585; Y013_23215; Y013_15725; Y013_23870; Y013_22310; Y013_07385; Y013_02855; Y013_02965; Y013_05100; Y013_23105; Y013_11705; Y013_17920; Y013_10015; Y013_07525; Y013_25410; Y013_22785; Y013_00035; Y013_10815; Y013_09875; Y01…
molecular function	GO:0005524	ATP binding	26	291	386	2391	0.999984	1	Y013_22265; Y013_11660; Y013_16895; Y013_23250; Y013_12145; Y013_21420; Y013_18840; Y013_08840; Y013_00390; Y013_23215; Y013_15725; Y013_04270; Y013_06430; Y013_14900; Y013_04770; Y013_17070; Y013_00595; Y013_11705; Y013_24690; Y013_17920; Y013_25410; Y013_07565; Y013_02425; Y013_00175; Y013_20465; Y013_13300; Y013_02545; Y013_00190; Y013_06515; Y013_03570; Y013_16675; Y013_10150; Y013_14230; Y01…
molecular function	GO:0030554	adenyl nucleotide binding	26	291	386	2391	0.999984	1	Y013_22265; Y013_11660; Y013_16895; Y013_23250; Y013_12145; Y013_21420; Y013_18840; Y013_08840; Y013_00390; Y013_23215; Y013_15725; Y013_04270; Y013_06430; Y013_14900; Y013_04770; Y013_17070; Y013_00595; Y013_11705; Y013_24690; Y013_17920; Y013_25410; Y013_07565; Y013_02425; Y013_00175; Y013_20465; Y013_13300; Y013_02545; Y013_00190; Y013_06515; Y013_03570; Y013_16675; Y013_10150; Y013_14230; Y01…
molecular function	GO:0032559	adenyl ribonucleotide binding	26	291	386	2391	0.999984	1	Y013_22265; Y013_11660; Y013_16895; Y013_23250; Y013_12145; Y013_21420; Y013_18840; Y013_08840; Y013_00390; Y013_23215; Y013_15725; Y013_04270; Y013_06430; Y013_14900; Y013_04770; Y013_17070; Y013_00595; Y013_11705; Y013_24690; Y013_17920; Y013_25410; Y013_07565; Y013_02425; Y013_00175; Y013_20465; Y013_13300; Y013_02545; Y013_00190; Y013_06515; Y013_03570; Y013_16675; Y013_10150; Y013_14230; Y01…
molecular function	GO:0003723	RNA binding	3	105	386	2391	0.999997	1	Y013_01015; Y013_04040; Y013_06850; Y013_08455; Y013_00790; Y013_08565; Y013_04595; Y013_06565; Y013_02360; Y013_21820; Y013_06125; Y013_08575; Y013_06430; Y013_17005; Y013_24195; Y013_04780; Y013_17985; Y013_01025; Y013_08560; Y013_04770; Y013_01315; Y013_00810; Y013_00400; Y013_09085; Y013_22785; Y013_04765; Y013_04775; Y013_15905; Y013_16485; Y013_18870; Y013_08910; Y013_08435; Y013_21995; Y01…
molecular function	GO:0001883	purine nucleoside binding	27	316	386	2391	0.999998	1	Y013_22265; Y013_11660; Y013_16895; Y013_23250; Y013_12145; Y013_21420; Y013_18840; Y013_02505; Y013_08840; Y013_00390; Y013_23215; Y013_15725; Y013_04270; Y013_06430; Y013_14900; Y013_11615; Y013_24090; Y013_04770; Y013_17070; Y013_00595; Y013_11705; Y013_24690; Y013_17920; Y013_25410; Y013_07565; Y013_02425; Y013_00175; Y013_20465; Y013_13300; Y013_02545; Y013_00190; Y013_06515; Y013_03570; Y01…
molecular function	GO:0017076	purine nucleotide binding	27	316	386	2391	0.999998	1	Y013_22265; Y013_11660; Y013_16895; Y013_23250; Y013_12145; Y013_21420; Y013_18840; Y013_02505; Y013_08840; Y013_00390; Y013_23215; Y013_15725; Y013_04270; Y013_06430; Y013_14900; Y013_11615; Y013_24090; Y013_04770; Y013_17070; Y013_00595; Y013_11705; Y013_24690; Y013_17920; Y013_25410; Y013_07565; Y013_02425; Y013_00175; Y013_20465; Y013_13300; Y013_02545; Y013_00190; Y013_06515; Y013_03570; Y01…
molecular function	GO:0032550	purine ribonucleoside binding	27	316	386	2391	0.999998	1	Y013_22265; Y013_11660; Y013_16895; Y013_23250; Y013_12145; Y013_21420; Y013_18840; Y013_02505; Y013_08840; Y013_00390; Y013_23215; Y013_15725; Y013_04270; Y013_06430; Y013_14900; Y013_11615; Y013_24090; Y013_04770; Y013_17070; Y013_00595; Y013_11705; Y013_24690; Y013_17920; Y013_25410; Y013_07565; Y013_02425; Y013_00175; Y013_20465; Y013_13300; Y013_02545; Y013_00190; Y013_06515; Y013_03570; Y01…
molecular function	GO:0032555	purine ribonucleotide binding	27	316	386	2391	0.999998	1	Y013_22265; Y013_11660; Y013_16895; Y013_23250; Y013_12145; Y013_21420; Y013_18840; Y013_02505; Y013_08840; Y013_00390; Y013_23215; Y013_15725; Y013_04270; Y013_06430; Y013_14900; Y013_11615; Y013_24090; Y013_04770; Y013_17070; Y013_00595; Y013_11705; Y013_24690; Y013_17920; Y013_25410; Y013_07565; Y013_02425; Y013_00175; Y013_20465; Y013_13300; Y013_02545; Y013_00190; Y013_06515; Y013_03570; Y01…
molecular function	GO:0035639	purine ribonucleoside triphosphate binding	27	316	386	2391	0.999998	1	Y013_22265; Y013_11660; Y013_16895; Y013_23250; Y013_12145; Y013_21420; Y013_18840; Y013_02505; Y013_08840; Y013_00390; Y013_23215; Y013_15725; Y013_04270; Y013_06430; Y013_14900; Y013_11615; Y013_24090; Y013_04770; Y013_17070; Y013_00595; Y013_11705; Y013_24690; Y013_17920; Y013_25410; Y013_07565; Y013_02425; Y013_00175; Y013_20465; Y013_13300; Y013_02545; Y013_00190; Y013_06515; Y013_03570; Y01…
molecular function	GO:0001882	nucleoside binding	27	317	386	2391	0.999998	1	Y013_22265; Y013_11660; Y013_16895; Y013_23250; Y013_12145; Y013_21420; Y013_18840; Y013_02505; Y013_08840; Y013_00390; Y013_23215; Y013_15725; Y013_04270; Y013_06430; Y013_14900; Y013_11615; Y013_24090; Y013_04770; Y013_17070; Y013_00595; Y013_11705; Y013_24690; Y013_17920; Y013_25410; Y013_07565; Y013_02425; Y013_00175; Y013_20465; Y013_13300; Y013_02545; Y013_00190; Y013_06515; Y013_03570; Y01…
molecular function	GO:0032549	ribonucleoside binding	27	317	386	2391	0.999998	1	Y013_22265; Y013_11660; Y013_16895; Y013_23250; Y013_12145; Y013_21420; Y013_18840; Y013_02505; Y013_08840; Y013_00390; Y013_23215; Y013_15725; Y013_04270; Y013_06430; Y013_14900; Y013_11615; Y013_24090; Y013_04770; Y013_17070; Y013_00595; Y013_11705; Y013_24690; Y013_17920; Y013_25410; Y013_07565; Y013_02425; Y013_00175; Y013_20465; Y013_13300; Y013_02545; Y013_00190; Y013_06515; Y013_03570; Y01…
molecular function	GO:0016740	transferase activity	53	547	386	2391	1	1	Y013_11660; Y013_09955; Y013_19030; Y013_21165; Y013_14560; Y013_10510; Y013_20380; Y013_16970; Y013_24570; Y013_01595; Y013_14375; Y013_00390; Y013_04270; Y013_23055; Y013_06000; Y013_17460; Y013_22440; Y013_05455; Y013_15530; Y013_05465; Y013_13655; Y013_02545; Y013_18870; Y013_16045; Y013_16675; Y013_14395; Y013_05845; Y013_01420; Y013_25255; Y013_15770; Y013_01720; Y013_02475; Y013_04730; Y01…
molecular function	GO:0003674	molecular_function	386	2391	386	2391	1	1	Y013_12010; Y013_15850; Y013_05065; Y013_05320; Y013_23055; Y013_25720; Y013_16405; Y013_00645; Y013_06425; Y013_07565; Y013_05455; Y013_05465; Y013_11795; Y013_15905; Y013_14800; Y013_09585; Y013_08790; Y013_16045; Y013_13140; Y013_06515; Y013_13355; Y013_07345; Y013_01420; Y013_01720; Y013_00840; Y013_20155; Y013_19225; Y013_03380; Y013_07680; Y013_09815; Y013_00955; Y013_04170; Y013_22065; Y01…
cellular component	GO:0071944	cell periphery	25	127	108	792	0.0245614	0.426958	Y013_22130; Y013_14330; Y013_12350; Y013_04270; Y013_16055; Y013_02160; Y013_21900; Y013_02965; Y013_15795; Y013_20020; Y013_19620; Y013_11755; Y013_25410; Y013_00020; Y013_07565; Y013_20030; Y013_17940; Y013_18415; Y013_20465; Y013_23025; Y013_12320; Y013_24625; Y013_17035; Y013_06955; Y013_10210; Y013_06515; Y013_16045; Y013_10150; Y013_06550; Y013_14355; Y013_05215; Y013_22395; Y013_04790; Y01…
cellular component	GO:0009325	nitrate reductase complex	2	3	108	792	0.0503779	0.426958	Y013_01360; Y013_01365; Y013_01375
cellular component	GO:0009331	glycerol-3-phosphate dehydrogenase complex	2	3	108	792	0.0503892	0.426958	Y013_06635; Y013_13635; Y013_07900
cellular component	GO:0016021	integral to membrane	34	198	108	792	0.0621889	0.426958	Y013_26315; Y013_01735; Y013_22130; Y013_14330; Y013_16750; Y013_01445; Y013_19800; Y013_05805; Y013_12350; Y013_23215; Y013_01095; Y013_22520; Y013_22865; Y013_16055; Y013_14165; Y013_02965; Y013_05200; Y013_15795; Y013_20020; Y013_19620; Y013_11755; Y013_00040; Y013_17920; Y013_25410; Y013_14700; Y013_26120; Y013_17940; Y013_23025; Y013_12320; Y013_17035; Y013_04215; Y013_06955; Y013_00190; Y01…
cellular component	GO:0031224	intrinsic to membrane	34	198	108	792	0.0621889	0.426958	Y013_26315; Y013_01735; Y013_22130; Y013_14330; Y013_16750; Y013_01445; Y013_19800; Y013_05805; Y013_12350; Y013_23215; Y013_01095; Y013_22520; Y013_22865; Y013_16055; Y013_14165; Y013_02965; Y013_05200; Y013_15795; Y013_20020; Y013_19620; Y013_11755; Y013_00040; Y013_17920; Y013_25410; Y013_14700; Y013_26120; Y013_17940; Y013_23025; Y013_12320; Y013_17035; Y013_04215; Y013_06955; Y013_00190; Y01…
cellular component	GO:0005886	plasma membrane	21	113	108	792	0.0694079	0.426958	Y013_05205; Y013_22580; Y013_00025; Y013_16915; Y013_00990; Y013_22130; Y013_05745; Y013_14330; Y013_24590; Y013_24620; Y013_12350; Y013_07215; Y013_16055; Y013_17535; Y013_18685; Y013_02160; Y013_24605; Y013_21900; Y013_02965; Y013_15795; Y013_20020; Y013_19620; Y013_11755; Y013_25410; Y013_21355; Y013_00020; Y013_03200; Y013_07565; Y013_19180; Y013_20030; Y013_17940; Y013_20465; Y013_23025; Y01…
cellular component	GO:0016020	membrane	53	336	108	792	0.0812051	0.426958	Y013_16895; Y013_26315; Y013_13855; Y013_12350; Y013_18885; Y013_23215; Y013_25330; Y013_22520; Y013_05225; Y013_19950; Y013_15795; Y013_20020; Y013_02120; Y013_17920; Y013_25410; Y013_11645; Y013_23050; Y013_07565; Y013_17940; Y013_20465; Y013_23025; Y013_04215; Y013_17035; Y013_06955; Y013_11245; Y013_00190; Y013_06515; Y013_05190; Y013_17250; Y013_05760; Y013_09305; Y013_07345; Y013_15770; Y01…
cellular component	GO:0042597	periplasmic space	3	8	108	792	0.0825368	0.426958	Y013_14270; Y013_01535; Y013_16385; Y013_05055; Y013_09785; Y013_13905; Y013_10150; Y013_10235; Y013_17135; Y013_14355; Y013_00020; Y013_17085
cellular component	GO:0031410	cytoplasmic vesicle	2	4	108	792	0.0918678	0.426958	Y013_16125; Y013_16105; Y013_16120; Y013_16100
cellular component	GO:0031411	gas vesicle	2	4	108	792	0.0918678	0.426958	Y013_16125; Y013_16105; Y013_16120; Y013_16100
cellular component	GO:0044425	membrane part	35	213	108	792	0.10263	0.426958	Y013_26315; Y013_12350; Y013_23215; Y013_22520; Y013_15795; Y013_20020; Y013_17920; Y013_25410; Y013_17940; Y013_23025; Y013_17035; Y013_04215; Y013_06955; Y013_00190; Y013_06515; Y013_17250; Y013_07345; Y013_15770; Y013_02555; Y013_05720; Y013_10245; Y013_01460; Y013_12000; Y013_16480; Y013_02875; Y013_05960; Y013_10535; Y013_06525; Y013_20680; Y013_02460; Y013_01925; Y013_01165; Y013_18490; Y01…
cellular component	GO:0022623	proteasome-activating nucleotidase complex	1	1	108	792	0.136362	0.426958	Y013_04075
cellular component	GO:0022624	proteasome accessory complex	1	1	108	792	0.136362	0.426958	Y013_04075
cellular component	GO:0009316	3-isopropylmalate dehydratase complex	1	1	108	792	0.136366	0.426958	Y013_06660
cellular component	GO:0033172	gas vesicle shell	1	1	108	792	0.136366	0.426958	Y013_16100
cellular component	GO:0044433	cytoplasmic vesicle part	1	1	108	792	0.136366	0.426958	Y013_16100
cellular component	GO:0000502	proteasome complex	2	5	108	792	0.139729	0.426958	Y013_04075; Y013_04110; Y013_04100; Y013_04085; Y013_04095
cellular component	GO:0031982	vesicle	2	5	108	792	0.139732	0.426958	Y013_16125; Y013_16105; Y013_16120; Y013_16130; Y013_16100
cellular component	GO:0030288	outer membrane-bounded periplasmic space	2	6	108	792	0.191503	0.478757	Y013_14270; Y013_01535; Y013_16385; Y013_05055; Y013_09785; Y013_13905; Y013_10235; Y013_10150; Y013_00020; Y013_14355
cellular component	GO:0030313	cell envelope	2	6	108	792	0.191503	0.478757	Y013_14270; Y013_01535; Y013_16385; Y013_05055; Y013_09785; Y013_13905; Y013_10235; Y013_10150; Y013_00020; Y013_14355
cellular component	GO:0031975	envelope	2	6	108	792	0.191503	0.478757	Y013_14270; Y013_01535; Y013_16385; Y013_05055; Y013_09785; Y013_13905; Y013_10235; Y013_10150; Y013_00020; Y013_14355
cellular component	GO:0044462	external encapsulating structure part	2	6	108	792	0.191503	0.478757	Y013_14270; Y013_01535; Y013_16385; Y013_05055; Y013_09785; Y013_13905; Y013_10235; Y013_10150; Y013_00020; Y013_14355
cellular component	GO:0030312	external encapsulating structure	5	24	108	792	0.219523	0.524946	Y013_14270; Y013_08450; Y013_10550; Y013_18415; Y013_16385; Y013_16045; Y013_05055; Y013_13905; Y013_10150; Y013_10235; Y013_05255; Y013_00600; Y013_08280; Y013_14355; Y013_04270; Y013_18565; Y013_14670; Y013_01535; Y013_16630; Y013_08470; Y013_02160; Y013_11850; Y013_21900; Y013_23495; Y013_19695; Y013_06625; Y013_09785; Y013_16000; Y013_03200; Y013_00020
cellular component	GO:0005773	vacuole	1	2	108	792	0.254286	0.582738	Y013_16120; Y013_16100
cellular component	GO:0043234	protein complex	11	68	108	792	0.314598	0.632027	Y013_04075; Y013_11815; Y013_24590; Y013_24620; Y013_09110; Y013_07900; Y013_24605; Y013_21900; Y013_01360; Y013_01310; Y013_24625; Y013_16615; Y013_06515; Y013_16500; Y013_21695; Y013_04100; Y013_22985; Y013_04085; Y013_06570; Y013_02510; Y013_07920; Y013_20015; Y013_22090; Y013_01375; Y013_10300; Y013_04520; Y013_04000; Y013_04065; Y013_22955; Y013_17465; Y013_21920; Y013_20435; Y013_04020; Y01…
cellular component	GO:0005829	cytosol	3	15	108	792	0.335724	0.632027	Y013_08450; Y013_05840; Y013_18565; Y013_16630; Y013_00225; Y013_21900; Y013_11495; Y013_06660; Y013_21695; Y013_05240; Y013_09110; Y013_12065; Y013_06770; Y013_08280; Y013_03200
cellular component	GO:0005971	ribonucleoside-diphosphate reductase complex	1	3	108	792	0.356227	0.632027	Y013_10300; Y013_14420; Y013_06985; Y013_16615; Y013_06980
cellular component	GO:0009317	acetyl-CoA carboxylase complex	1	3	108	792	0.356227	0.632027	Y013_03565; Y013_17465; Y013_15665
cellular component	GO:0012506	vesicle membrane	1	3	108	792	0.356233	0.632027	Y013_16120; Y013_16130; Y013_16100
cellular component	GO:0031090	organelle membrane	1	3	108	792	0.356233	0.632027	Y013_16120; Y013_16130; Y013_16100
cellular component	GO:0031988	membrane-bounded vesicle	1	3	108	792	0.356233	0.632027	Y013_16120; Y013_16130; Y013_16100
cellular component	GO:0070469	respiratory chain	1	4	108	792	0.444346	0.734429	Y013_08010; Y013_23435; Y013_06955; Y013_04375
cellular component	GO:0009346	citrate lyase complex	1	4	108	792	0.444355	0.734429	Y013_15645; Y013_01145; Y013_22985; Y013_11815
cellular component	GO:0005618	cell wall	3	18	108	792	0.454011	0.734429	Y013_08450; Y013_10550; Y013_18415; Y013_16045; Y013_05255; Y013_00600; Y013_08280; Y013_04270; Y013_18565; Y013_14670; Y013_16630; Y013_08470; Y013_02160; Y013_11850; Y013_23495; Y013_21900; Y013_19695; Y013_06625; Y013_16000; Y013_03200
cellular component	GO:0044445	cytosolic part	1	6	108	792	0.586148	0.878944	Y013_06660; Y013_21695; Y013_00225; Y013_09110; Y013_06770; Y013_11495
cellular component	GO:0005623	cell	77	568	108	792	0.591289	0.878944	Y013_05065; Y013_14560; Y013_15885; Y013_16345; Y013_04270; Y013_00800; Y013_04770; Y013_15795; Y013_20020; Y013_06425; Y013_07565; Y013_17940; Y013_23025; Y013_05465; Y013_17035; Y013_15905; Y013_02545; Y013_06515; Y013_16045; Y013_16105; Y013_08550; Y013_04085; Y013_01115; Y013_00975; Y013_10245; Y013_04730; Y013_18065; Y013_04480; Y013_12645; Y013_08360; Y013_07330; Y013_12055; Y013_02410; Y01…
cellular component	GO:0044464	cell part	77	568	108	792	0.591289	0.878944	Y013_05065; Y013_14560; Y013_15885; Y013_16345; Y013_04270; Y013_00800; Y013_04770; Y013_15795; Y013_20020; Y013_06425; Y013_07565; Y013_17940; Y013_23025; Y013_05465; Y013_17035; Y013_15905; Y013_02545; Y013_06515; Y013_16045; Y013_16105; Y013_08550; Y013_04085; Y013_01115; Y013_00975; Y013_10245; Y013_04730; Y013_18065; Y013_04480; Y013_12645; Y013_08360; Y013_07330; Y013_12055; Y013_02410; Y01…
cellular component	GO:0043231	intracellular membrane-bounded organelle	1	7	108	792	0.643152	0.928625	Y013_09325; Y013_09655; Y013_01680; Y013_20435; Y013_16120; Y013_04020; Y013_16100
cellular component	GO:0044444	cytoplasmic part	12	95	108	792	0.669822	0.928625	Y013_09325; Y013_09120; Y013_08455; Y013_01010; Y013_11815; Y013_21240; Y013_08565; Y013_06565; Y013_16125; Y013_09110; Y013_16490; Y013_07900; Y013_08575; Y013_04780; Y013_00800; Y013_08560; Y013_21900; Y013_08440; Y013_21230; Y013_09085; Y013_01045; Y013_08500; Y013_03200; Y013_15905; Y013_16615; Y013_21695; Y013_16105; Y013_22985; Y013_08550; Y013_08460; Y013_01115; Y013_08585; Y013_08535; Y01…
cellular component	GO:0043190	ATP-binding cassette (ABC) transporter complex	1	8	108	792	0.692241	0.928625	Y013_07920; Y013_20015; Y013_04800; Y013_22120; Y013_06515; Y013_16375; Y013_16070; Y013_16390
cellular component	GO:0043227	membrane-bounded organelle	1	8	108	792	0.692248	0.928625	Y013_09325; Y013_01680; Y013_16120; Y013_16100; Y013_09655; Y013_04020; Y013_20435; Y013_16130
cellular component	GO:0005576	extracellular region	1	16	108	792	0.906514	1	Y013_21445; Y013_07290; Y013_21280; Y013_15910; Y013_21275; Y013_21695; Y013_08280; Y013_20485; Y013_21795; Y013_26300; Y013_08825; Y013_00540; Y013_21900; Y013_19695; Y013_07960; Y013_09470; Y013_03200
cellular component	GO:0032991	macromolecular complex	13	130	108	792	0.932229	1	Y013_04075; Y013_21240; Y013_08565; Y013_00800; Y013_08560; Y013_21900; Y013_08500; Y013_01310; Y013_24625; Y013_15905; Y013_06515; Y013_21695; Y013_04100; Y013_22985; Y013_08550; Y013_04085; Y013_01115; Y013_20015; Y013_22090; Y013_10300; Y013_04065; Y013_15645; Y013_08360; Y013_02520; Y013_11495; Y013_14420; Y013_01345; Y013_01145; Y013_21220; Y013_08505; Y013_16070; Y013_04095; Y013_02415; Y01…
cellular component	GO:0044446	intracellular organelle part	1	19	108	792	0.940405	1	Y013_08450; Y013_01680; Y013_16100; Y013_08565; Y013_00930; Y013_06340; Y013_08505; Y013_08495; Y013_08575; Y013_01115; Y013_08540; Y013_08925; Y013_08560; Y013_08570; Y013_08920; Y013_04020; Y013_20435; Y013_09085; Y013_08500
cellular component	GO:0044422	organelle part	1	21	108	792	0.955904	1	Y013_08450; Y013_01680; Y013_16100; Y013_08565; Y013_00930; Y013_06340; Y013_08505; Y013_08495; Y013_08575; Y013_01115; Y013_08540; Y013_08925; Y013_16120; Y013_08560; Y013_08570; Y013_08920; Y013_04020; Y013_20435; Y013_09085; Y013_16130; Y013_08500
cellular component	GO:0005622	intracellular	51	450	108	792	0.988155	1	Y013_16895; Y013_01965; Y013_21420; Y013_05065; Y013_14560; Y013_21240; Y013_15885; Y013_23130; Y013_16345; Y013_04970; Y013_15860; Y013_14900; Y013_11615; Y013_00800; Y013_01025; Y013_06070; Y013_04770; Y013_00595; Y013_06425; Y013_20595; Y013_07565; Y013_02425; Y013_05465; Y013_15905; Y013_02545; Y013_09680; Y013_21695; Y013_16105; Y013_25660; Y013_06450; Y013_02335; Y013_08550; Y013_04085; Y01…
cellular component	GO:0043228	non-membrane-bounded organelle	4	71	108	792	0.993064	1	Y013_09120; Y013_08455; Y013_01010; Y013_21240; Y013_08565; Y013_06565; Y013_16125; Y013_16490; Y013_08575; Y013_04780; Y013_00800; Y013_08560; Y013_08440; Y013_21230; Y013_09085; Y013_01045; Y013_08500; Y013_15905; Y013_16105; Y013_08550; Y013_08460; Y013_01115; Y013_08585; Y013_08535; Y013_08570; Y013_01020; Y013_00975; Y013_21225; Y013_24555; Y013_08920; Y013_04785; Y013_08355; Y013_08360; Y01…
cellular component	GO:0043232	intracellular non-membrane-bounded organelle	4	71	108	792	0.993064	1	Y013_09120; Y013_08455; Y013_01010; Y013_21240; Y013_08565; Y013_06565; Y013_16125; Y013_16490; Y013_08575; Y013_04780; Y013_00800; Y013_08560; Y013_08440; Y013_21230; Y013_09085; Y013_01045; Y013_08500; Y013_15905; Y013_16105; Y013_08550; Y013_08460; Y013_01115; Y013_08585; Y013_08535; Y013_08570; Y013_01020; Y013_00975; Y013_21225; Y013_24555; Y013_08920; Y013_04785; Y013_08355; Y013_08360; Y01…
cellular component	GO:0043229	intracellular organelle	4	76	108	792	0.996202	1	Y013_09325; Y013_09120; Y013_08455; Y013_01010; Y013_21240; Y013_08565; Y013_06565; Y013_16125; Y013_16490; Y013_08575; Y013_04780; Y013_00800; Y013_08560; Y013_08440; Y013_21230; Y013_09085; Y013_01045; Y013_08500; Y013_15905; Y013_09655; Y013_16105; Y013_08550; Y013_08460; Y013_01115; Y013_08585; Y013_08535; Y013_08570; Y013_01020; Y013_00975; Y013_21225; Y013_24555; Y013_08920; Y013_20435; Y01…
cellular component	GO:0043226	organelle	4	77	108	792	0.99664	1	Y013_09325; Y013_09120; Y013_08455; Y013_01010; Y013_21240; Y013_08565; Y013_06565; Y013_16125; Y013_16490; Y013_08575; Y013_04780; Y013_00800; Y013_08560; Y013_08440; Y013_21230; Y013_09085; Y013_01045; Y013_08500; Y013_15905; Y013_09655; Y013_16105; Y013_08550; Y013_08460; Y013_01115; Y013_08585; Y013_08535; Y013_08570; Y013_01020; Y013_00975; Y013_21225; Y013_24555; Y013_08920; Y013_20435; Y01…
cellular component	GO:0005840	ribosome	2	60	108	792	0.998816	1	Y013_05500; Y013_08360; Y013_09120; Y013_07570; Y013_08455; Y013_01010; Y013_05035; Y013_21240; Y013_08565; Y013_01345; Y013_06565; Y013_15915; Y013_21220; Y013_08505; Y013_16490; Y013_08520; Y013_08575; Y013_04780; Y013_08925; Y013_00800; Y013_08560; Y013_08440; Y013_08555; Y013_00890; Y013_21230; Y013_09085; Y013_08530; Y013_01045; Y013_08500; Y013_08465; Y013_09090; Y013_08450; Y013_08515; Y01…
cellular component	GO:0030529	ribonucleoprotein complex	2	61	108	792	0.998974	1	Y013_05500; Y013_08360; Y013_09120; Y013_07570; Y013_08455; Y013_01010; Y013_05035; Y013_21240; Y013_08565; Y013_01345; Y013_06565; Y013_15915; Y013_21220; Y013_08505; Y013_16490; Y013_08520; Y013_08575; Y013_04780; Y013_08925; Y013_00800; Y013_08560; Y013_08440; Y013_08555; Y013_00890; Y013_21230; Y013_09085; Y013_08530; Y013_01045; Y013_08500; Y013_08465; Y013_09090; Y013_08450; Y013_08515; Y01…
cellular component	GO:0005737	cytoplasm	25	325	108	792	0.999991	1	Y013_16895; Y013_01965; Y013_21420; Y013_14560; Y013_21240; Y013_14900; Y013_11615; Y013_00800; Y013_01025; Y013_06070; Y013_04770; Y013_00595; Y013_06425; Y013_20595; Y013_07565; Y013_02425; Y013_05465; Y013_15905; Y013_02545; Y013_09680; Y013_21695; Y013_16105; Y013_06450; Y013_02335; Y013_08550; Y013_02040; Y013_02280; Y013_01115; Y013_04645; Y013_00975; Y013_04730; Y013_07910; Y013_04065; Y01…
cellular component	GO:0044424	intracellular part	27	349	108	792	0.999997	1	Y013_16895; Y013_01965; Y013_21420; Y013_14560; Y013_21240; Y013_14900; Y013_11615; Y013_00800; Y013_01025; Y013_06070; Y013_04770; Y013_00595; Y013_06425; Y013_20595; Y013_07565; Y013_02425; Y013_05465; Y013_15905; Y013_02545; Y013_09680; Y013_21695; Y013_16105; Y013_06450; Y013_02335; Y013_08550; Y013_04085; Y013_02040; Y013_02280; Y013_01115; Y013_04645; Y013_00975; Y013_04730; Y013_07910; Y01…
cellular component	GO:0005575	cellular_component	108	792	108	792	1	1	Y013_05065; Y013_14560; Y013_15885; Y013_18885; Y013_16345; Y013_04270; Y013_00800; Y013_04770; Y013_15795; Y013_20020; Y013_06425; Y013_11645; Y013_23050; Y013_07565; Y013_17940; Y013_23025; Y013_05465; Y013_17035; Y013_15905; Y013_02545; Y013_16045; Y013_06515; Y013_05190; Y013_16105; Y013_17250; Y013_05760; Y013_08550; Y013_09305; Y013_04085; Y013_01115; Y013_07345; Y013_15770; Y013_00975; Y01…
Note: aNumber of up-regulated genes in each term; bNumber of genome genes in each term; cNumber of up-regulated genes in the corresponding GO category; dNumber of genome genes in the corresponding GO category.
