# Supplementary material for: Identification, characterization and molecular analysis of the viable but nonculturable Rhodococcus biphenylivorans
Source: Sci Rep. 2015 Dec 21;5:18590. doi: 10.1038/srep18590 (PMC4685647; doi:10.1038/srep18590)
Supplement: Supplementary Table S8 [file srep18590-s9.xls]

## Sheet: Table S8
Table S8 KEGG pathway enrichment of differentially expressed genes in t_TG9 and c_TG9 libraries
NO.	Pathway	DEGs with pathway annotation (1508)	All genes with pathway annotation (3307)	p-value	Corrected p-value	Pathway ID
1	Oxidative phosphorylation	52 (3.45%)	76 (2.3%)	4.11191e-05	0.00549485	ko00190
2	Lysine biosynthesis	26 (1.72%)	36 (1.09%)	0.00105147	0.0616863	ko00300
3	Purine metabolism	111 (7.36%)	202 (6.11%)	0.00373456	0.145864	ko00230
4	Metabolic pathways	689 (45.69%)	1429 (43.21%)	0.00468274	0.145864	ko01100
5	Photosynthesis	9 (0.6%)	10 (0.3%)	0.00497265	0.145864	ko00195
6	Bacterial secretion system	22 (1.46%)	32 (0.97%)	0.00675705	0.169891	ko03070
7	Peptidoglycan biosynthesis	33 (2.19%)	53 (1.6%)	0.0103159	0.226949	ko00550
8	Nitrogen metabolism	58 (3.85%)	102 (3.08%)	0.013392	0.261888	ko00910
9	Valine, leucine and isoleucine degradation	78 (5.17%)	143 (4.32%)	0.0176085	0.30991	ko00280
10	Nitrotoluene degradation	10 (0.66%)	13 (0.39%)	0.0223903	0.358244	ko00633
11	Cysteine and methionine metabolism	32 (2.12%)	54 (1.63%)	0.0292871	0.420011	ko00270
12	Folate biosynthesis	24 (1.59%)	39 (1.18%)	0.0323963	0.420011	ko00790
13	Biosynthesis of secondary metabolites	378 (25.07%)	780 (23.59%)	0.0364723	0.420011	ko01110
14	Protein export	19 (1.26%)	30 (0.91%)	0.0380475	0.420011	ko03060
15	RNA polymerase	6 (0.4%)	7 (0.21%)	0.0381828	0.420011	ko03020
16	Phosphonate and phosphinate metabolism	4 (0.27%)	4 (0.12%)	0.0431447	0.427464	ko00440
17	Geraniol degradation	42 (2.79%)	75 (2.27%)	0.0437179	0.427464	ko00281
18	D-Alanine metabolism	7 (0.46%)	9 (0.27%)	0.0534457	0.495076	ko00473
19	Ubiquinone and other terpenoid-quinone biosynthesis	23 (1.53%)	39 (1.18%)	0.0638505	0.528624	ko00130
20	Pyrimidine metabolism	58 (3.85%)	109 (3.3%)	0.063948	0.528624	ko00240
21	Glyoxylate and dicarboxylate metabolism	47 (3.12%)	87 (2.63%)	0.0684519	0.528624	ko00630
22	Alanine, aspartate and glutamate metabolism	45 (2.98%)	83 (2.51%)	0.0690815	0.528624	ko00250
23	Sulfur metabolism	21 (1.39%)	36 (1.09%)	0.084949	0.618494	ko00920
24	Pantothenate and CoA biosynthesis	24 (1.59%)	42 (1.27%)	0.0878543	0.618494	ko00770
25	Butanoate metabolism	94 (6.23%)	187 (5.65%)	0.106956	0.676268	ko00650
26	Lysine degradation	36 (2.39%)	67 (2.03%)	0.110264	0.676268	ko00310
27	Starch and sucrose metabolism	29 (1.92%)	53 (1.6%)	0.114406	0.676268	ko00500
28	Pentose and glucuronate interconversions	23 (1.53%)	41 (1.24%)	0.115212	0.676268	ko00040
29	One carbon pool by folate	26 (1.72%)	47 (1.42%)	0.115273	0.676268	ko00670
30	Glycine, serine and threonine metabolism	61 (4.05%)	119 (3.6%)	0.121346	0.688934	ko00260
31	Terpenoid backbone biosynthesis	25 (1.66%)	46 (1.39%)	0.146799	0.807394	ko00900
32	Glycerophospholipid metabolism	38 (2.52%)	73 (2.21%)	0.158446	0.845047	ko00564
33	beta-Alanine metabolism	34 (2.25%)	65 (1.97%)	0.165782	0.858168	ko00410
34	Cyanoamino acid metabolism	11 (0.73%)	19 (0.57%)	0.197982	0.933143	ko00460
35	Vitamin B6 metabolism	11 (0.73%)	19 (0.57%)	0.197982	0.933143	ko00750
36	African trypanosomiasis	2 (0.13%)	2 (0.06%)	0.207863	0.933143	ko05143
37	Butirosin and neomycin biosynthesis	2 (0.13%)	2 (0.06%)	0.207863	0.933143	ko00524
38	RNA degradation	21 (1.39%)	40 (1.21%)	0.23475	0.933143	ko03018
39	Fatty acid biosynthesis	32 (2.12%)	63 (1.91%)	0.239072	0.933143	ko00061
40	Bile secretion	3 (0.2%)	4 (0.12%)	0.249437	0.933143	ko04976
41	Retrograde endocannabinoid signaling	3 (0.2%)	4 (0.12%)	0.249437	0.933143	ko04723
42	Propanoate metabolism	79 (5.24%)	163 (4.93%)	0.250211	0.933143	ko00640
43	Phosphotransferase system (PTS)	15 (0.99%)	28 (0.85%)	0.253998	0.933143	ko02060
44	Biotin metabolism	15 (0.99%)	28 (0.85%)	0.253998	0.933143	ko00780
45	Mineral absorption	4 (0.27%)	6 (0.18%)	0.265097	0.933143	ko04978
46	Arachidonic acid metabolism	4 (0.27%)	6 (0.18%)	0.265097	0.933143	ko00590
47	beta-Lactam resistance	4 (0.27%)	6 (0.18%)	0.265097	0.933143	ko00312
48	Penicillin and cephalosporin biosynthesis	4 (0.27%)	6 (0.18%)	0.265097	0.933143	ko00311
49	Cell cycle - Caulobacter	8 (0.53%)	14 (0.42%)	0.273343	0.9433	ko04112
50	Galactose metabolism	17 (1.13%)	33 (1%)	0.304036	0.978737	ko00052
51	Tryptophan metabolism	33 (2.19%)	67 (2.03%)	0.313858	0.978737	ko00380
52	ABC transporters	116 (7.69%)	246 (7.44%)	0.328726	0.978737	ko02010
53	Citrate cycle (TCA cycle)	33 (2.19%)	68 (2.06%)	0.355819	0.978737	ko00020
54	Ethylbenzene degradation	18 (1.19%)	36 (1.09%)	0.356364	0.978737	ko00642
55	Arginine and proline metabolism	57 (3.78%)	120 (3.63%)	0.369057	0.978737	ko00330
56	Other glycan degradation	16 (1.06%)	32 (0.97%)	0.371569	0.978737	ko00511
57	Drug metabolism - other enzymes	5 (0.33%)	9 (0.27%)	0.392708	0.978737	ko00983
58	Sphingolipid metabolism	4 (0.27%)	7 (0.21%)	0.404412	0.978737	ko00600
59	Valine, leucine and isoleucine biosynthesis	19 (1.26%)	39 (1.18%)	0.406913	0.978737	ko00290
60	Homologous recombination	44 (2.92%)	93 (2.81%)	0.407817	0.978737	ko03440
61	Glycerolipid metabolism	29 (1.92%)	61 (1.84%)	0.428268	0.978737	ko00561
62	Lipoic acid metabolism	2 (0.13%)	3 (0.09%)	0.434154	0.978737	ko00785
63	Primary immunodeficiency	2 (0.13%)	3 (0.09%)	0.434154	0.978737	ko05340
64	Phosphatidylinositol signaling system	2 (0.13%)	3 (0.09%)	0.434154	0.978737	ko04070
65	Phenylpropanoid biosynthesis	2 (0.13%)	3 (0.09%)	0.434154	0.978737	ko00940
66	Lysosome	2 (0.13%)	3 (0.09%)	0.434154	0.978737	ko04142
67	Caprolactam degradation	21 (1.39%)	44 (1.33%)	0.445558	0.978737	ko00930
68	Sulfur relay system	15 (0.99%)	31 (0.94%)	0.445637	0.978737	ko04122
69	DNA replication	20 (1.33%)	42 (1.27%)	0.455131	0.978737	ko03030
70	Endocytosis	1 (0.07%)	1 (0.03%)	0.456002	0.978737	ko04144
71	N-Glycan biosynthesis	1 (0.07%)	1 (0.03%)	0.456002	0.978737	ko00510
72	Chagas disease (American trypanosomiasis)	1 (0.07%)	1 (0.03%)	0.456002	0.978737	ko05142
73	Basal transcription factors	1 (0.07%)	1 (0.03%)	0.456002	0.978737	ko03022
74	Caffeine metabolism	1 (0.07%)	1 (0.03%)	0.456002	0.978737	ko00232
75	Fc gamma R-mediated phagocytosis	1 (0.07%)	1 (0.03%)	0.456002	0.978737	ko04666
76	GnRH signaling pathway	1 (0.07%)	1 (0.03%)	0.456002	0.978737	ko04912
77	Secondary bile acid biosynthesis	1 (0.07%)	1 (0.03%)	0.456002	0.978737	ko00121
78	Ether lipid metabolism	1 (0.07%)	1 (0.03%)	0.456002	0.978737	ko00565
79	Glucosinolate biosynthesis	1 (0.07%)	1 (0.03%)	0.456002	0.978737	ko00966
80	Pancreatic cancer	1 (0.07%)	1 (0.03%)	0.456002	0.978737	ko05212
81	Two-component system	108 (7.16%)	235 (7.11%)	0.48093	0.99971	ko02020
82	Nucleotide excision repair	17 (1.13%)	36 (1.09%)	0.486817	0.99971	ko03420
83	Methane metabolism	67 (4.44%)	146 (4.41%)	0.504265	0.99971	ko00680
84	Carotenoid biosynthesis	5 (0.33%)	10 (0.3%)	0.511232	0.99971	ko00906
85	Selenocompound metabolism	18 (1.19%)	39 (1.18%)	0.534678	0.99971	ko00450
86	Inositol phosphate metabolism	4 (0.27%)	8 (0.24%)	0.537098	0.99971	ko00562
87	Amyotrophic lateral sclerosis (ALS)	4 (0.27%)	8 (0.24%)	0.537098	0.99971	ko05014
88	Aminoacyl-tRNA biosynthesis	37 (2.45%)	81 (2.45%)	0.537957	0.99971	ko00970
89	Fructose and mannose metabolism	60 (3.98%)	132 (3.99%)	0.548164	0.99971	ko00051
90	Bacterial chemotaxis	10 (0.66%)	22 (0.67%)	0.587695	0.99971	ko02030
91	Fluorobenzoate degradation	6 (0.4%)	13 (0.39%)	0.590672	0.99971	ko00364
92	C5-Branched dibasic acid metabolism	9 (0.6%)	20 (0.6%)	0.60715	0.99971	ko00660
93	Novobiocin biosynthesis	9 (0.6%)	20 (0.6%)	0.60715	0.99971	ko00401
94	Plant-pathogen interaction	2 (0.13%)	4 (0.12%)	0.618872	0.99971	ko04626
95	Tetracycline biosynthesis	2 (0.13%)	4 (0.12%)	0.618872	0.99971	ko00253
96	D-Glutamine and D-glutamate metabolism	16 (1.06%)	36 (1.09%)	0.619107	0.99971	ko00471
97	Taurine and hypotaurine metabolism	8 (0.53%)	18 (0.54%)	0.62862	0.99971	ko00430
98	Limonene and pinene degradation	69 (4.58%)	155 (4.69%)	0.639864	0.99971	ko00903
99	Carbon fixation pathways in prokaryotes	30 (1.99%)	68 (2.06%)	0.643431	0.99971	ko00720
100	Flagellar assembly	14 (0.93%)	32 (0.97%)	0.649575	0.99971	ko02040
101	Shigellosis	4 (0.27%)	9 (0.27%)	0.65261	0.99971	ko05131
102	Synthesis and degradation of ketone bodies	10 (0.66%)	23 (0.7%)	0.658586	0.99971	ko00072
103	Benzoate degradation	69 (4.58%)	156 (4.72%)	0.667206	0.99971	ko00362
104	Amoebiasis	3 (0.2%)	7 (0.21%)	0.695352	0.99971	ko05146
105	Fatty acid metabolism	72 (4.77%)	164 (4.96%)	0.700723	0.99971	ko00071
106	Biosynthesis of unsaturated fatty acids	32 (2.12%)	74 (2.24%)	0.700878	0.99971	ko01040
107	Zeatin biosynthesis	1 (0.07%)	2 (0.06%)	0.704142	0.99971	ko00908
108	Type I polyketide structures	1 (0.07%)	2 (0.06%)	0.704142	0.99971	ko01052
109	Steroid biosynthesis	1 (0.07%)	2 (0.06%)	0.704142	0.99971	ko00100
110	Insulin signaling pathway	1 (0.07%)	2 (0.06%)	0.704142	0.99971	ko04910
111	Biosynthesis of 12-, 14- and 16-membered macrolides	1 (0.07%)	2 (0.06%)	0.704142	0.99971	ko00522
112	Toluene degradation	20 (1.33%)	47 (1.42%)	0.714417	0.99971	ko00623
113	Pentose phosphate pathway	23 (1.53%)	54 (1.63%)	0.719702	0.99971	ko00030
114	Amino sugar and nucleotide sugar metabolism	41 (2.72%)	95 (2.87%)	0.721483	0.99971	ko00520
115	Ascorbate and aldarate metabolism	9 (0.6%)	22 (0.67%)	0.743051	0.99971	ko00053
116	Mismatch repair	42 (2.79%)	98 (2.96%)	0.743602	0.99971	ko03430
117	Legionellosis	4 (0.27%)	10 (0.3%)	0.746862	0.99971	ko05134
118	Glycolysis / Gluconeogenesis	49 (3.25%)	114 (3.45%)	0.747	0.99971	ko00010
119	Proximal tubule bicarbonate reclamation	2 (0.13%)	5 (0.15%)	0.752866	0.99971	ko04964
120	Streptomycin biosynthesis	11 (0.73%)	27 (0.82%)	0.757703	0.99971	ko00521
121	Peroxisome	23 (1.53%)	55 (1.66%)	0.758621	0.99971	ko04146
122	Tyrosine metabolism	47 (3.12%)	110 (3.33%)	0.761482	0.99971	ko00350
123	Pyruvate metabolism	69 (4.58%)	160 (4.84%)	0.765645	0.99971	ko00620
124	Phenylalanine metabolism	39 (2.59%)	92 (2.78%)	0.767682	0.99971	ko00360
125	Glutathione metabolism	18 (1.19%)	44 (1.33%)	0.782008	0.99971	ko00480
126	GABAergic synapse	3 (0.2%)	8 (0.24%)	0.790304	0.99971	ko04727
127	Glutamatergic synapse	3 (0.2%)	8 (0.24%)	0.790304	0.99971	ko04724
128	Steroid degradation	15 (0.99%)	38 (1.15%)	0.822628	0.99971	ko00984
129	Linoleic acid metabolism	17 (1.13%)	43 (1.3%)	0.830798	0.99971	ko00591
130	Chloroalkane and chloroalkene degradation	37 (2.45%)	90 (2.72%)	0.83498	0.99971	ko00625
131	Alzheimer's disease	1 (0.07%)	3 (0.09%)	0.839135	0.99971	ko05010
132	Proteasome	1 (0.07%)	3 (0.09%)	0.839135	0.99971	ko03050
133	Huntington's disease	2 (0.13%)	6 (0.18%)	0.843968	0.99971	ko05016
134	Adipocytokine signaling pathway	5 (0.33%)	14 (0.42%)	0.844434	0.99971	ko04920
135	Metabolism of xenobiotics by cytochrome P450	8 (0.53%)	22 (0.67%)	0.861966	0.99971	ko00980
136	Dioxin degradation	8 (0.53%)	22 (0.67%)	0.861966	0.99971	ko00621
137	Phenylalanine, tyrosine and tryptophan biosynthesis	24 (1.59%)	61 (1.84%)	0.868908	0.99971	ko00400
138	PPAR signaling pathway	16 (1.06%)	42 (1.27%)	0.872997	0.99971	ko03320
139	MAPK signaling pathway - yeast	4 (0.27%)	12 (0.36%)	0.874827	0.99971	ko04011
140	Nicotinate and nicotinamide metabolism	15 (0.99%)	40 (1.21%)	0.88446	0.99971	ko00760
141	Fat digestion and absorption	5 (0.33%)	15 (0.45%)	0.889235	0.99971	ko04975
142	Biosynthesis of siderophore group nonribosomal peptides	6 (0.4%)	18 (0.54%)	0.90207	0.99971	ko01053
143	Non-homologous end-joining	2 (0.13%)	7 (0.21%)	0.903414	0.99971	ko03450
144	alpha-Linolenic acid metabolism	17 (1.13%)	46 (1.39%)	0.90982	0.99971	ko00592
145	Bacterial invasion of epithelial cells	1 (0.07%)	4 (0.12%)	0.912557	0.99971	ko05100
146	Primary bile acid biosynthesis	1 (0.07%)	4 (0.12%)	0.912557	0.99971	ko00120
147	Steroid hormone biosynthesis	1 (0.07%)	4 (0.12%)	0.912557	0.99971	ko00140
148	Type I diabetes mellitus	1 (0.07%)	4 (0.12%)	0.912557	0.99971	ko04940
149	Xylene degradation	7 (0.46%)	21 (0.64%)	0.913389	0.99971	ko00622
150	Microbial metabolism in diverse environments	326 (21.62%)	750 (22.68%)	0.915672	0.99971	ko01120
151	Riboflavin metabolism	5 (0.33%)	16 (0.48%)	0.922434	0.99971	ko00740
152	Retinol metabolism	5 (0.33%)	16 (0.48%)	0.922434	0.99971	ko00830
153	Polyketide sugar unit biosynthesis	6 (0.4%)	19 (0.57%)	0.930172	0.99971	ko00523
154	Base excision repair	30 (1.99%)	79 (2.39%)	0.932878	0.99971	ko03410
155	Aminobenzoate degradation	54 (3.58%)	138 (4.17%)	0.950715	0.99971	ko00627
156	Chlorocyclohexane and chlorobenzene degradation	20 (1.33%)	57 (1.72%)	0.96035	0.99971	ko00361
157	Stilbenoid, diarylheptanoid and gingerol biosynthesis	5 (0.33%)	18 (0.54%)	0.963566	0.99971	ko00945
158	Meiosis - yeast	2 (0.13%)	9 (0.27%)	0.964537	0.99971	ko04113
159	Pathways in cancer	1 (0.07%)	6 (0.18%)	0.974182	0.99971	ko05200
160	Drug metabolism - cytochrome P450	5 (0.33%)	19 (0.57%)	0.975493	0.99971	ko00982
161	Salmonella infection	2 (0.13%)	10 (0.3%)	0.978852	0.99971	ko05132
162	Histidine metabolism	43 (2.85%)	117 (3.54%)	0.98049	0.99971	ko00340
163	Styrene degradation	4 (0.27%)	17 (0.51%)	0.983851	0.99971	ko00643
164	Tropane, piperidine and pyridine alkaloid biosynthesis	4 (0.27%)	17 (0.51%)	0.983851	0.99971	ko00960
165	Atrazine degradation	3 (0.2%)	14 (0.42%)	0.984925	0.99971	ko00791
166	Thiamine metabolism	8 (0.53%)	29 (0.88%)	0.985684	0.99971	ko00730
167	Naphthalene degradation	35 (2.32%)	99 (2.99%)	0.986043	0.99971	ko00626
168	Porphyrin and chlorophyll metabolism	23 (1.53%)	69 (2.09%)	0.986564	0.99971	ko00860
169	Carbon fixation in photosynthetic organisms	2 (0.13%)	11 (0.33%)	0.987493	0.99971	ko00710
170	Bisphenol degradation	34 (2.25%)	98 (2.96%)	0.98995	0.99971	ko00363
171	Lipopolysaccharide biosynthesis	15 (0.99%)	50 (1.51%)	0.992111	0.99971	ko00540
172	Vibrio cholerae pathogenic cycle	1 (0.07%)	8 (0.24%)	0.992385	0.99971	ko05111
173	Tuberculosis	2 (0.13%)	15 (0.45%)	0.998561	0.99971	ko05152
174	Polycyclic aromatic hydrocarbon degradation	20 (1.33%)	74 (2.24%)	0.99971	0.99971	ko00624
