# Supplementary material for: Identification, characterization and molecular analysis of the viable but nonculturable Rhodococcus biphenylivorans
Source: Sci Rep. 2015 Dec 21;5:18590. doi: 10.1038/srep18590 (PMC4685647; doi:10.1038/srep18590)
Supplement: Supplementary Table S9 [file srep18590-s10.xls]

## Sheet: Table S9
Table S9 KEGG enrichment analysis of up-regulated genes
Pathway ID	Pathway name	Cluster countsa	Genome countsb	Total cluster countsc	Total genome countsd	p-value	Corrected p-value	Genes
ko00550	Peptidoglycan biosynthesis	17	19	643	1448	4.63827e-05	0.00366423	Y013_02965,Y013_03000,Y013_05750,Y013_05755,Y013_05765,Y013_05770,Y013_05775,Y013_05780,Y013_05785,Y013_05790,Y013_06625,Y013_16000,Y013_16045,Y013_16415,Y013_16680,Y013_18665,Y013_24640
ko00240	Oxidative phosphorylation	31	45	643	1448	0.000664434	0.0349935	Y013_04375,Y013_05955,Y013_05960,Y013_05965,Y013_06645,Y013_06955,Y013_08010,Y013_08015,Y013_08020,Y013_08025,Y013_13455,Y013_18660,Y013_19945,Y013_19950,Y013_24590,Y013_24595,Y013_24600,Y013_24605,Y013_24610,Y013_24615,Y013_24620,Y013_24625,Y013_04405,Y013_05190,Y013_05195,Y013_05200,Y013_05205,Y013_05215,Y013_05230,Y013_05235,Y013_05240
ko03440	Homologous recombination	19	25	643	1448	0.00120459	0.0475812	Y013_00900,Y013_01515,Y013_02110,Y013_02430,Y013_05085,Y013_05935,Y013_06570,Y013_12155,Y013_13045,Y013_13125,Y013_15910,Y013_16500,Y013_16505,Y013_18075,Y013_18210,Y013_18580,Y013_22090,Y013_22095,Y013_22100
ko00770	Pantothenate and CoA biosynthesis	13	16	643	1448	0.00295526	0.0933861	Y013_00230,Y013_00915,Y013_02420,Y013_05005,Y013_06030,Y013_06105,Y013_06725,Y013_06745,Y013_13450,Y013_18725,Y013_18730,Y013_18735,Y013_21860
ko03030	DNA replication	13	17	643	1448	0.00693514	0.182625	Y013_01055,Y013_05085,Y013_05935,Y013_06570,Y013_06840,Y013_12155,Y013_12360,Y013_13125,Y013_15895,Y013_15910,Y013_16500,Y013_18075,Y013_18580
ko00195	Photosynthesis	8	9	643	1448	0.00878397	0.198267	Y013_24590,Y013_24595,Y013_24600,Y013_24605,Y013_24610,Y013_24615,Y013_24620,Y013_24625
ko00230	Purine metabolism	47	83	643	1448	0.0144917	0.286211	Y013_00155,Y013_00785,Y013_02045,Y013_02135,Y013_02410,Y013_02415,Y013_04620,Y013_05085,Y013_05935,Y013_06000,Y013_06490,Y013_06495,Y013_06570,Y013_06980,Y013_06985,Y013_07025,Y013_07030,Y013_07725,Y013_07730,Y013_07950,Y013_08230,Y013_08240,Y013_08245,Y013_08445,Y013_08485,Y013_09010,Y013_09015,Y013_09430,Y013_09680,Y013_11665,Y013_12155,Y013_12245,Y013_12280,Y013_13125,Y013_16500,Y013_18075,Y01…
ko00750	Vitamin B6 metabolism	6	7	643	1448	0.0332215	0.583222	Y013_00755,Y013_02070,Y013_02090,Y013_20595,Y013_20605,Y013_24540
ko03020	RNA polymerase	4	4	643	1448	0.0389906	0.616052	Y013_02415,Y013_08445,Y013_09010,Y013_09015
ko00790	Folate biosynthesis	14	22	643	1448	0.056649	0.795307	Y013_00775,Y013_02270,Y013_03290,Y013_04920,Y013_07090,Y013_07095,Y013_16665,Y013_17280,Y013_18690,Y013_18695,Y013_18700,Y013_18705,Y013_19940,Y013_24110
ko00860	Porphyrin and chlorophyll metabolism	18	30	643	1448	0.060403	0.795307	Y013_01230,Y013_01950,Y013_02760,Y013_02955,Y013_05150,Y013_06020,Y013_06025,Y013_06475,Y013_06500,Y013_07105,Y013_09320,Y013_09345,Y013_09350,Y013_09355,Y013_09360,Y013_17235,Y013_19875,Y013_21190
ko00300	Lysine biosynthesis	9	14	643	1448	0.104524	1	Y013_01395,Y013_03000,Y013_05775,Y013_05780,Y013_18340,Y013_18345,Y013_22870,Y013_24530,Y013_24535
ko00500	Starch and sucrose metabolism	17	30	643	1448	0.1127	1	Y013_00095,Y013_00105,Y013_03985,Y013_05600,Y013_05605,Y013_05640,Y013_05890,Y013_06940,Y013_09705,Y013_11560,Y013_18930,Y013_20290,Y013_20295,Y013_20800,Y013_21115,Y013_21305,Y013_24260
ko03430	Mismatch repair	13	22	643	1448	0.115039	1	Y013_04930,Y013_05935,Y013_06570,Y013_06840,Y013_07330,Y013_07360,Y013_12155,Y013_15910,Y013_16500,Y013_18075,Y013_18580,Y013_21130,Y013_21915
ko00270	Cysteine and methionine metabolism	16	28	643	1448	0.115835	1	Y013_01965,Y013_04025,Y013_06845,Y013_07780,Y013_08065,Y013_09270,Y013_09750,Y013_11585,Y013_11590,Y013_17805,Y013_18340,Y013_18345,Y013_19655,Y013_19985,Y013_19990,Y013_24535
ko02010	ABC transporters	41	80	643	1448	0.12028	1	Y013_01480,Y013_01485,Y013_01490,Y013_02940,Y013_02945,Y013_02950,Y013_04425,Y013_04430,Y013_04435,Y013_05265,Y013_05270,Y013_05275,Y013_06530,Y013_06935,Y013_06965,Y013_07235,Y013_07240,Y013_07920,Y013_07925,Y013_09295,Y013_15795,Y013_16375,Y013_16385,Y013_17595,Y013_17695,Y013_19775,Y013_19955,Y013_19960,Y013_20015,Y013_20020,Y013_20025,Y013_20030,Y013_21735,Y013_21740,Y013_21745,Y013_23105,Y01…
ko03018	RNA degradation	9	15	643	1448	0.159971	1	Y013_00790,Y013_00855,Y013_01430,Y013_06645,Y013_07100,Y013_07455,Y013_16400,Y013_23205,Y013_24550
ko03070	Bacterial secretion system	8	13	643	1448	0.172529	1	Y013_01000,Y013_02115,Y013_02120,Y013_02125,Y013_07565,Y013_08490,Y013_09100,Y013_16480
ko03060	Protein export	9	15	643	1448	0.174961	1	Y013_01000,Y013_01050,Y013_02115,Y013_02120,Y013_02125,Y013_07565,Y013_08490,Y013_09100,Y013_16480
ko04626	Plant-pathogen interaction	2	2	643	1448	0.19319	1	Y013_07905,Y013_08910
ko00524	Butirosin and neomycin biosynthesis	2	2	643	1448	0.195426	1	Y013_05890,Y013_11560
ko04976	Bile secretion	2	2	643	1448	0.196343	1	Y013_00335,Y013_18480
ko00785	Lipoic acid metabolism	2	2	643	1448	0.19641	1	Y013_06050,Y013_06055
ko00970	Aminoacyl-tRNA biosynthesis	16	30	643	1448	0.198518	1	Y013_00400,Y013_00770,Y013_01250,Y013_02040,Y013_02445,Y013_04765,Y013_04770,Y013_06795,Y013_06800,Y013_08040,Y013_13435,Y013_17360,Y013_17840,Y013_18745,Y013_18865,Y013_24525
ko03420	Nucleotide excision repair	12	22	643	1448	0.217394	1	Y013_02520,Y013_04800,Y013_04930,Y013_04950,Y013_05085,Y013_06840,Y013_07330,Y013_07360,Y013_13125,Y013_20435,Y013_21130,Y013_21625
ko00564	Glycerophospholipid metabolism	10	18	643	1448	0.234794	1	Y013_01135,Y013_01460,Y013_04540,Y013_05885,Y013_07900,Y013_09380,Y013_13290,Y013_17225,Y013_17385,Y013_18755
ko00052	Galactose metabolism	8	14	643	1448	0.239493	1	Y013_05890,Y013_06770,Y013_09385,Y013_09640,Y013_11560,Y013_16365,Y013_21305,Y013_23500
ko04122	Sulfur relay system	8	14	643	1448	0.241927	1	Y013_06850,Y013_06855,Y013_07090,Y013_07095,Y013_07780,Y013_17705,Y013_19985,Y013_19990
ko00906	Carotenoid biosynthesis	5	8	643	1448	0.245133	1	Y013_02705,Y013_05820,Y013_05835,Y013_05850,Y013_08990
ko03410	Base excision repair	13	25	643	1448	0.282486	1	Y013_00880,Y013_00940,Y013_04695,Y013_05085,Y013_06840,Y013_07875,Y013_08045,Y013_08185,Y013_12365,Y013_13125,Y013_13130,Y013_18460,Y013_18810
ko00190	Pyrimidine metabolism	22	45	643	1448	0.323955	1	Y013_00155,Y013_00785,Y013_01420,Y013_01865,Y013_02045,Y013_02365,Y013_02370,Y013_02375,Y013_02390,Y013_02395,Y013_02400,Y013_02415,Y013_04625,Y013_05085,Y013_05935,Y013_06570,Y013_06980,Y013_06985,Y013_07595,Y013_07950,Y013_07965,Y013_08445,Y013_09010
ko00471	D-Glutamine and D-glutamate metabolism	7	13	643	1448	0.328423	1	Y013_05750,Y013_05765,Y013_08675,Y013_08680,Y013_08685,Y013_08860,Y013_13210
ko01210	2-Oxocarboxylic acid metabolism	14	28	643	1448	0.330797	1	Y013_00840,Y013_01455,Y013_04730,Y013_04735,Y013_04740,Y013_06030,Y013_06710,Y013_06725,Y013_06745,Y013_08055,Y013_18340,Y013_18345,Y013_19655,Y013_20640
ko00730	Thiamine metabolism	5	9	643	1448	0.35572	1	Y013_00870,Y013_01920,Y013_06855,Y013_17705,Y013_18630
ko00983	Drug metabolism - other enzymes	4	7	643	1448	0.383131	1	Y013_08230,Y013_08240,Y013_08245,Y013_18680
ko05134	Legionellosis	3	5	643	1448	0.387873	1	Y013_06170,Y013_06550,Y013_08020
ko00562	Inositol phosphate metabolism	3	5	643	1448	0.393122	1	Y013_02550,Y013_05375,Y013_24435
ko00250	Alanine, aspartate and glutamate metabolism	17	36	643	1448	0.408343	1	Y013_00410,Y013_02370,Y013_02390,Y013_02395,Y013_03120,Y013_04710,Y013_04715,Y013_05460,Y013_05995,Y013_06070,Y013_08325,Y013_08660,Y013_13210,Y013_19655,Y013_19925,Y013_21120,Y013_24205
ko00473	D-Alanine metabolism	2	3	643	1448	0.410599	1	Y013_06625,Y013_18925
ko04070	Phosphatidylinositol signaling system	2	3	643	1448	0.415188	1	Y013_01135,Y013_05375
ko05132	Salmonella infection	2	3	643	1448	0.417706	1	Y013_21000,Y013_21005
ko00253	Tetracycline biosynthesis	2	3	643	1448	0.42126	1	Y013_07495,Y013_23390
ko05142	Chagas disease (American trypanosomiasis)	1	1	643	1448	0.439607	1	Y013_19810
ko03022	Basal transcription factors	1	1	643	1448	0.439609	1	Y013_20435
ko00565	Ether lipid metabolism	1	1	643	1448	0.439609	1	Y013_18755
ko04014	Ras signaling pathway	1	1	643	1448	0.439609	1	Y013_18755
ko04144	Endocytosis	1	1	643	1448	0.439609	1	Y013_18755
ko04666	Fc gamma R-mediated phagocytosis	1	1	643	1448	0.439609	1	Y013_18755
ko04912	GnRH signaling pathway	1	1	643	1448	0.439609	1	Y013_18755
ko00950	Isoquinoline alkaloid biosynthesis	1	1	643	1448	0.439814	1	Y013_19655
ko00908	Zeatin biosynthesis	1	1	643	1448	0.441861	1	Y013_01565
ko00440	Phosphonate and phosphinate metabolism	1	1	643	1448	0.441955	1	Y013_20795
ko05205	Proteoglycans in cancer	1	1	643	1448	0.444977	1	Y013_00935
ko00510	N-Glycan biosynthesis	1	1	643	1448	0.44562	1	Y013_04220
ko04978	Mineral absorption	1	1	643	1448	0.448519	1	Y013_02955
ko02030	Bacterial chemotaxis	1	1	643	1448	0.450132	1	Y013_11465
ko00260	Glycine, serine and threonine metabolism	19	41	643	1448	0.453606	1	Y013_00835,Y013_00840,Y013_00845,Y013_04165,Y013_05320,Y013_06035,Y013_06160,Y013_06595,Y013_06715,Y013_07910,Y013_09315,Y013_18340,Y013_18345,Y013_19065,Y013_20595,Y013_24210,Y013_24535,Y013_24540,Y013_24545
ko00520	Amino sugar and nucleotide sugar metabolism	14	30	643	1448	0.461144	1	Y013_05890,Y013_05925,Y013_07675,Y013_08325,Y013_08350,Y013_09385,Y013_09640,Y013_11560,Y013_16365,Y013_21115,Y013_21305,Y013_21595,Y013_23500,Y013_24640
ko00760	Nicotinate and nicotinamide metabolism	9	19	643	1448	0.484308	1	Y013_00120,Y013_04645,Y013_05455,Y013_05460,Y013_05465,Y013_06605,Y013_07340,Y013_07950,Y013_09680
ko00920	Sulfur metabolism	13	28	643	1448	0.485149	1	Y013_06480,Y013_06485,Y013_06490,Y013_06495,Y013_06530,Y013_07780,Y013_09270,Y013_11585,Y013_11590,Y013_17210,Y013_19985,Y013_19990,Y013_24200
ko00040	Pentose and glucuronate interconversions	4	8	643	1448	0.502187	1	Y013_02490,Y013_03130,Y013_08725,Y013_21305
ko00623	Toluene degradation	8	17	643	1448	0.507527	1	Y013_08010,Y013_08015,Y013_08020,Y013_08025,Y013_09180,Y013_13535,Y013_22045,Y013_23510
ko00450	Selenocompound metabolism	7	15	643	1448	0.517505	1	Y013_00400,Y013_04025,Y013_06490,Y013_06495,Y013_06845,Y013_09750,Y013_18630
ko01040	Biosynthesis of unsaturated fatty acids	11	24	643	1448	0.528391	1	Y013_02085,Y013_05300,Y013_09325,Y013_11490,Y013_12375,Y013_12515,Y013_13165,Y013_17165,Y013_18185,Y013_20050,Y013_23505
ko00460	Cyanoamino acid metabolism	3	6	643	1448	0.544167	1	Y013_13220,Y013_18100,Y013_19925
ko04112	Cell cycle - Caulobacter	6	13	643	1448	0.555544	1	Y013_05745,Y013_05755,Y013_05760,Y013_15895,Y013_16495,Y013_16685
ko00061	Fatty acid biosynthesis	13	29	643	1448	0.557537	1	Y013_00225,Y013_06220,Y013_07495,Y013_07795,Y013_11490,Y013_11495,Y013_12515,Y013_13165,Y013_15660,Y013_17165,Y013_20050,Y013_23390,Y013_23505
ko00130	Ubiquinone and other terpenoid-quinone biosynthesis	9	20	643	1448	0.562436	1	Y013_01140,Y013_06920,Y013_09160,Y013_09175,Y013_09195,Y013_09205,Y013_09240,Y013_11935,Y013_13200
ko00740	Riboflavin metabolism	5	11	643	1448	0.599096	1	Y013_01340,Y013_02495,Y013_02500,Y013_08410,Y013_24090
ko05152	Tuberculosis	2	4	643	1448	0.600892	1	Y013_17375,Y013_20015
ko04146	Peroxisome	7	16	643	1448	0.607491	1	Y013_07340,Y013_08055,Y013_09325,Y013_15540,Y013_16810,Y013_17190,Y013_23280
ko01230	Biosynthesis of amino acids	54	125	643	1448	0.636943	1	Y013_00810,Y013_00840,Y013_00905,Y013_01395,Y013_01455,Y013_02295,Y013_02490,Y013_02550,Y013_04025,Y013_04050,Y013_04710,Y013_04715,Y013_04725,Y013_04730,Y013_04735,Y013_04740,Y013_05320,Y013_05340,Y013_05365,Y013_05380,Y013_05945,Y013_06030,Y013_06070,Y013_06160,Y013_06595,Y013_06710,Y013_06715,Y013_06725,Y013_06745,Y013_06770,Y013_06845,Y013_07260,Y013_07520,Y013_08055,Y013_09270,Y013_09315,Y01…
ko00591	Linoleic acid metabolism	8	19	643	1448	0.66119	1	Y013_00350,Y013_02595,Y013_03440,Y013_09690,Y013_17545,Y013_19100,Y013_19730,Y013_23080
ko00053	Ascorbate and aldarate metabolism	3	7	643	1448	0.663498	1	Y013_03130,Y013_08725,Y013_18395
ko00330	Arginine and proline metabolism	18	43	643	1448	0.67708	1	Y013_00410,Y013_00810,Y013_01455,Y013_01645,Y013_03130,Y013_04710,Y013_04715,Y013_04725,Y013_04730,Y013_04735,Y013_04740,Y013_06070,Y013_06115,Y013_06400,Y013_08725,Y013_08745,Y013_13210,Y013_19655
ko00521	Streptomycin biosynthesis	5	12	643	1448	0.677752	1	Y013_05375,Y013_05890,Y013_07685,Y013_11560,Y013_16945
ko00281	Geraniol degradation	21	50	643	1448	0.679049	1	Y013_07270,Y013_07945,Y013_08420,Y013_11470,Y013_11740,Y013_15565,Y013_15570,Y013_15655,Y013_16140,Y013_16145,Y013_17790,Y013_17795,Y013_18185,Y013_18655,Y013_20655,Y013_20775,Y013_21515,Y013_23280,Y013_24440,Y013_24445,Y013_24455
ko04910	Insulin signaling pathway	1	2	643	1448	0.686129	1	Y013_00105
ko05206	MicroRNAs in cancer	1	2	643	1448	0.686399	1	Y013_17805
ko00351	1,1,1-Trichloro-2,2-bis(4-chlorophenyl)ethane (DDT)	1	2	643	1448	0.687527	1	Y013_09665
ko04723	Retrograde endocannabinoid signaling	1	2	643	1448	0.689109	1	Y013_20780
ko05016	Huntington's disease	1	2	643	1448	0.69683	1	Y013_17190
ko05143	African trypanosomiasis	1	2	643	1448	0.697422	1	Y013_19810
ko00900	Terpenoid backbone biosynthesis	11	27	643	1448	0.711393	1	Y013_01160,Y013_01920,Y013_05845,Y013_09150,Y013_17060,Y013_18180,Y013_18860,Y013_21465,Y013_21490,Y013_21855,Y013_24230
ko04724	Glutamatergic synapse	2	5	643	1448	0.728385	1	Y013_06070,Y013_18755
ko00401	Novobiocin biosynthesis	2	5	643	1448	0.730611	1	Y013_17755,Y013_19655
ko04068	FoxO signaling pathway	2	5	643	1448	0.731506	1	Y013_16810,Y013_17190
ko00590	Arachidonic acid metabolism	2	5	643	1448	0.745615	1	Y013_13220,Y013_18100
ko00030	Pentose phosphate pathway	7	18	643	1448	0.755771	1	Y013_02490,Y013_02605,Y013_02615,Y013_06770,Y013_19595,Y013_21115,Y013_21590
ko00280	Valine, leucine and isoleucine degradation	29	71	643	1448	0.757961	1	Y013_02845,Y013_02850,Y013_03130,Y013_04165,Y013_06030,Y013_06235,Y013_07760,Y013_07910,Y013_07945,Y013_08725,Y013_11450,Y013_12395,Y013_13440,Y013_15635,Y013_15665,Y013_16035,Y013_17465,Y013_18180,Y013_18185,Y013_18655,Y013_20775,Y013_21490,Y013_21515,Y013_23280,Y013_24230,Y013_24435,Y013_24445,Y013_24450,Y013_24455
ko00643	Styrene degradation	3	8	643	1448	0.764614	1	Y013_06400,Y013_13080,Y013_13090
ko00670	One carbon pool by folate	7	18	643	1448	0.766405	1	Y013_01420,Y013_02445,Y013_03290,Y013_04025,Y013_05840,Y013_06035,Y013_17280
ko00310	Lysine degradation	20	50	643	1448	0.772256	1	Y013_00255,Y013_00760,Y013_01985,Y013_03120,Y013_03130,Y013_06100,Y013_07945,Y013_08725,Y013_18180,Y013_18185,Y013_18655,Y013_20775,Y013_20995,Y013_21120,Y013_21490,Y013_21515,Y013_21690,Y013_24230,Y013_24445,Y013_24455
ko00410	beta-Alanine metabolism	15	38	643	1448	0.775689	1	Y013_03130,Y013_07945,Y013_08725,Y013_12395,Y013_13440,Y013_16035,Y013_18185,Y013_18655,Y013_18725,Y013_18730,Y013_20775,Y013_21515,Y013_24435,Y013_24445,Y013_24455
ko00480	Glutathione metabolism	6	16	643	1448	0.791175	1	Y013_01215,Y013_02615,Y013_06040,Y013_08055,Y013_13220,Y013_18100
ko01054	Nonribosomal peptide structures	1	3	643	1448	0.824287	1	Y013_08660
ko01055	Biosynthesis of vancomycin group antibiotics	1	3	643	1448	0.825219	1	Y013_16945
ko05340	Primary immunodeficiency	1	3	643	1448	0.827671	1	Y013_00880
ko00311	Penicillin and cephalosporin biosynthesis	2	6	643	1448	0.827914	1	Y013_06245,Y013_17725
ko00523	Polyketide sugar unit biosynthesis	2	6	643	1448	0.828397	1	Y013_07685,Y013_16945
ko05204	Chemical carcinogenesis	2	6	643	1448	0.829472	1	Y013_00335,Y013_18480
ko04918	Thyroid hormone synthesis	1	3	643	1448	0.836326	1	Y013_01215
ko00020	Citrate cycle (TCA cycle)	12	33	643	1448	0.864418	1	Y013_00905,Y013_04165,Y013_07910,Y013_08010,Y013_08015,Y013_08020,Y013_08025,Y013_08055,Y013_15645,Y013_20640,Y013_21145,Y013_22700
ko00930	Caprolactam degradation	8	23	643	1448	0.87225	1	Y013_07945,Y013_18185,Y013_18655,Y013_19225,Y013_20775,Y013_21515,Y013_24445,Y013_24455
ko00640	Propanoate metabolism	25	66	643	1448	0.881426	1	Y013_01965,Y013_02845,Y013_02850,Y013_03130,Y013_06235,Y013_07495,Y013_07760,Y013_07945,Y013_08725,Y013_12395,Y013_13440,Y013_16035,Y013_17465,Y013_18180,Y013_18185,Y013_18655,Y013_20775,Y013_21145,Y013_21490,Y013_21515,Y013_23390,Y013_24230,Y013_24435,Y013_24445,Y013_24455
ko04113	Meiosis - yeast	2	7	643	1448	0.890209	1	Y013_11665,Y013_12280
ko00430	Taurine and hypotaurine metabolism	2	7	643	1448	0.89297	1	Y013_13220,Y013_18100
ko00561	Glycerolipid metabolism	10	29	643	1448	0.893234	1	Y013_00285,Y013_00555,Y013_03130,Y013_05885,Y013_07905,Y013_08725,Y013_09380,Y013_13520,Y013_17385,Y013_21725
ko00903	Limonene and pinene degradation	20	54	643	1448	0.895636	1	Y013_03130,Y013_05815,Y013_07470,Y013_07945,Y013_08430,Y013_08650,Y013_08725,Y013_09180,Y013_11445,Y013_12375,Y013_16280,Y013_17435,Y013_18185,Y013_18655,Y013_19225,Y013_20775,Y013_21515,Y013_23510,Y013_24445,Y013_24455
ko04964	Proximal tubule bicarbonate reclamation	1	4	643	1448	0.901755	1	Y013_13210
ko05014	Amyotrophic lateral sclerosis (ALS)	1	4	643	1448	0.90331	1	Y013_16810
ko00051	Fructose and mannose metabolism	13	37	643	1448	0.904157	1	Y013_02550,Y013_02595,Y013_03440,Y013_06770,Y013_07675,Y013_09675,Y013_09690,Y013_09720,Y013_11550,Y013_17545,Y013_19100,Y013_19730,Y013_23080
ko00627	Aminobenzoate degradation	23	62	643	1448	0.905068	1	Y013_00965,Y013_02270,Y013_04660,Y013_04920,Y013_05815,Y013_06400,Y013_07470,Y013_07945,Y013_08430,Y013_08650,Y013_09180,Y013_11445,Y013_16280,Y013_17435,Y013_18655,Y013_19225,Y013_20775,Y013_21515,Y013_22045,Y013_23510,Y013_24110,Y013_24445,Y013_24455
ko00592	alpha-Linolenic acid metabolism	1	4	643	1448	0.905851	1	Y013_09325
ko00360	Phenylalanine metabolism	15	42	643	1448	0.906356	1	Y013_00885,Y013_06400,Y013_07145,Y013_07945,Y013_09755,Y013_13200,Y013_17365,Y013_17755,Y013_18265,Y013_18655,Y013_19655,Y013_20775,Y013_21515,Y013_24445,Y013_24455
ko00780	Biotin metabolism	13	37	643	1448	0.90847	1	Y013_00255,Y013_00760,Y013_01985,Y013_05510,Y013_06100,Y013_11490,Y013_12515,Y013_13165,Y013_17165,Y013_20995,Y013_21690,Y013_23120,Y013_23505
ko00340	Histidine metabolism	12	35	643	1448	0.921875	1	Y013_03130,Y013_04050,Y013_05365,Y013_05380,Y013_07260,Y013_08725,Y013_09180,Y013_12385,Y013_16710,Y013_17755,Y013_20555,Y013_23510
ko00400	Phenylalanine, tyrosine and tryptophan biosynthesis	8	25	643	1448	0.930539	1	Y013_02295,Y013_05320,Y013_05340,Y013_05945,Y013_07520,Y013_17755,Y013_19655,Y013_24220
ko00290	Valine, leucine and isoleucine biosynthesis	4	14	643	1448	0.930716	1	Y013_06030,Y013_06710,Y013_06725,Y013_06745
ko00350	Tyrosine metabolism	16	46	643	1448	0.931205	1	Y013_03120,Y013_05815,Y013_07470,Y013_08430,Y013_08650,Y013_12385,Y013_13080,Y013_13090,Y013_13200,Y013_16710,Y013_17435,Y013_17755,Y013_19655,Y013_20555,Y013_21120,Y013_24175
ko00945	Stilbenoid, diarylheptanoid and gingerol biosynthesis	2	8	643	1448	0.932868	1	Y013_11445,Y013_16280
ko04727	GABAergic synapse	1	5	643	1448	0.945038	1	Y013_06070
ko00791	Atrazine degradation	1	5	643	1448	0.950149	1	Y013_17855
ko00720	Carbon fixation pathways in prokaryotes	24	68	643	1448	0.952193	1	Y013_00905,Y013_02845,Y013_02850,Y013_05840,Y013_06235,Y013_07495,Y013_07760,Y013_08010,Y013_08015,Y013_08020,Y013_08025,Y013_08055,Y013_09110,Y013_11820,Y013_12405,Y013_15650,Y013_17465,Y013_18180,Y013_18185,Y013_21145,Y013_21490,Y013_22700,Y013_23390,Y013_24230
ko00630	Glyoxylate and dicarboxylate metabolism	18	53	643	1448	0.953312	1	Y013_00375,Y013_00380,Y013_02845,Y013_02850,Y013_06070,Y013_06175,Y013_06235,Y013_07760,Y013_09760,Y013_11820,Y013_13835,Y013_15650,Y013_16810,Y013_17465,Y013_18180,Y013_20640,Y013_21490,Y013_24230
ko03320	PPAR signaling pathway	7	24	643	1448	0.956456	1	Y013_01615,Y013_07905,Y013_09325,Y013_12395,Y013_13440,Y013_15540,Y013_16035
ko00650	Butanoate metabolism	29	81	643	1448	0.957234	1	Y013_02595,Y013_03120,Y013_03440,Y013_05445,Y013_07145,Y013_07945,Y013_08010,Y013_08015,Y013_08020,Y013_08025,Y013_09690,Y013_09755,Y013_12405,Y013_15635,Y013_17545,Y013_18180,Y013_18185,Y013_18655,Y013_19100,Y013_19730,Y013_20775,Y013_21120,Y013_21490,Y013_21515,Y013_23080,Y013_23280,Y013_24230,Y013_24445,Y013_24455
ko00380	Tryptophan metabolism	14	44	643	1448	0.967716	1	Y013_03130,Y013_06400,Y013_07945,Y013_08725,Y013_16810,Y013_18180,Y013_18185,Y013_18655,Y013_20775,Y013_21490,Y013_21515,Y013_24230,Y013_24445,Y013_24455
ko00960	Tropane, piperidine and pyridine alkaloid biosynthesis	3	13	643	1448	0.969369	1	Y013_17755,Y013_19225,Y013_19655
ko00642	Ethylbenzene degradation	5	19	643	1448	0.969928	1	Y013_05815,Y013_07470,Y013_08430,Y013_08650,Y013_17435
ko00980	Metabolism of xenobiotics by cytochrome P450	3	13	643	1448	0.969971	1	Y013_00335,Y013_18480,Y013_24175
ko01212	Fatty acid metabolism	29	83	643	1448	0.970714	1	Y013_00225,Y013_01615,Y013_06220,Y013_07495,Y013_07795,Y013_07945,Y013_09325,Y013_11490,Y013_11495,Y013_12395,Y013_12515,Y013_13165,Y013_13440,Y013_15540,Y013_15660,Y013_16035,Y013_17165,Y013_18180,Y013_18185,Y013_18655,Y013_20050,Y013_20775,Y013_21490,Y013_21515,Y013_23390,Y013_23505,Y013_24230,Y013_24445,Y013_24455
ko00660	C5-Branched dibasic acid metabolism	1	6	643	1448	0.970804	1	Y013_21145
ko00710	Carbon fixation in photosynthetic organisms	2	10	643	1448	0.974566	1	Y013_02490,Y013_02550
ko00625	Chloroalkane and chloroalkene degradation	10	34	643	1448	0.975425	1	Y013_02595,Y013_03130,Y013_03440,Y013_08725,Y013_09690,Y013_17545,Y013_19100,Y013_19730,Y013_23080,Y013_24175
ko01200	Carbon metabolism	55	149	643	1448	0.977111	1	Y013_00375,Y013_00380,Y013_00905,Y013_02490,Y013_02550,Y013_02605,Y013_02615,Y013_02845,Y013_02850,Y013_04165,Y013_05840,Y013_05890,Y013_06035,Y013_06160,Y013_06235,Y013_06595,Y013_06715,Y013_06770,Y013_07495,Y013_07760,Y013_07910,Y013_08010,Y013_08015,Y013_08020,Y013_08025,Y013_08055,Y013_09110,Y013_09270,Y013_09315,Y013_09760,Y013_11560,Y013_11585,Y013_11590,Y013_11820,Y013_12395,Y013_12405,Y01…
ko00072	Synthesis and degradation of ketone bodies	5	20	643	1448	0.978319	1	Y013_15635,Y013_18180,Y013_21490,Y013_23280,Y013_24230
ko00363	Bisphenol degradation	12	40	643	1448	0.979705	1	Y013_02595,Y013_03440,Y013_09180,Y013_09665,Y013_09690,Y013_11445,Y013_16280,Y013_17545,Y013_19100,Y013_19730,Y013_23080,Y013_23510
ko04920	Adipocytokine signaling pathway	1	7	643	1448	0.982841	1	Y013_15540
ko01053	Biosynthesis of siderophore group nonribosomal peptides	1	7	643	1448	0.983992	1	Y013_19770
ko00624	Polycyclic aromatic hydrocarbon degradation	8	30	643	1448	0.987187	1	Y013_00945,Y013_09180,Y013_11445,Y013_12385,Y013_16280,Y013_16710,Y013_20555,Y013_23510
ko00361	Chlorocyclohexane and chlorobenzene degradation	3	15	643	1448	0.988305	1	Y013_09180,Y013_13535,Y013_23510
ko00010	Glycolysis / Gluconeogenesis	14	48	643	1448	0.989665	1	Y013_01965,Y013_02550,Y013_03130,Y013_04165,Y013_05890,Y013_06160,Y013_06595,Y013_06770,Y013_07910,Y013_08725,Y013_09315,Y013_11560,Y013_21115,Y013_24175
ko00910	Nitrogen metabolism	8	31	643	1448	0.989996	1	Y013_00410,Y013_06070,Y013_06545,Y013_07410,Y013_13210,Y013_18260,Y013_18815,Y013_24205
ko00364	Fluorobenzoate degradation	1	9	643	1448	0.995086	1	Y013_13535
ko02020	Two-component system	24	79	643	1448	0.996758	1	Y013_02270,Y013_03785,Y013_04920,Y013_06070,Y013_06245,Y013_06780,Y013_07720,Y013_07745,Y013_09440,Y013_11465,Y013_15645,Y013_16495,Y013_17725,Y013_18180,Y013_18640,Y013_19815,Y013_19945,Y013_19950,Y013_20015,Y013_21490,Y013_23065,Y013_24110,Y013_24150,Y013_24230
ko00830	Retinol metabolism	1	10	643	1448	0.997057	1	Y013_24175
ko00982	Drug metabolism - cytochrome P450	1	12	643	1448	0.999115	1	Y013_24175
ko00620	Pyruvate metabolism	17	65	643	1448	0.99936	1	Y013_00905,Y013_00965,Y013_01225,Y013_01965,Y013_03130,Y013_04165,Y013_04805,Y013_07495,Y013_07910,Y013_08725,Y013_08770,Y013_18180,Y013_21490,Y013_23065,Y013_23095,Y013_23390,Y013_24230
ko00362	Benzoate degradation	20	76	643	1448	0.999743	1	Y013_00945,Y013_05815,Y013_07145,Y013_07470,Y013_07945,Y013_08430,Y013_08650,Y013_09755,Y013_13530,Y013_13535,Y013_15810,Y013_17435,Y013_18180,Y013_18655,Y013_20775,Y013_21490,Y013_21515,Y013_24230,Y013_24445,Y013_24455
ko00626	Naphthalene degradation	3	23	643	1448	0.999771	1	Y013_09180,Y013_23510,Y013_24175
ko00984	Steroid degradation	3	24	643	1448	0.999871	1	Y013_03765,Y013_19035,Y013_19040
ko00071	Fatty acid degradation	19	78	643	1448	0.999941	1	Y013_01615,Y013_03130,Y013_07945,Y013_08725,Y013_09325,Y013_12395,Y013_13440,Y013_15540,Y013_16035,Y013_18180,Y013_18185,Y013_18655,Y013_20775,Y013_21490,Y013_21515,Y013_24175,Y013_24230,Y013_24445,Y013_24455
ko00680	Methane metabolism	10	51	643	1448	0.999958	1	Y013_00375,Y013_00380,Y013_06160,Y013_06595,Y013_06715,Y013_06770,Y013_09315,Y013_13835,Y013_19065,Y013_20595
ko00622	Xylene degradation	1	23	643	1448	0.999999	1	Y013_22045
Note: aNumber of up-regulated genes in each pathway annotation ; bNumber of genome genes in each pathway annotation ; cNumber of total up-regulated genes with pathway annotation; dNumber of total genome genes with pathway annotation.
