# Supplementary material for: Identification, characterization and molecular analysis of the viable but nonculturable Rhodococcus biphenylivorans
Source: Sci Rep. 2015 Dec 21;5:18590. doi: 10.1038/srep18590 (PMC4685647; doi:10.1038/srep18590)
Supplement: Supplementary Table S10 [file srep18590-s11.xls]

## Sheet: Table S10
Table S10 KEGG enrichment analysis of down-regulated genes
Pathway ID	Pathway name	Cluster countsa	Genome countsb	Total cluster countsc	Total genome countsd	p-value	Corrected p-value	Genes
ko00633	Nitrotoluene degradation	7	10	228	1448	0.000157044	0.0199446	Y013_00425,Y013_00430,Y013_00435,Y013_15745,Y013_15750,Y013_15755,Y013_22655
ko01220	Degradation of aromatic compounds	25	57	228	1448	0.000760003	0.0477348	Y013_06250,Y013_08845,Y013_12485,Y013_12530,Y013_12560,Y013_12765,Y013_12795,Y013_13560,Y013_13585,Y013_13590,Y013_13600,Y013_15615,Y013_16755,Y013_18115,Y013_19275,Y013_19285,Y013_21430,Y013_23525,Y013_00945,Y013_13530,Y013_13535,Y013_15810,Y013_19035,Y013_22045,Y013_24175
ko00361	Chlorocyclohexane and chlorobenzene degradation	7	15	228	1448	0.00469482	0.14906	Y013_11840,Y013_13555,Y013_16305,Y013_16785,Y013_19285,Y013_21430,Y013_23375
ko00364	Fluorobenzoate degradation	5	9	228	1448	0.00636973	0.161791	Y013_11840,Y013_13585,Y013_13590,Y013_13600,Y013_21430
ko00903	Limonene and pinene degradation	15	54	228	1448	0.0150298	0.265927	Y013_03575,Y013_05000,Y013_12005,Y013_12480,Y013_15925,Y013_16785,Y013_17440,Y013_17665,Y013_18110,Y013_18230,Y013_18975,Y013_19205,Y013_19430,Y013_23155,Y013_23160
ko00622	Xylene degradation	8	23	228	1448	0.0156623	0.265927	Y013_12485,Y013_12560,Y013_13585,Y013_13590,Y013_13600,Y013_15610,Y013_15615,Y013_18115
ko00380	Tryptophan metabolism	13	44	228	1448	0.0213839	0.265927	Y013_00620,Y013_03575,Y013_06080,Y013_13310,Y013_13685,Y013_16760,Y013_18110,Y013_18230,Y013_18380,Y013_19205,Y013_19335,Y013_19430,Y013_23160
ko00984	Steroid degradation	8	24	228	1448	0.0217877	0.265927	Y013_08235,Y013_16310,Y013_19240,Y013_19255,Y013_19280,Y013_19295,Y013_19380,Y013_20155
ko00071	Fatty acid degradation	20	78	228	1448	0.0222616	0.265927	Y013_00620,Y013_03575,Y013_06250,Y013_08845,Y013_08955,Y013_12485,Y013_13310,Y013_15550,Y013_16755,Y013_16980,Y013_18110,Y013_18115,Y013_18230,Y013_19205,Y013_19335,Y013_19430,Y013_19465,Y013_19470,Y013_23160,Y013_23525
ko00930	Caprolactam degradation	8	23	228	1448	0.0230331	0.265927	Y013_03575,Y013_12765,Y013_12795,Y013_17665,Y013_19205,Y013_19430,Y013_23155,Y013_23160
ko00627	Aminobenzoate degradation	16	62	228	1448	0.0277857	0.270022	Y013_03575,Y013_05000,Y013_12005,Y013_12480,Y013_12485,Y013_13555,Y013_15925,Y013_16785,Y013_17440,Y013_17665,Y013_18115,Y013_19205,Y013_19430,Y013_23155,Y013_23160,Y013_23440
ko02060	Phosphotransferase system (PTS)	2	2	228	1448	0.0297539	0.270022	Y013_01590,Y013_01605
ko00940	Phenylpropanoid biosynthesis	2	2	228	1448	0.0297662	0.270022	Y013_06080,Y013_23530
ko00410	beta-Alanine metabolism	11	38	228	1448	0.0350964	0.27141	Y013_03575,Y013_06815,Y013_08955,Y013_18110,Y013_18230,Y013_19050,Y013_19205,Y013_19430,Y013_19465,Y013_19470,Y013_23160
ko04066	HIF-1 signaling pathway	3	5	228	1448	0.0363826	0.27141	Y013_02540,Y013_24375,Y013_24380
ko00623	Toluene degradation	6	17	228	1448	0.0370884	0.27141	Y013_05555,Y013_05560,Y013_11840,Y013_13555,Y013_16785,Y013_21430
ko00625	Chloroalkane and chloroalkene degradation	10	34	228	1448	0.0384675	0.27141	Y013_06250,Y013_08845,Y013_16305,Y013_16755,Y013_18110,Y013_18230,Y013_21335,Y013_23245,Y013_23375,Y013_23525
ko00140	Steroid hormone biosynthesis	3	6	228	1448	0.0426092	0.284809	Y013_00605,Y013_03435,Y013_16310
ko00910	Nitrogen metabolism	9	31	228	1448	0.054109	0.343592	Y013_00680,Y013_00695,Y013_01355,Y013_01360,Y013_01365,Y013_01370,Y013_19440,Y013_22020,Y013_23615
ko00626	Naphthalene degradation	7	23	228	1448	0.0581267	0.351528	Y013_05345,Y013_06250,Y013_08845,Y013_13515,Y013_16755,Y013_16785,Y013_23525
ko00290	Valine, leucine and isoleucine biosynthesis	5	14	228	1448	0.0614286	0.35461	Y013_05650,Y013_06660,Y013_06665,Y013_12265,Y013_18330
ko00720	Carbon fixation pathways in prokaryotes	16	68	228	1448	0.0674894	0.372659	Y013_00425,Y013_00430,Y013_00435,Y013_00620,Y013_03570,Y013_05160,Y013_05555,Y013_05560,Y013_11830,Y013_15745,Y013_15750,Y013_15755,Y013_19335,Y013_22655,Y013_24060,Y013_24285
ko00830	Retinol metabolism	4	10	228	1448	0.0717881	0.379878	Y013_06250,Y013_08845,Y013_16755,Y013_23525
ko00680	Methane metabolism	12	51	228	1448	0.0997858	0.506408	Y013_00425,Y013_00430,Y013_00435,Y013_05160,Y013_06250,Y013_09450,Y013_15745,Y013_15750,Y013_15755,Y013_17135,Y013_22655,Y013_24060
ko00621	Dioxin degradation	4	13	228	1448	0.103674	0.506408	Y013_12560,Y013_15610,Y013_15615,Y013_19285
ko00362	Benzoate degradation	16	76	228	1448	0.11663	0.524511	Y013_00620,Y013_03575,Y013_12560,Y013_13585,Y013_13590,Y013_13600,Y013_15550,Y013_15610,Y013_15615,Y013_15925,Y013_17440,Y013_19205,Y013_19335,Y013_19430,Y013_21430,Y013_23160
ko00945	Stilbenoid, diarylheptanoid and gingerol biosynthesis	3	8	228	1448	0.118646	0.524511	Y013_05000,Y013_12005,Y013_12480
ko00982	Drug metabolism - cytochrome P450	4	12	228	1448	0.11977	0.524511	Y013_06250,Y013_08845,Y013_16755,Y013_23525
ko05014	Amyotrophic lateral sclerosis (ALS)	2	4	228	1448	0.129781	0.536729	Y013_16760,Y013_18380
ko00650	Butanoate metabolism	17	81	228	1448	0.131973	0.536729	Y013_00620,Y013_03575,Y013_05555,Y013_05560,Y013_06815,Y013_08695,Y013_12775,Y013_13385,Y013_15610,Y013_19050,Y013_19205,Y013_19335,Y013_19430,Y013_21335,Y013_23160,Y013_23245,Y013_23325
ko00590	Arachidonic acid metabolism	2	5	228	1448	0.135934	0.536729	Y013_08825,Y013_19830
ko00980	Metabolism of xenobiotics by cytochrome P450	4	13	228	1448	0.148301	0.536729	Y013_06250,Y013_08845,Y013_16755,Y013_23525
ko00020	Citrate cycle (TCA cycle)	8	33	228	1448	0.155716	0.536729	Y013_01145,Y013_05555,Y013_05560,Y013_11830,Y013_24285,Y013_24370,Y013_24375,Y013_24380
ko00642	Ethylbenzene degradation	5	19	228	1448	0.155866	0.536729	Y013_12485,Y013_15550,Y013_15925,Y013_17440,Y013_18115
ko00010	Glycolysis / Gluconeogenesis	11	48	228	1448	0.157811	0.536729	Y013_02540,Y013_06250,Y013_08845,Y013_09450,Y013_16755,Y013_18110,Y013_18230,Y013_23525,Y013_24370,Y013_24375,Y013_24380
ko00232	Caffeine metabolism	1	1	228	1448	0.161814	0.536729	Y013_22670
ko00120	Primary bile acid biosynthesis	1	1	228	1448	0.165027	0.536729	Y013_23625
ko00121	Secondary bile acid biosynthesis	1	1	228	1448	0.165027	0.536729	Y013_23625
ko00190	Oxidative phosphorylation	7	45	228	1448	0.196506	0.541316	Y013_05245,Y013_05250,Y013_05555,Y013_05560,Y013_05970,Y013_21410,Y013_23435
ko00363	Bisphenol degradation	9	40	228	1448	0.170642	0.536729	Y013_02080,Y013_05000,Y013_05345,Y013_12005,Y013_12480,Y013_13515,Y013_16785,Y013_21335,Y013_23245
ko00281	Geraniol degradation	11	50	228	1448	0.174742	0.536729	Y013_03575,Y013_11720,Y013_15550,Y013_16630,Y013_18940,Y013_18945,Y013_18950,Y013_19205,Y013_19330,Y013_19430,Y013_23160
ko00280	Valine, leucine and isoleucine degradation	15	71	228	1448	0.177501	0.536729	Y013_00620,Y013_03565,Y013_03570,Y013_03575,Y013_08955,Y013_13385,Y013_15550,Y013_18110,Y013_18230,Y013_19205,Y013_19335,Y013_19430,Y013_19465,Y013_19470,Y013_23160
ko02020	Two-component system	16	79	228	1448	0.186214	0.54998	Y013_00620,Y013_00695,Y013_01145,Y013_01190,Y013_01360,Y013_01365,Y013_01370,Y013_07590,Y013_12745,Y013_13105,Y013_13110,Y013_18165,Y013_19335,Y013_19825,Y013_20630,Y013_21260
ko04068	FoxO signaling pathway	2	5	228	1448	0.19511	0.555722	Y013_16760,Y013_18380
ko00360	Phenylalanine metabolism	9	42	228	1448	0.196909	0.555722	Y013_03575,Y013_06080,Y013_12485,Y013_15615,Y013_18115,Y013_19205,Y013_19275,Y013_19430,Y013_23160
ko00130	Ubiquinone and other terpenoid-quinone biosynthesis	5	20	228	1448	0.20375	0.557257	Y013_07320,Y013_09495,Y013_11710,Y013_13250,Y013_22515
ko04727	GABAergic synapse	2	5	228	1448	0.206229	0.557257	Y013_00695,Y013_06815
ko01200	Carbon metabolism	28	149	228	1448	0.223518	0.591392	Y013_00425,Y013_00430,Y013_00435,Y013_00620,Y013_02540,Y013_03570,Y013_04495,Y013_05160,Y013_05555,Y013_05560,Y013_05650,Y013_06250,Y013_08955,Y013_09450,Y013_11830,Y013_15745,Y013_15750,Y013_15755,Y013_19335,Y013_19465,Y013_19470,Y013_22020,Y013_22655,Y013_24060,Y013_24285,Y013_24370,Y013_24375,Y013_24380
ko00660	C5-Branched dibasic acid metabolism	2	6	228	1448	0.239625	0.612728	Y013_06660,Y013_06665
ko00311	Penicillin and cephalosporin biosynthesis	2	6	228	1448	0.249929	0.612728	Y013_12745,Y013_20630
ko00460	Cyanoamino acid metabolism	2	6	228	1448	0.250839	0.612728	Y013_08825,Y013_23530
ko00630	Glyoxylate and dicarboxylate metabolism	11	53	228	1448	0.250881	0.612728	Y013_00620,Y013_00680,Y013_00695,Y013_03480,Y013_03570,Y013_07860,Y013_13685,Y013_16760,Y013_18380,Y013_19335,Y013_22020
ko05143	African trypanosomiasis	1	2	228	1448	0.257322	0.615755	Y013_02245
ko00330	Arginine and proline metabolism	9	43	228	1448	0.271202	0.615755	Y013_00695,Y013_06620,Y013_12415,Y013_12420,Y013_12470,Y013_18110,Y013_18230,Y013_23460,Y013_23615
ko00920	Sulfur metabolism	6	28	228	1448	0.277213	0.615755	Y013_06515,Y013_16240,Y013_21805,Y013_24045,Y013_24395,Y013_24495
ko00640	Propanoate metabolism	13	66	228	1448	0.285279	0.615755	Y013_00620,Y013_03570,Y013_03575,Y013_08955,Y013_18110,Y013_18230,Y013_19050,Y013_19205,Y013_19335,Y013_19430,Y013_19465,Y013_19470,Y013_23160
ko00600	Sphingolipid metabolism	1	2	228	1448	0.298894	0.615755	Y013_03435
ko04723	Retrograde endocannabinoid signaling	1	2	228	1448	0.299324	0.615755	Y013_16315
ko00430	Taurine and hypotaurine metabolism	2	7	228	1448	0.299561	0.615755	Y013_06815,Y013_08825
ko00270	Cysteine and methionine metabolism	6	28	228	1448	0.300046	0.615755	Y013_06630,Y013_12760,Y013_21800,Y013_21805,Y013_24045,Y013_24395
ko00310	Lysine degradation	10	50	228	1448	0.30504	0.615755	Y013_00620,Y013_03575,Y013_12775,Y013_13310,Y013_18110,Y013_18230,Y013_19205,Y013_19335,Y013_19430,Y013_23160
ko04142	Lysosome	1	2	228	1448	0.307416	0.615755	Y013_03430
ko00350	Tyrosine metabolism	9	46	228	1448	0.307718	0.615755	Y013_06250,Y013_08845,Y013_12530,Y013_12775,Y013_13560,Y013_15925,Y013_16755,Y013_17440,Y013_23525
ko00564	Glycerophospholipid metabolism	4	18	228	1448	0.314166	0.615755	Y013_06635,Y013_13510,Y013_13635,Y013_20195
ko04940	Type I diabetes mellitus	1	2	228	1448	0.31515	0.615755	Y013_06815
ko03450	Non-homologous end-joining	2	7	228	1448	0.333393	0.63312	Y013_02700,Y013_03425
ko04918	Thyroid hormone synthesis	1	3	228	1448	0.335748	0.63312	Y013_19830
ko00260	Glycine, serine and threonine metabolism	8	41	228	1448	0.340049	0.63312	Y013_00665,Y013_04495,Y013_05650,Y013_06630,Y013_09450,Y013_11580,Y013_20325,Y013_21800
ko00053	Ascorbate and aldarate metabolism	2	7	228	1448	0.346376	0.63312	Y013_18110,Y013_18230
ko00620	Pyruvate metabolism	12	65	228	1448	0.348964	0.63312	Y013_00620,Y013_05160,Y013_15610,Y013_18110,Y013_18230,Y013_18330,Y013_19335,Y013_23990,Y013_24060,Y013_24370,Y013_24375,Y013_24380
ko00561	Glycerolipid metabolism	6	29	228	1448	0.362592	0.648581	Y013_08820,Y013_16315,Y013_16795,Y013_18110,Y013_18230,Y013_20195
ko00960	Tropane, piperidine and pyridine alkaloid biosynthesis	3	13	228	1448	0.375754	0.662788	Y013_02080,Y013_17665,Y013_23155
ko00051	Fructose and mannose metabolism	7	37	228	1448	0.392953	0.683631	Y013_01590,Y013_01595,Y013_21335,Y013_22145,Y013_22150,Y013_23245,Y013_23340
ko00040	Pentose and glucuronate interconversions	2	8	228	1448	0.398679	0.684219	Y013_18110,Y013_18230
ko05340	Primary immunodeficiency	1	3	228	1448	0.407394	0.688387	Y013_23165
ko03050	Proteasome	1	3	228	1448	0.411948	0.688387	Y013_04075
ko05010	Alzheimer's disease	1	3	228	1448	0.42941	0.708248	Y013_02540
ko05111	Vibrio cholerae pathogenic cycle	1	4	228	1448	0.476457	0.765233	Y013_13465
ko01212	Fatty acid metabolism	14	83	228	1448	0.477852	0.765233	Y013_00610,Y013_00620,Y013_03575,Y013_08955,Y013_11845,Y013_12840,Y013_15550,Y013_16980,Y013_19205,Y013_19335,Y013_19430,Y013_19465,Y013_19470,Y013_23160
ko00592	alpha-Linolenic acid metabolism	1	4	228	1448	0.482037	0.765233	Y013_15550
ko04146	Peroxisome	3	16	228	1448	0.516624	0.800274	Y013_16760,Y013_16980,Y013_18380
ko00791	Atrazine degradation	1	5	228	1448	0.519093	0.800274	Y013_22660
ko04011	MAPK signaling pathway - yeast	1	6	228	1448	0.528619	0.800274	Y013_23990
ko04964	Proximal tubule bicarbonate reclamation	1	4	228	1448	0.529315	0.800274	Y013_23615
ko00562	Inositol phosphate metabolism	1	5	228	1448	0.587973	0.8633	Y013_16020
ko00401	Novobiocin biosynthesis	1	5	228	1448	0.598224	0.8633	Y013_04230
ko00250	Alanine, aspartate and glutamate metabolism	6	36	228	1448	0.600712	0.8633	Y013_00690,Y013_00695,Y013_06815,Y013_12775,Y013_19050,Y013_23615
ko03320	PPAR signaling pathway	4	24	228	1448	0.604989	0.8633	Y013_08955,Y013_16980,Y013_19465,Y013_19470
ko04724	Glutamatergic synapse	1	5	228	1448	0.611346	0.8633	Y013_00695
ko05134	Legionellosis	1	5	228	1448	0.611787	0.8633	Y013_05560
ko04112	Cell cycle - Caulobacter	2	13	228	1448	0.636153	0.885881	Y013_22535,Y013_22540
ko05204	Chemical carcinogenesis	1	6	228	1448	0.64174	0.885881	Y013_06250
ko00790	Folate biosynthesis	3	22	228	1448	0.658079	0.8948	Y013_04235,Y013_09615,Y013_21400
ko00072	Synthesis and degradation of ketone bodies	3	20	228	1448	0.662293	0.8948	Y013_00620,Y013_13385,Y013_19335
ko04122	Sulfur relay system	2	14	228	1448	0.676807	0.904784	Y013_24045,Y013_24395
ko00624	Polycyclic aromatic hydrocarbon degradation	4	30	228	1448	0.688634	0.907842	Y013_05000,Y013_12005,Y013_12480,Y013_16785
ko00750	Vitamin B6 metabolism	1	7	228	1448	0.693391	0.907842	Y013_21510
ko01210	2-Oxocarboxylic acid metabolism	4	28	228	1448	0.701221	0.908725	Y013_06660,Y013_06665,Y013_12265,Y013_18330
ko04920	Adipocytokine signaling pathway	1	7	228	1448	0.735842	0.929848	Y013_16980
ko01040	Biosynthesis of unsaturated fatty acids	3	24	228	1448	0.736492	0.929848	Y013_00610,Y013_11845,Y013_12840
ko00480	Glutathione metabolism	2	16	228	1448	0.739485	0.929848	Y013_08825,Y013_19830
ko00450	Selenocompound metabolism	2	15	228	1448	0.750964	0.935024	Y013_06630,Y013_21805
ko02010	ABC transporters	11	80	228	1448	0.769794	0.949164	Y013_01525,Y013_01530,Y013_01535,Y013_01540,Y013_05095,Y013_05110,Y013_05550,Y013_06515,Y013_09785,Y013_11725,Y013_12070
ko00340	Histidine metabolism	4	35	228	1448	0.808083	0.986794	Y013_05425,Y013_16785,Y013_18110,Y013_18230
ko00710	Carbon fixation in photosynthetic organisms	1	10	228	1448	0.830037	0.999618	Y013_02540
ko00591	Linoleic acid metabolism	2	19	228	1448	0.837899	0.999618	Y013_21335,Y013_23245
ko00061	Fatty acid biosynthesis	3	29	228	1448	0.85116	0.999618	Y013_00610,Y013_11845,Y013_12840
ko00780	Biotin metabolism	4	37	228	1448	0.85266	0.999618	Y013_00610,Y013_11845,Y013_12780,Y013_12840
ko00860	Porphyrin and chlorophyll metabolism	3	30	228	1448	0.877727	0.999618	Y013_03235,Y013_20215,Y013_21235
ko00521	Streptomycin biosynthesis	1	12	228	1448	0.881244	0.999618	Y013_16020
ko03420	Nucleotide excision repair	2	22	228	1448	0.907122	0.999618	Y013_03425,Y013_21610
ko00471	D-Glutamine and D-glutamate metabolism	1	13	228	1448	0.913703	0.999618	Y013_23615
ko00400	Phenylalanine, tyrosine and tryptophan biosynthesis	2	25	228	1448	0.9211	0.999618	Y013_04230,Y013_04240
ko01230	Biosynthesis of amino acids	15	125	228	1448	0.927801	0.999618	Y013_00695,Y013_02540,Y013_04230,Y013_04240,Y013_05425,Y013_05650,Y013_06620,Y013_06630,Y013_06660,Y013_06665,Y013_09450,Y013_12265,Y013_18330,Y013_21800,Y013_21805
ko00770	Pantothenate and CoA biosynthesis	1	16	228	1448	0.930747	0.999618	Y013_12265
ko00670	One carbon pool by folate	1	18	228	1448	0.947162	0.999618	Y013_09615
ko00900	Terpenoid backbone biosynthesis	2	27	228	1448	0.9502	0.999618	Y013_00620,Y013_19335
ko00030	Pentose phosphate pathway	1	18	228	1448	0.959936	0.999618	Y013_11795
ko00760	Nicotinate and nicotinamide metabolism	1	19	228	1448	0.96285	0.999618	Y013_00115
ko00550	Peptidoglycan biosynthesis	1	19	228	1448	0.971773	0.999618	Y013_24010
ko00500	Starch and sucrose metabolism	2	30	228	1448	0.972566	0.999618	Y013_16235,Y013_23530
ko03430	Mismatch repair	1	22	228	1448	0.981525	0.999618	Y013_03425
ko03410	Base excision repair	1	25	228	1448	0.987273	0.999618	Y013_03425
ko03010	Ribosome	2	58	228	1448	0.992646	0.999618	Y013_21230,Y013_21240
ko00230	Purine metabolism	6	83	228	1448	0.994478	0.999618	Y013_00690,Y013_02140,Y013_16615,Y013_22555,Y013_22670,Y013_23165
ko00520	Amino sugar and nucleotide sugar metabolism	1	30	228	1448	0.995709	0.999618	Y013_07975
ko00240	Pyrimidine metabolism	1	45	228	1448	0.999618	0.999618	Y013_16615
