# Supplementary material for: Identification, characterization and molecular analysis of the viable but nonculturable Rhodococcus biphenylivorans
Source: Sci Rep. 2015 Dec 21;5:18590. doi: 10.1038/srep18590 (PMC4685647; doi:10.1038/srep18590)
Supplement: Supplementary Table S11 [file srep18590-s12.xls]

## Sheet: Table S11
Table S11 qRT-PCR validation of transcriptomic profiles.
				RNA-seq					qRT-PCR
Gene		Unique reads number		RPKM		log2 Ratio (t_TG9/c_TG9)			log2 Ratio (t_TG9/c_TG9)
ID	Length	c_TG9	t_TG9	c_TG9	t_TG9	log2 Ratio	p-value	FDR	qRT-PCR_1	qRT-PCR_2	qRT-PCR_3	qRT-PCR_Mean
Y013_09740	783	166	1430	50.3208	589.765	3.55091	7.19e-14	1.91e-13	3.795	3.857	3.886	3.846
Y013_13140	483	142	857	69.7819	572.979	3.03756	8.66e-15	2.46e-14	3.284	3.304	3.351	3.313
Y013_16420	549	36	161	15.5644	94.7018	2.60514	1.64e-11	3.07e-11	3.824	3.906	3.873	3.86767
Y013_01835	1374	1367	4441	236.148	1043.76	2.14402	1.45e-12	2.96e-12	3.315	3.249	3.278	3.28067
Y013_16920	573	147	427	60.8926	240.646	1.98257	0	0	2.914	2.958	2.896	2.92267
Y013_11940	1020	143	399	33.2765	126.322	1.92453	0	0	2.396	2.402	2.415	2.40433
Y013_07505	615	470	922	181.395	484.128	1.41626	1.17e-12	2.4e-12	2.796	2.743	2.801	2.78
Y013_08260	579	4818	8543	1975.1	4764.71	1.27046	3.01e-12	5.95e-12	1.684	1.692	1.687	1.68767
Y013_22945	333	6780	1216	4832.67	1179.22	-2.03499	0	0	-2.285	-2.279	-2.287	-2.28367
Y013_18380	1461	16217	4868	2634.64	1075.98	-1.29195	0	0	-1.043	-1.065	-1.026	-1.04467
Note: RPKM (reads per kilobase per million mapped reads); FDR (false discovery rate);
